# Supplementary material for: Evaluation of chromatin accessibility in prefrontal cortex of individuals with schizophrenia
Source: Nat Commun. 2018 Aug 7;9:3121. doi: 10.1038/s41467-018-05379-y (PMC6081462; doi:10.1038/s41467-018-05379-y)
Supplement: Supplementary file 4 — Supplementary Data 1 [file 41467_2018_5379_MOESM4_ESM.xlsx]

## Sheet: tableS1
chr	start	end	peak_coordinate	meta_pvalue	meta_pvalue_adj	baseMean_all	log2FoldChange_all	gwas_loci	cmc_loci	antipsychotic_loci
chr1	211909138	211909438	chr1_211909138_211909438	1.75338089374118e-10	1.03582729678654e-5	60.3431247300615	0.00800168924438772	0	0	0
chr8	18991945	18992245	chr8_18991945_18992245	1.29563952985568e-10	1.03582729678654e-5	78.1321698506403	0.00802707854917157	0	0	0
chr1	234680021	234680321	chr1_234680021_234680321	4.89542539504275e-10	1.92801433758364e-5	66.5230065775602	0.00740494607907519	0	0	0
chr1	166459433	166459733	chr1_166459433_166459733	2.19435378815507e-9	5.18534577556195e-5	26.5212081286838	0.00767909049454183	0	0	0
chr14	99099669	99099969	chr14_99099669_99099969	1.88019800174556e-9	5.18534577556195e-5	50.9885972932691	0.00748351455202487	0	0	0
chr4	56178205	56178505	chr4_56178205_56178505	2.73627446556296e-9	5.28754504663339e-5	31.4827662193163	0.00763946228299605	0	0	0
chr8	134498498	134498798	chr8_134498498_134498798	3.13264399472152e-9	5.28754504663339e-5	90.8645761302445	0.00728367444841507	0	0	0
chr18	45868618	45868918	chr18_45868618_45868918	4.46691013881782e-9	6.32623469853051e-5	48.4760391755489	-0.00732654187848274	0	0	0
chr3	84974876	84975176	chr3_84974876_84975176	5.2361249725987e-9	6.32623469853051e-5	36.8915562043478	0.00737345145809605	0	0	0
chr6	76000320	76000620	chr6_76000320_76000620	5.35431875764313e-9	6.32623469853051e-5	70.8666645896068	0.00697863364951913	0	0	0
chrY	6127501	6127801	chrY_6127501_6127801	6.54201404242572e-9	7.02683675582439e-5	27.1672466768733	-0.00786298280844872	0	0	0
chr10	6821051	6821351	chr10_6821051_6821351	7.6269335568201e-9	7.50947878004507e-5	26.0235173100274	0.00742899257354531	0	0	0
chr2	47934911	47935211	chr2_47934911_47935211	8.37588034123489e-9	7.6125154929045e-5	19.6721168909085	-0.00752687354321931	0	0	0
chr6	93264723	93265023	chr6_93264723_93265023	9.43316889482702e-9	7.96105550901144e-5	31.8148419250107	-0.00754152565641013	0	0	0
chr13	25767061	25767361	chr13_25767061_25767361	1.72708124759585e-8	1.3603873571063e-4	87.7802725222298	0.00719269045513734	0	0	0
chr1	182248917	182249217	chr1_182248917_182249217	1.89941069045428e-8	1.40261982436597e-4	112.416584275192	0.00723044472719149	0	0	0
chr20	20056906	20057206	chr20_20056906_20057206	2.35822220459807e-8	1.54793705509817e-4	58.663401084745	0.00713375812311356	0	0	0
chr9	123678838	123679138	chr9_123678838_123679138	2.28746405869074e-8	1.54793705509817e-4	33.8933780007116	0.00728418978060546	0	0	0
chr7	140281296	140281596	chr7_140281296_140281596	2.66291611610842e-8	1.57314432475221e-4	29.8590596576535	0.00723569763845535	0	0	0
chr7	141502768	141503068	chr7_141502768_141503068	2.5947943795093e-8	1.57314432475221e-4	41.1371762317908	0.00656651350444042	0	0	0
chr3	188875077	188875377	chr3_188875077_188875377	2.81690270476292e-8	1.58486994463404e-4	25.511912604238	-0.00731415902223529	0	0	0
chr15	31572405	31572705	chr15_31572405_31572705	3.48190094334099e-8	1.71413983440677e-4	100.549751468383	0.00694283903328763	0	0	0
chr2	218027317	218027617	chr2_218027317_218027617	3.44037187673189e-8	1.71413983440677e-4	42.9810876912788	0.00707484729936651	0	0	0
chr6	166711162	166711462	chr6_166711162_166711462	3.33100954927294e-8	1.71413983440677e-4	83.8803678331616	0.0071257676388155	0	0	0
chr4	158595870	158596170	chr4_158595870_158596170	4.61945133032262e-8	2.18318965432111e-4	60.3831286248699	-0.00701550591767623	0	0	0
chr2	236057895	236058195	chr2_236057895_236058195	5.40927172070583e-8	2.4581395090186e-4	45.6903452745625	0.00704914220016789	0	0	0
chr10	65797859	65798159	chr10_65797859_65798159	6.15544347160023e-8	2.50785502433279e-4	26.2946154368616	-0.00721899663214888	0	0	0
chr13	50975283	50975583	chr13_50975283_50975583	5.90510388447122e-8	2.50785502433279e-4	75.4780045161632	0.00622574403789123	0	0	0
chr6	7975370	7975670	chr6_7975370_7975670	5.9753114192751e-8	2.50785502433279e-4	82.9344064931386	0.00668804586100136	0	0	0
chr2	52925492	52925792	chr2_52925492_52925792	6.44395180982995e-8	2.53788598078343e-4	27.8693371768094	-0.00713120887849565	0	0	0
chr8	29380223	29380523	chr8_29380223_29380523	7.25478986541169e-8	2.76505784573588e-4	36.6090191682179	-0.00674531201081292	0	0	0
chr11	13030745	13031045	chr11_13030745_13031045	1.02609663212822e-7	3.78860528997541e-4	43.3440693520231	-0.00674364273439566	0	0	0
chr16	83281463	83281763	chr16_83281463_83281763	1.10410437266131e-7	3.95309514662664e-4	25.9997272163516	0.00703895685892653	0	1	0
chr5	170289112	170289412	chr5_170289112_170289412	1.29138223220966e-7	4.48762922058929e-4	44.185378101666	-0.00639667869046758	0	0	0
chr1	182250777	182251077	chr1_182250777_182251077	1.39307438884916e-7	4.57212188717952e-4	58.0456038249664	0.0066699673414728	0	0	0
chr10	122340452	122340752	chr10_122340452_122340752	1.47984199409593e-7	4.57212188717952e-4	24.646815992424	-0.00666843670651331	0	0	0
chr2	159583444	159583744	chr2_159583444_159583744	1.4389562768447e-7	4.57212188717952e-4	94.1327334540522	0.0065455126092694	0	0	0
chr2	175557011	175557311	chr2_175557011_175557311	1.50918100074481e-7	4.57212188717952e-4	63.5752496428324	0.0067132854004155	0	0	0
chr4	105223958	105224258	chr4_105223958_105224258	1.4041195098595e-7	4.57212188717952e-4	42.5177378716202	0.00671267108449677	0	0	0
chr8	111572030	111572330	chr8_111572030_111572330	1.58286940700583e-7	4.67547965441383e-4	30.3294805762481	-0.0069495621389705	1	0	0
chr6	50675411	50675711	chr6_50675411_50675711	1.66256602532341e-7	4.79110978107345e-4	35.656718911363	-0.00685140997665706	0	0	0
chr4	86655736	86656036	chr4_86655736_86656036	1.8319467847071401e-07	5.15352801206471e-4	35.8414792325935	0.00678702421601118	0	0	0
chr12	45995780	45996080	chr12_45995780_45996080	1.95920508306581e-7	5.38334881335793e-4	40.461423521797	0.00651072742503032	0	0	0
chr10	48359146	48359446	chr10_48359146_48359446	2.05460699450063e-7	5.51718012759634e-4	77.7027873214401	0.00625223429030979	0	0	0
chr12	70951569	70951869	chr12_70951569_70951869	2.30618273529335e-7	5.70144850302082e-4	143.42186390385	0.00637410265891186	0	0	0
chr15	33437600	33437900	chr15_33437600_33437900	2.17502718999563e-7	5.70144850302082e-4	30.2259413621956	0.00671629920040882	0	0	0
chr16	46683534	46683834	chr16_46683534_46683834	2.36450484670611e-7	5.70144850302082e-4	27.9534763673439	0.00660845463535501	0	0	0
chr18	40194644	40194944	chr18_40194644_40194944	2.36248852694255e-7	5.70144850302082e-4	71.1529048727786	0.00660996857166604	0	0	0
chr2	44302812	44303112	chr2_44302812_44303112	2.27359968583209e-7	5.70144850302082e-4	48.2921603237448	0.00667833617052874	0	0	0
chr4	56230900	56231200	chr4_56230900_56231200	2.60384065875455e-7	6.15297963026335e-4	68.3482380502345	0.00643861679700078	0	0	0
chr12	63049549	63049849	chr12_63049549_63049849	2.83217022737604e-7	6.45359929498044e-4	36.0230814346033	-0.00633534936768479	0	0	0
chr13	40340187	40340487	chr13_40340187_40340487	2.86298480609587e-7	6.45359929498044e-4	77.5421287639463	-0.00656940052737234	0	0	0
chr14	24785412	24785712	chr14_24785412_24785712	2.94954263938777e-7	6.45359929498044e-4	30.7754623541353	-0.00635109523434854	0	0	0
chr8	23196837	23197137	chr8_23196837_23197137	2.9224680121281e-7	6.45359929498044e-4	34.2305558899631	-0.00621405697054358	0	0	0
chr4	2877405	2877705	chr4_2877405_2877705	3.1150243108686e-7	6.69175186141357e-4	30.8006296015095	0.00674040997539822	0	0	0
chr21	10098915	10099215	chr21_10098915_10099215	3.21652893003359e-7	6.78641653823801e-4	86.1472685150119	-0.00652686498139278	0	0	0
chr2	1994499	1994799	chr2_1994499_1994799	3.66495242725869e-7	7.55345055068329e-4	82.0565299008801	0.005829536870073	0	0	0
chr3	34403422	34403722	chr3_34403422_34403722	3.7079366573535e-7	7.55345055068329e-4	36.0116202787871	0.00625226814562039	0	0	0
chr3	52062619	52062919	chr3_52062619_52062919	4.06622056644339e-7	8.14291681976981e-4	49.7736403235485	0.00653113396570798	0	0	0
chr2	56494228	56494528	chr2_56494228_56494528	4.13536909404531e-7	8.14336881999402e-4	33.0263941658541	-0.00672807474166133	0	0	0
chr19	45977171	45977471	chr19_45977171_45977471	4.24521051648583e-7	8.22262480235794e-4	15.3707467585145	0.00644926690452139	0	1	0
chr16	87929353	87929653	chr16_87929353_87929653	4.51010703191688e-7	8.45838358785783e-4	39.7667867406401	0.00632172386454821	0	0	0
chr2	95978527	95978827	chr2_95978527_95978827	4.50396875649422e-7	8.45838358785783e-4	96.9814049537992	0.00631836225842567	0	0	0
chr11	16215741	16216041	chr11_16215741_16216041	4.64775438034961e-7	8.47256762019918e-4	47.174571502834	0.00641601047308961	0	0	0
chr11	40207990	40208290	chr11_40207990_40208290	4.66108821952186e-7	8.47256762019918e-4	108.973808882919	0.00594216249655738	0	0	0
chr18	40556888	40557188	chr18_40556888_40557188	4.89844565717523e-7	8.54090388969085e-4	32.2885636170929	-0.00637456170095415	0	0	0
chr2	218578994	218579294	chr2_218578994_218579294	4.82154301089801e-7	8.54090388969085e-4	113.299394960031	0.00632311960237601	0	0	0
chr3	21526025	21526325	chr3_21526025_21526325	4.91554492940431e-7	8.54090388969085e-4	45.2139810112125	-0.00604054824170238	0	0	0
chr18	58883275	58883575	chr18_58883275_58883575	5.34042709179565e-7	9.14466872101217e-4	27.8851340503575	-0.00664199873747146	0	0	0
chr14	22807707	22808007	chr14_22807707_22808007	6.29917396501748e-7	0.00106322857473535	42.5302128956285	0.00585864057268622	0	0	0
chr11	21647617	21647917	chr11_21647617_21647917	7.32546673881199e-7	0.00116961965692448	33.8098442214535	0.00619723459410409	0	0	0
chr14	87854166	87854466	chr14_87854166_87854466	7.07917475204605e-7	0.00116961965692448	34.674383796637	-0.00634283603935834	0	0	0
chr18	48918095	48918395	chr18_48918095_48918395	7.30790078490692e-7	0.00116961965692448	51.0340465154225	0.00611027238497153	0	0	0
chr5	149877225	149877525	chr5_149877225_149877525	7.23559377411162e-7	0.00116961965692448	56.5213697796259	0.00609037363070574	0	0	0
chr3	95179193	95179493	chr3_95179193_95179493	7.44342144513414e-7	0.00117260684078065	31.3613496003079	-0.00660877644747775	0	0	0
chrX	44252182	44252482	chrX_44252182_44252482	7.55559462550792e-7	0.00117461660025396	24.5127258514704	-0.0053812000331929	0	0	0
chr2	156546339	156546639	chr2_156546339_156546639	7.6746499909315e-7	0.00117763018925784	52.7457444880787	0.00613067993276873	0	0	0
chr11	74735026	74735326	chr11_74735026_74735326	7.94151338911281e-7	0.001202956012757	33.6658769016295	0.00644024326453368	0	0	0
chr14	90486703	90487003	chr14_90486703_90487003	8.18900368923122e-7	0.00122474324543044	33.9486957302238	0.00632997849269776	0	0	0
chr1	177279461	177279761	chr1_177279461_177279761	8.53137260623299e-7	0.0012342988952447	110.6000125878	0.00626197507583868	1	0	0
chr10	105468649	105468949	chr10_105468649_105468949	8.56629675418657e-7	0.0012342988952447	32.9554633890564	-0.00610257411414334	0	0	0
chr2	90302734	90303034	chr2_90302734_90303034	8.54234814473199e-7	0.0012342988952447	40.7102865167111	-0.00631186132956595	0	0	0
chr11	7690164	7690464	chr11_7690164_7690464	8.87748787127635e-7	0.00126372644212897	46.1702224670363	0.00608280135496511	0	0	0
chr2	127839619	127839919	chr2_127839619_127839919	9.12264734473585e-7	0.00126917505533225	68.4739692656562	0.00610378960740779	0	0	0
chr4	19677041	19677341	chr4_19677041_19677341	9.13060123427798e-7	0.00126917505533225	35.973992405174	-0.00615906361663598	0	0	0
chr5	121648066	121648366	chr5_121648066_121648366	9.30754818436637e-7	0.00127872724776658	63.6261273622497	-0.00564731048313633	0	0	0
chr13	83724896	83725196	chr13_83724896_83725196	9.41873871197381e-7	0.00127912967390475	63.217069228497	0.00623451431096939	0	0	0
chr3	164405048	164405348	chr3_164405048_164405348	1.01237651830559e-6	0.00134398101562744	56.5333003156314	0.00630906142019612	0	0	0
chr9	112395126	112395426	chr9_112395126_112395426	1.00112549732965e-6	0.00134398101562744	49.0910023701664	0.00625610540753211	0	0	0
chr10	20250111	20250411	chr10_20250111_20250411	1.07430610937524e-6	0.00139165634619062	55.6385429535005	0.00605262409837033	0	0	0
chr21	34451290	34451590	chr21_34451290_34451590	1.06366572875712e-6	0.00139165634619062	76.6926443138407	0.00619121187243326	0	0	0
chr5	78099325	78099625	chr5_78099325_78099625	1.09115675742633e-6	0.00139165634619062	25.5229854547711	-0.00639731957348369	0	0	0
chr9	123783582	123783882	chr9_123783582_123783882	1.09540287253477e-6	0.00139165634619062	21.2207554760422	0.00650153024130711	0	0	0
chr11	16424675	16424975	chr11_16424675_16424975	1.11924999257797e-6	0.00140682579918162	87.5378192817803	0.00635760243189924	0	0	0
chr14	77741596	77741896	chr14_77741596_77741896	1.13843600506468e-6	0.00141587885126739	29.312599815623	-0.00613334051754483	0	0	0
chr11	90952724	90953024	chr11_90952724_90953024	1.1811710877433e-6	0.00145372631624007	40.9544775539073	0.00612831032635138	0	0	0
chr5	95582995	95583295	chr5_95582995_95583295	1.19575865122634e-6	0.00145650800164634	41.9865970188793	-0.00590076762362268	0	0	0
chr9	14910278	14910578	chr9_14910278_14910578	1.22348311762253e-6	0.00147507119707487	37.6907265289559	-0.00602095970364591	0	0	0
chr1	56529162	56529462	chr1_56529162_56529462	1.28567242030768e-6	0.00151967308869366	29.2183759115516	0.00628028503890322	0	0	0
chr13	85980538	85980838	chr13_85980538_85980838	1.28620174748939e-6	0.00151967308869366	78.3375754599866	0.00606869368043854	0	0	0
chr8	90973621	90973921	chr8_90973621_90973921	1.34186203120384e-6	0.00156973943278015	34.5586845575104	0.00608316374003715	0	0	0
chr8	105908266	105908566	chr8_105908266_105908566	1.36718395604288e-6	0.00158368155661155	87.8642633299834	0.00612133823769252	0	0	0
chr7	104435603	104435903	chr7_104435603_104435903	1.3885602879933e-6	0.00159282694317461	27.2801234542176	0.00617640141738774	0	0	0
chr1	217076153	217076453	chr1_217076153_217076453	1.49419176207937e-6	0.00166540754478827	55.8196488853933	0.00566860993769746	0	0	0
chr14	93475826	93476126	chr14_93475826_93476126	1.5119607780618e-6	0.00166540754478827	83.1742545557855	0.00620631537353718	0	0	0
chr18	55102383	55102683	chr18_55102383_55102683	1.49828473950974e-6	0.00166540754478827	78.6995332252911	-0.00550945013136173	0	0	0
chr2	182545412	182545712	chr2_182545412_182545712	1.53640583639652e-6	0.00166540754478827	36.0040364891673	-0.00638602758452591	0	0	1
chr20	10876838	10877138	chr20_10876838_10877138	1.49187921205564e-6	0.00166540754478827	30.5576082593128	0.00603337620970713	0	0	0
chr6	488008	488308	chr6_488008_488308	1.52371527986668e-6	0.00166540754478827	60.8082557060671	0.00606733219614873	0	0	0
chr10	92720219	92720519	chr10_92720219_92720519	1.59869704319962e-6	0.00167483658508832	51.4240779741549	0.00598214972368932	0	0	0
chr13	54357720	54358020	chr13_54357720_54358020	1.59352125457355e-6	0.00167483658508832	41.6663810245951	-0.00630190284901468	0	0	0
chr2	211368720	211369020	chr2_211368720_211369020	1.56375427517166e-6	0.00167483658508832	71.2738045512987	0.00600808652760049	0	0	0
chr4	123747775	123748075	chr4_123747775_123748075	1.60180559038341e-6	0.00167483658508832	69.7137665163708	-0.00593153255709655	0	0	0
chr11	34643360	34643660	chr11_34643360_34643660	1.64946083997617e-6	0.00170953594004268	27.3120070914896	0.00621112367917108	0	0	0
chr8	97371865	97372165	chr8_97371865_97372165	1.67323525163421e-6	0.00171909644740074	33.4902348744057	-0.00637106983492757	0	0	0
chr8	111906647	111906947	chr8_111906647_111906947	1.71642092916038e-6	0.00174826349674273	108.902522533061	0.00550848966730547	0	0	0
chr1	202054580	202054880	chr1_202054580_202054880	1.79625656443438e-6	0.00175593218984584	78.5901575369595	0.00605952924708703	0	0	0
chr13	38878018	38878318	chr13_38878018_38878318	1.79825813334811e-6	0.00175593218984584	45.8030682823987	0.00608163281400831	0	0	0
chr16	51068327	51068627	chr16_51068327_51068627	1.79308047931111e-6	0.00175593218984584	35.2919718744489	0.00615138683109989	0	0	0
chr17	61713173	61713473	chr17_61713173_61713473	1.78623469091212e-6	0.00175593218984584	23.2793443304009	-0.00622249223332336	0	0	0
chr9	112619126	112619426	chr9_112619126_112619426	1.74648003895744e-6	0.00175593218984584	63.6365124496503	0.00600323579456615	0	0	0
chr1	207572386	207572686	chr1_207572386_207572686	1.84999077435007e-6	0.00178051657618947	31.7254141350917	0.00624632169031574	0	0	0
chr8	22015774	22016074	chr8_22015774_22016074	1.86864425018192e-6	0.00178051657618947	106.567920652436	0.00599150558348747	0	1	0
chr8	9471710	9472010	chr8_9471710_9472010	1.85830034145305e-6	0.00178051657618947	24.2893046129867	0.00621128418504462	0	1	0
chr5	36683957	36684257	chr5_36683957_36684257	1.96352949549629e-6	0.00185595949561502	66.295848083041	0.00589379063561859	0	0	0
chr14	95767403	95767703	chr14_95767403_95767703	2.02478538024123e-6	0.00189867017655763	62.4250671703892	0.00623553345554346	0	0	0
chr10	129417889	129418189	chr10_129417889_129418189	2.04090924272374e-6	0.00189872054209682	70.2443126871649	0.00624146416238082	0	0	0
chr3	167125670	167125970	chr3_167125670_167125970	2.05701887247829e-6	0.00189875698297699	35.7022011974714	0.00572585550125413	0	0	0
chr5	76476087	76476387	chr5_76476087_76476387	2.10411971684613e-6	0.00192717792856437	34.2252675477828	-0.0058850163682786	0	0	0
chr5	120271562	120271862	chr5_120271562_120271862	2.12411488097986e-6	0.0019305263185964	27.8193572251457	-0.00620986307487731	0	0	0
chr3	181416296	181416596	chr3_181416296_181416596	2.15207339264255e-6	0.00194100591975192	53.2625913669508	0.00576165843608536	0	0	0
chr13	40764207	40764507	chr13_40764207_40764507	2.27493850557453e-6	0.00203627677508062	99.0955435152073	0.00566212700093515	0	0	0
chrX	109351547	109351847	chrX_109351547_109351847	2.33536892757513e-6	0.00207465044760043	22.0965787376115	-0.00513509413823941	0	0	0
chr14	36455140	36455440	chr14_36455140_36455440	2.35869922332364e-6	0.00207973903458309	58.2808836559857	0.00566430421806749	0	0	0
chr4	13785684	13785984	chr4_13785684_13785984	2.48287330277225e-6	0.00214841556751163	94.2964185141309	0.00588987670287427	0	0	0
chr5	103226912	103227212	chr5_103226912_103227212	2.49113796422483e-6	0.00214841556751163	67.018118181143	0.00604549024657839	0	0	0
chr9	140088906	140089206	chr9_140088906_140089206	2.46519195733052e-6	0.00214841556751163	63.0225904676625	0.00606540890826967	0	1	0
chr8	88842313	88842613	chr8_88842313_88842613	2.54257909231165e-6	0.002176889890687	27.6425399131406	0.00582143945782578	0	0	0
chr20	6473180	6473480	chr20_6473180_6473480	2.58008177644151e-6	0.00217744158607227	56.1234524717557	0.00593949497713317	0	0	0
chr7	65924764	65925064	chr7_65924764_65925064	2.57052928897635e-6	0.00217744158607227	22.5559588685334	-0.00608995108203351	0	0	0
chr7	49682918	49683218	chr7_49682918_49683218	2.65584296646321e-6	0.00222548339130185	57.6818062166066	-0.00587725846965776	0	0	0
chr3	40527043	40527343	chr3_40527043_40527343	2.70331483068252e-6	0.00224931023855494	22.1338410453844	0.00619421096328814	0	0	0
chr5	101867219	101867519	chr5_101867219_101867519	2.7651493712844e-6	0.00228467082878317	28.5694161954946	0.00608655057361903	0	0	0
chr10	98116864	98117164	chr10_98116864_98117164	2.92406886132069e-6	0.00230626048350635	73.2736129782385	0.00593851862710164	0	0	0
chr11	126499119	126499419	chr11_126499119_126499419	2.8286434628017e-6	0.00230626048350635	55.118453223782	0.0059419197194007	0	0	0
chr12	1194564	1194864	chr12_1194564_1194864	2.92250541837063e-6	0.00230626048350635	38.3122971343037	0.00595685687168107	0	0	0
chr2	215193727	215194027	chr2_215193727_215194027	2.92645595766923e-6	0.00230626048350635	87.5874624045513	0.00606645911952815	0	0	0
chr20	37518401	37518701	chr20_37518401_37518701	2.92791550313116e-6	0.00230626048350635	76.9372230944927	0.00596089621048281	0	0	0
chr6	137671331	137671631	chr6_137671331_137671631	2.87003351189509e-6	0.00230626048350635	69.3610863444444	0.00592159946330093	0	0	0
chr6	152012240	152012540	chr6_152012240_152012540	2.89691787384302e-6	0.00230626048350635	37.2470355347633	0.00566346592706259	0	0	0
chr3	194477709	194478009	chr3_194477709_194478009	2.95286655314566e-6	0.00231051052309448	120.89569978554	0.00600441685106767	0	0	0
chr4	16069112	16069412	chr4_16069112_16069412	2.97769906669792e-6	0.00231461250084534	61.9450612885165	0.00576316153177703	0	0	0
chr12	75038514	75038814	chr12_75038514_75038814	3.06512141288781e-6	0.00236699493578771	37.3588263516155	0.00604360348188168	0	0	0
chr9	99101998	99102298	chr9_99101998_99102298	3.09288717871093e-6	0.00237292731129256	20.7468318864707	0.00623080632763928	0	0	0
chr12	4006074	4006374	chr12_4006074_4006374	3.12357924503527e-6	0.00238101377393166	22.9887229472609	0.00597766606760919	0	0	0
chr5	24391917	24392217	chr5_24391917_24392217	3.16860054076034e-6	0.00238456363752813	31.6008580629047	-0.00605749049567021	0	0	0
chr8	31124947	31125247	chr8_31124947_31125247	3.15167858448085e-6	0.00238456363752813	40.4731713799298	-0.00588238995685854	0	0	0
chr20	38441969	38442269	chr20_38441969_38442269	3.19847135599555e-6	0.00239180878261763	23.6556378395915	0.0060309889454409	0	0	0
chr2	65058478	65058778	chr2_65058478_65058778	3.44861472409644e-6	0.00254662954300902	59.1801432430665	0.00591361721064844	0	0	0
chr3	35974519	35974819	chr3_35974519_35974819	3.43257191638828e-6	0.00254662954300902	36.8155761836327	0.00610034291195039	0	0	0
chr11	41243846	41244146	chr11_41243846_41244146	3.48856346565404e-6	0.00255013362666356	41.6234506947713	-0.00573226389609111	0	0	0
chr7	96975726	96976026	chr7_96975726_96976026	3.49652691041622e-6	0.00255013362666356	53.7688356051798	0.00568345271884411	0	0	0
chr7	94103655	94103955	chr7_94103655_94103955	3.52503752799149e-6	0.00255515480986043	22.261329740029	0.00600810334933099	0	0	0
chr18	71948464	71948764	chr18_71948464_71948764	3.57382066287352e-6	0.00257471987170629	27.0039936761935	-0.00616286418809826	0	0	0
chr10	3797649	3797949	chr10_3797649_3797949	3.65411103961714e-6	0.00260084655152316	40.5945163132361	0.00598207995065175	0	0	0
chr2	171679935	171680235	chr2_171679935_171680235	3.64744048439299e-6	0.00260084655152316	38.455642976803	-0.0056876466813314	0	0	0
chr4	10458953	10459253	chr4_10458953_10459253	3.85403002379615e-6	0.00272671470282373	58.0952838534134	-0.00558784306488528	0	1	0
chr12	65905356	65905656	chr12_65905356_65905656	3.91697849899666e-6	0.0027384546959376	46.3339188524386	-0.0057924941861562	0	0	0
chr7	34908734	34909034	chr7_34908734_34909034	3.90610578644858e-6	0.0027384546959376	88.6920493052838	0.00590904987561071	0	0	0
chr11	22814139	22814439	chr11_22814139_22814439	3.96429015780905e-6	0.00275522829838503	67.489903259775	0.00587193081837349	0	0	0
chr1	95269193	95269493	chr1_95269193_95269493	4.01397983908766e-6	0.00277344880671278	73.6027429763124	0.0058176760303361	0	0	0
chr12	120165984	120166284	chr12_120165984_120166284	4.3231628231041e-6	0.002794722971591	29.5904302392706	0.0059652129611452	0	0	0
chr18	74729047	74729347	chr18_74729047_74729347	4.31486897033586e-6	0.002794722971591	98.1011449423246	0.00578198594785611	0	0	0
chr3	132843418	132843718	chr3_132843418_132843718	4.11549860115534e-6	0.002794722971591	60.5097676531554	-0.00546519359641472	0	0	0
chr3	13549285	13549585	chr3_13549285_13549585	4.23861993195421e-6	0.002794722971591	35.324947576112	-0.00561344999310374	0	0	0
chr3	179384320	179384620	chr3_179384320_179384620	4.31830937628046e-6	0.002794722971591	31.5703541095688	-0.00569092788728238	0	0	0
chr3	86945077	86945377	chr3_86945077_86945377	4.18708886495733e-6	0.002794722971591	27.9128036301523	0.00616338188414263	0	0	0
chr4	170269765	170270065	chr4_170269765_170270065	4.28032277113759e-6	0.002794722971591	40.0359285298058	0.00548568386691386	0	0	0
chr5	669536	669836	chr5_669536_669836	4.25010066675142e-6	0.002794722971591	140.47271690021	0.00563628560898027	0	0	0
chr6	116135542	116135842	chr6_116135542_116135842	4.12201864056024e-6	0.002794722971591	26.8318440395603	-0.00614084819990246	0	0	0
chr9	28318556	28318856	chr9_28318556_28318856	4.23226146018115e-6	0.002794722971591	44.8887481039681	0.00585239075184196	0	0	0
chrX	13844973	13845273	chrX_13844973_13845273	4.32861317456457e-6	0.002794722971591	23.676973988875	-0.00546509103949007	0	0	0
chrX	23452474	23452774	chrX_23452474_23452774	4.28436657373688e-6	0.002794722971591	44.8722861801096	-0.00500210994002711	0	0	0
chr3	72280574	72280874	chr3_72280574_72280874	4.35741661166899e-6	0.00279802982337997	45.1758021751375	0.0058348743615983	0	0	0
chr7	52894335	52894635	chr7_52894335_52894635	4.39978088108998e-6	0.00280996167925699	34.0215911976696	-0.0059294455578483	0	0	0
chr1	221771512	221771812	chr1_221771512_221771812	4.43924663445575e-6	0.00281992402340976	45.2235731764383	0.00588170106462701	0	0	0
chr7	122665095	122665395	chr7_122665095_122665395	4.61826488173509e-6	0.00291795311393992	33.4459605583176	0.00569124694960031	0	0	0
chr18	56688738	56689038	chr18_56688738_56689038	4.73853285309548e-6	0.0029780166683986	25.4121374692283	0.00569942452485589	0	0	0
chr5	52253186	52253486	chr5_52253186_52253486	4.77720647375382e-6	0.00298643650416382	26.1544807103972	-0.00589028108114963	0	0	0
chr7	5701618	5701918	chr7_5701618_5701918	4.96598763646528e-6	0.00308811248012445	36.7046045887967	0.00589802869735673	0	0	0
chr14	25346246	25346546	chr14_25346246_25346546	5.0260676689679e-6	0.0031091096713293	43.9802277982716	0.00550223507505503	0	0	0
chr1	143532753	143533053	chr1_143532753_143533053	5.07581894084726e-6	0.00311043456484137	86.081142738221	-0.0058307587229135	0	0	0
chr16	81192712	81193012	chr16_81192712_81193012	5.08086084885896e-6	0.00311043456484137	39.2702330900231	0.0059191377476658	0	0	0
chr6	138504417	138504717	chr6_138504417_138504717	5.14337601778335e-6	0.00313247506831515	64.6465395968326	0.0053624434034176	0	0	0
chr16	19016995	19017295	chr16_19016995_19017295	5.17848914934753e-6	0.00313768641012158	79.255709019048	0.00581710174834322	0	0	0
chr3	108907686	108907986	chr3_108907686_108907986	5.23777134327415e-6	0.00315741408035984	34.9676905194927	-0.00606859040737529	0	0	0
chr10	111841723	111842023	chr10_111841723_111842023	5.31252267678114e-6	0.0031701271682174	36.8234560994118	0.005781695287979	0	0	0
chr3	72107731	72108031	chr3_72107731_72108031	5.29861195159147e-6	0.0031701271682174	33.334313953525204	-0.00601002256307173	0	0	0
chr21	27429822	27430122	chr21_27429822_27430122	5.41041015195548e-6	0.00321231547876304	44.1459697472153	-0.00601707189677274	0	0	0
chr5	38642464	38642764	chr5_38642464_38642764	5.44918728206325e-6	0.00321916187875168	52.1926933115631	-0.00589086975150832	0	0	0
chr9	101733543	101733843	chr9_101733543_101733843	5.61383033638367e-6	0.00328603684330275	59.7163425724472	0.00555589966094218	0	0	0
chrX	25020324	25020624	chrX_25020324_25020624	5.61801274923113e-6	0.00328603684330275	27.6086069200415	-0.00500482569894371	0	0	0
chr9	131078769	131079069	chr9_131078769_131079069	5.715692815643e-6	0.00332670215543769	50.0648650464052	0.00598525092318678	0	1	0
chr3	183172916	183173216	chr3_183172916_183173216	5.76240082661895e-6	0.00333744697287589	39.4652144602099	0.00582454980424094	0	0	0
chr16	72325392	72325692	chr16_72325392_72325692	5.79163958606213e-6	0.00333801853840202	32.3910923863652	0.00580703756034432	0	0	0
chr18	10010651	10010951	chr18_10010651_10010951	5.89526327050103e-6	0.00336491374848424	34.9767243843464	0.00565090568704741	0	0	0
chr2	133249726	133250026	chr2_133249726_133250026	5.88049142404045e-6	0.00336491374848424	33.943407827745	0.00596213271696509	0	0	0
chr6	4974419	4974719	chr6_4974419_4974719	6.11816566396695e-6	0.00347535341119723	24.6934752994393	-0.00584034537255542	0	0	0
chr5	171890045	171890345	chr5_171890045_171890345	6.3210891972723e-6	0.00357344177433549	31.9666752836912	-0.00582271660653369	0	0	0
chr18	7460040	7460340	chr18_7460040_7460340	6.43818525587605e-6	0.00359326317920306	61.4048188860207	0.00570601289670639	0	0	0
chr2	101966717	101967017	chr2_101966717_101967017	6.44738805937308e-6	0.00359326317920306	34.9656505496972	0.00585808813108176	0	0	0
chr3	19243754	19244054	chr3_19243754_19244054	6.44514065154753e-6	0.00359326317920306	78.1140039133909	0.00546879231279721	0	0	0
chr1	221882475	221882775	chr1_221882475_221882775	6.52056319085756e-6	0.00361698395364414	52.5430643018397	0.00566910540547518	0	0	0
chr1	64347993	64348293	chr1_64347993_64348293	6.63538105291695e-6	0.00364643507983369	26.2525909898473	0.00588015226246105	0	0	0
chr4	56178537	56178837	chr4_56178537_56178837	6.62973727229041e-6	0.00364643507983369	28.7561269031336	0.00573569239887037	0	0	0
chr4	98136604	98136904	chr4_98136604_98136904	6.78548527888316e-6	0.00369455602152352	29.8481058222141	-0.00593178884920348	0	0	0
chr9	14500734	14501034	chr9_14500734_14501034	6.77565304572767e-6	0.00369455602152352	32.0812460151159	-0.00558042103610175	0	0	0
chr15	59469429	59469729	chr15_59469429_59469729	6.94392090517039e-6	0.00373993554607765	31.6383202734541	0.00575347212229175	0	0	0
chr20	11976796	11977096	chr20_11976796_11977096	6.93785236271083e-6	0.00373993554607765	67.1748639975607	0.00562525792236527	0	0	0
chr3	143848516	143848816	chr3_143848516_143848816	6.96379088070521e-6	0.00373993554607765	22.4211887493094	-0.00600394136329239	0	0	0
chr6	163543433	163543733	chr6_163543433_163543733	7.1123772509358e-6	0.00380245066494374	23.1409766097301	-0.00587372401123837	0	0	0
chr3	24719753	24720053	chr3_24719753_24720053	7.23694424656404e-6	0.00383434724941719	28.6064141313465	0.00560026203845797	0	0	0
chr3	34575187	34575487	chr3_34575187_34575487	7.23458281897982e-6	0.00383434724941719	56.1069801505238	-0.00592811468695406	0	0	0
chr1	229139328	229139628	chr1_229139328_229139628	7.35577035584245e-6	0.00386192073749636	83.5123664680703	0.00576423507115206	0	0	0
chr11	103757796	103758096	chr11_103757796_103758096	7.39560845037822e-6	0.00386192073749636	61.1445755327334	0.00527829311007465	0	0	0
chr2	65175074	65175374	chr2_65175074_65175374	7.41973057935264e-6	0.00386192073749636	25.9307399749553	-0.00592083174992546	0	0	0
chr3	40294697	40294997	chr3_40294697_40294997	7.32368309447799e-6	0.00386192073749636	81.6648183584721	-0.00599446098670613	0	0	0
chr17	60704903	60705203	chr17_60704903_60705203	7.53909235188665e-6	0.00390683701561452	35.6197451088155	-0.00550802009196417	0	0	0
chr11	67710701	67711001	chr11_67710701_67711001	7.58015025381365e-6	0.00391096031785411	23.0429404284457	-0.00569266603773271	0	0	0
chr1	22443722	22444022	chr1_22443722_22444022	7.65668981008792e-6	0.00393327484539786	23.0237935208674	0.00593778020191861	0	0	0
chr10	9285968	9286268	chr10_9285968_9286268	7.82114860217956e-6	0.00400036514997714	36.1659547081513	-0.00595665925164603	0	0	0
chr12	308816	309116	chr12_308816_309116	7.86293863140724e-6	0.00400440484990529	47.5761116750407	0.00563056489991823	0	0	0
chr1	221508503	221508803	chr1_221508503_221508803	8.0290662139138e-6	0.0040714602201989	82.1027083489297	0.00555739525255769	0	0	0
chr12	126468010	126468310	chr12_126468010_126468310	8.40979030561482e-6	0.0042149774498684	34.7488726897178	-0.00569048753438232	0	0	0
chr7	124364701	124365001	chr7_124364701_124365001	8.37686624983594e-6	0.0042149774498684	68.8070886453928	0.0056665941636573	0	0	0
chr7	98199091	98199391	chr7_98199091_98199391	8.41910994455399e-6	0.0042149774498684	74.0106717411371	0.00563606639566335	0	0	0
chr4	148965626	148965926	chr4_148965626_148965926	8.46700297797429e-6	0.0042210689276524	35.0726529481381	-0.00557129488395404	0	0	0
chr2	74991299	74991599	chr2_74991299_74991599	8.57699866050783e-6	0.00424533850957607	27.759590503953	-0.00582875494289318	0	0	0
chr3	16363677	16363977	chr3_16363677_16363977	8.58754742864006e-6	0.00424533850957607	29.014104570973	-0.0057296801891193	0	0	0
chr1	10839320	10839620	chr1_10839320_10839620	8.65416723117615e-6	0.00426044652790802	16.165305434713	0.00594411126025097	0	0	0
chr10	122844970	122845270	chr10_122844970_122845270	8.88212463351111e-6	0.00429787754779912	29.2526701161082	-0.00550674439077565	0	0	0
chr11	85028089	85028389	chr11_85028089_85028389	8.86939393539556e-6	0.00429787754779912	28.6718330004373	-0.00565529904933414	0	0	0
chr14	20268929	20269229	chr14_20268929_20269229	8.80736835047617e-6	0.00429787754779912	183.952169414645	0.00591974273622946	0	0	0
chr18	46102351	46102651	chr18_46102351_46102651	8.81396774903437e-6	0.00429787754779912	85.848626630472	0.00538188326641267	0	0	0
chr22	51195448	51195748	chr22_51195448_51195748	8.91207934872693e-6	0.00429787754779912	31.2868656477983	0.00529414420728391	0	0	0
chr12	65672402	65672702	chr12_65672402_65672702	9.16798505560211e-6	0.00440331613938822	81.5788855857524	-0.00497275507538988	0	0	0
chr6	114319951	114320251	chr6_114319951_114320251	9.25649986146809e-6	0.00442782984466469	49.1855194583853	0.00564537369369004	0	0	0
chr17	43892250	43892550	chr17_43892250_43892550	9.40888389278914e-6	0.004428997807573	33.3217526117343	-0.00556543420912346	0	0	0
chr21	35906854	35907154	chr21_35906854_35907154	9.36731320107076e-6	0.004428997807573	39.0004436172415	0.00570385633429916	0	0	0
chr5	17365428	17365728	chr5_17365428_17365728	9.37665792388088e-6	0.004428997807573	45.7377876157742	-0.00558639917893785	0	0	0
chr8	86896723	86897023	chr8_86896723_86897023	9.33794285672463e-6	0.004428997807573	66.9802355345022	0.00566555006276357	0	0	0
chr2	16210239	16210539	chr2_16210239_16210539	9.53122407747967e-6	0.00445379834667893	129.904422591503	0.00542255490906531	0	0	0
chr4	109683920	109684220	chr4_109683920_109684220	9.53696070916929e-6	0.00445379834667893	69.3512961552576	-0.00507881738805527	0	0	0
chr15	70488094	70488394	chr15_70488094_70488394	9.66366368873429e-6	0.00449520154390289	43.2440826356076	-0.00550390827005866	0	0	0
chr1	142544105	142544405	chr1_142544105_142544405	9.79059145813475e-6	0.00453638416455505	155.835744748341	-0.00580074068788128	0	0	0
chr4	8591765	8592065	chr4_8591765_8592065	9.83726243931232e-6	0.00454020403019386	27.0600133483709	-0.005301596862441	0	0	0
chr18	46386061	46386361	chr18_46386061_46386361	9.91142975710909e-6	0.00455663520880138	87.5940551059963	0.00534068015740741	0	0	0
chr12	29218960	29219260	chr12_29218960_29219260	1.03453270380031e-5	0.00468814604180668	134.811339558636	0.00576930928281149	0	0	0
chr12	70929781	70930081	chr12_70929781_70930081	1.05223339270286e-5	0.00468814604180668	84.2349558941676	0.00563246776312058	0	0	0
chr14	82413470	82413770	chr14_82413470_82413770	1.0554597866482e-5	0.00468814604180668	53.7598792046102	0.00547275874570281	0	0	0
chr21	33701634	33701934	chr21_33701634_33701934	1.03699198431913e-5	0.00468814604180668	26.8370277512399	-0.00560219002639575	0	0	0
chr4	170150741	170151041	chr4_170150741_170151041	1.05218445868925e-5	0.00468814604180668	33.9717608457412	0.0055032189251548	0	0	0
chr4	179815380	179815680	chr4_179815380_179815680	1.04646871615864e-5	0.00468814604180668	31.3850704096154	-0.00586613638228513	0	0	0
chr6	1497776	1498076	chr6_1497776_1498076	1.05320138313115e-5	0.00468814604180668	40.714150349347	-0.0057910193028633	0	0	0
chr6	155541098	155541398	chr6_155541098_155541398	1.02540480965032e-5	0.00468814604180668	58.7782344962335	-0.00565951458665689	0	0	0
chr8	31211245	31211545	chr8_31211245_31211545	1.04195529390306e-5	0.00468814604180668	35.1111779273792	0.00564391046659222	0	0	0
chr5	125839447	125839747	chr5_125839447_125839747	1.06333454732934e-5	0.00469334646319874	37.4755950288114	0.00555884330057656	0	0	0
chr6	132890326	132890626	chr6_132890326_132890626	1.06829728975736e-5	0.00469334646319874	46.8616923813936	0.00556861885795283	0	0	0
chr7	32114924	32115224	chr7_32114924_32115224	1.06854746309877e-5	0.00469334646319874	54.5685675045726	0.00566985368918229	0	0	0
chr2	19173031	19173331	chr2_19173031_19173331	1.07700630498459e-5	0.00471297959061257	31.3509395475662	-0.00583298215753751	0	0	0
chr2	132130366	132130666	chr2_132130366_132130666	1.08747408014169e-5	0.00474122647663841	39.0017422861152	-0.00495587300615719	0	0	0
chr8	109598525	109598825	chr8_109598525_109598825	1.09674168854536e-5	0.00474660161117258	79.8627331394039	0.00530691404445397	0	0	0
chr9	124049312	124049612	chr9_124049312_124049612	1.09653050532747e-5	0.00474660161117258	84.1884785571216	0.00537462562447725	0	0	0
chr8	8168170	8168470	chr8_8168170_8168470	1.10095330378309e-5	0.00474743922440073	69.3487019345293	0.00571477839526035	0	0	0
chr10	122914412	122914712	chr10_122914412_122914712	1.11952547527416e-5	0.00480996996198518	50.3503030037771	0.00549863128141948	0	0	0
chr8	123693104	123693404	chr8_123693104_123693404	1.13062418313844e-5	0.00484005465529612	44.2618432131758	-0.0055078924851283	0	0	0
chr17	4761421	4761721	chr17_4761421_4761721	1.14185762459484e-5	0.00487049682531153	50.4438810139293	0.0055039306987544	0	0	0
chr1	63590394	63590694	chr1_63590394_63590694	1.1719740104856e-5	0.0049073751981571	48.7908560302144	0.00569800656518325	0	0	0
chr16	68224804	68225104	chr16_68224804_68225104	1.17542418332187e-5	0.0049073751981571	31.9286613095808	0.00571811391516946	1	0	0
chr2	218770209	218770509	chr2_218770209_218770509	1.16752784627705e-5	0.0049073751981571	41.5770887579249	0.00544982522290825	0	0	0
chr4	53719562	53719862	chr4_53719562_53719862	1.17184376915802e-5	0.0049073751981571	33.0025257539932	0.00536992039848483	0	0	0
chr6	53775691	53775991	chr6_53775691_53775991	1.16242588214309e-5	0.0049073751981571	58.0667105802608	0.00546067952864867	0	0	0
chr9	79508394	79508694	chr9_79508394_79508694	1.16142545998583e-5	0.0049073751981571	82.3589121955277	0.00556831075234256	0	0	0
chr3	13827547	13827847	chr3_13827547_13827847	1.19016260010741e-5	0.00493403829922423	37.4925064398841	-0.00565265524148561	0	0	0
chr7	23245706	23246006	chr7_23245706_23246006	1.18613596587555e-5	0.00493403829922423	32.7217789701318	-0.00558506339444579	0	0	0
chr5	124820545	124820845	chr5_124820545_124820845	1.19755694742623e-5	0.00494733386196869	74.0769584695764	0.00524382626444738	0	0	0
chr10	11251793	11252093	chr10_11251793_11252093	1.22011976871843e-5	0.00501483912649368	30.7402726128299	-0.00551494608739068	0	0	0
chr7	57472156	57472456	chr7_57472156_57472456	1.22238613686622e-5	0.00501483912649368	80.4439079472728	0.00584719394579292	0	0	0
chr21	27370474	27370774	chr21_27370474_27370774	1.23766828746071e-5	0.00505996482699161	45.4197047818088	0.00543245722802458	0	0	0
chr12	70238191	70238491	chr12_70238191_70238491	1.24710624563472e-5	0.0050809688666977	24.2782516926239	-0.00583841825525978	0	0	0
chr1	113247318	113247618	chr1_113247318_113247618	1.25876518190129e-5	0.00511084617773198	97.8161219766565	0.00494307597559389	0	0	0
chr10	55717222	55717522	chr10_55717222_55717522	1.27217366968679e-5	0.00513737348415405	52.3216061474842	0.00553962165312337	0	0	0
chr21	25418199	25418499	chr21_25418199_25418499	1.27399488020274e-5	0.00513737348415405	154.34197693092	0.00552808442189646	0	0	0
chr3	26417476	26417776	chr3_26417476_26417776	1.28299434960681e-5	0.00513858808117774	34.9319516524956	-0.00569216834775288	0	0	0
chr5	139975927	139976227	chr5_139975927_139976227	1.27897915043873e-5	0.00513858808117774	22.3366866469369	0.00575373022465126	0	0	0
chr10	6649760	6650060	chr10_6649760_6650060	1.30371925725e-5	0.00518643224520544	40.3811274474649	0.00552446221668994	0	0	0
chr13	21247929	21248229	chr13_21247929_21248229	1.30272376016426e-5	0.00518643224520544	38.7324211970524	-0.00557067421244555	0	1	0
chr1	230829084	230829384	chr1_230829084_230829384	1.32879303215453e-5	0.00526844142064167	33.322213242313	-0.00541602961765319	0	1	0
chr14	51252087	51252387	chr14_51252087_51252387	1.33483436604392e-5	0.00527205361163099	30.7739965279242	-0.00529180794613197	0	0	0
chr15	33130975	33131275	chr15_33130975_33131275	1.35519981811802e-5	0.00527205361163099	41.869333384405	0.00547036481126774	0	0	0
chr17	38710113	38710413	chr17_38710113_38710413	1.34797929165623e-5	0.00527205361163099	38.6082446361079	0.00564518042234022	0	0	0
chr4	15134470	15134770	chr4_15134470_15134770	1.34410096232037e-5	0.00527205361163099	39.3693145096265	0.00557616019285946	0	0	0
chr5	61177687	61177987	chr5_61177687_61177987	1.36540084396293e-5	0.00527205361163099	39.0940688115942	-0.00541714816221218	0	0	0
chr5	90460243	90460543	chr5_90460243_90460543	1.36167081922881e-5	0.00527205361163099	46.4861145713572	0.0054446728946643	0	0	0
chr6	163669131	163669431	chr6_163669131_163669431	1.34445169393164e-5	0.00527205361163099	42.8281596615038	0.00565629264787622	0	0	0
chr9	74445076	74445376	chr9_74445076_74445376	1.35818179003629e-5	0.00527205361163099	88.5898124498606	0.00552191954876291	0	0	0
chr10	106002638	106002938	chr10_106002638_106002938	1.40461184989466e-5	0.00538823698989461	38.8585682458041	0.00542316332358977	0	0	0
chr16	34763057	34763357	chr16_34763057_34763357	1.40323508603698e-5	0.00538823698989461	31.1714212540967	0.00536472771129762	0	0	0
chr12	28068156	28068456	chr12_28068156_28068456	1.42162519328838e-5	0.00541602054361882	32.5690109206842	-0.00574302303452169	0	0	0
chr4	81118443	81118743	chr4_81118443_81118743	1.42178508495112e-5	0.00541602054361882	99.9662254971623	0.00521114354040535	0	0	0
chr7	98316472	98316772	chr7_98316472_98316772	1.42560632834438e-5	0.00541602054361882	29.0453514748415	-0.00557236662455136	0	0	0
chr12	13897641	13897941	chr12_13897641_13897941	1.44748468864588e-5	0.00544911015504888	31.6564793885987	-0.0053627158782606	0	0	1
chr3	138892476	138892776	chr3_138892476_138892776	1.44141724312557e-5	0.00544911015504888	56.5492381841917	0.00529136433161496	0	0	0
chr8	50080837	50081137	chr8_50080837_50081137	1.44815203186179e-5	0.00544911015504888	32.2487380241912	-0.00555514781534828	0	0	0
chr18	644463	644763	chr18_644463_644763	1.4779089417168e-5	0.00549112884533723	58.8863381449182	0.00541732281235615	0	0	0
chr3	160182177	160182477	chr3_160182177_160182477	1.47633034141631e-5	0.00549112884533723	58.5361527865003	0.00541227500294392	0	0	0
chr6	118443663	118443963	chr6_118443663_118443963	1.4684294702361e-5	0.00549112884533723	47.3379425426469	-0.00562150721944009	0	0	0
chr9	130291038	130291338	chr9_130291038_130291338	1.4760443652052e-5	0.00549112884533723	30.2356041787125	-0.00552401703001993	0	0	0
chr14	75632746	75633046	chr14_75632746_75633046	1.50438699823141e-5	0.00557198534843376	61.9958731917011	0.00561750976934008	0	0	0
chr17	42982319	42982619	chr17_42982319_42982619	1.52931133238649e-5	0.00561152771876174	46.1847218195973	0.00578173072933033	0	0	0
chr5	77196541	77196841	chr5_77196541_77196841	1.52430379362438e-5	0.00561152771876174	51.6917897336092	0.00561020557029008	0	0	0
chr7	33902696	33902996	chr7_33902696_33902996	1.52524552525154e-5	0.00561152771876174	59.0180548461977	-0.00513020297614837	0	0	0
chr17	72333367	72333667	chr17_72333367_72333667	1.55998069514171e-5	0.00570012639016982	34.8150562853006	0.00561536866317457	0	0	0
chr2	170334958	170335258	chr2_170334958_170335258	1.56310595708496e-5	0.00570012639016982	34.0589522526286	0.00529931787435765	0	0	0
chr10	91235016	91235316	chr10_91235016_91235316	1.57210425731637e-5	0.00571530037570597	28.4650913657719	-0.00564454355264847	0	0	0
chr6	96618998	96619298	chr6_96618998_96619298	1.59304689708103e-5	0.0057736710731263	36.6671507103873	-0.00539668144574564	0	0	0
chr2	211384352	211384652	chr2_211384352_211384652	1.60675942341552e-5	0.00580556083777954	28.8042183986064	0.00558706542360566	0	0	0
chr3	113251837	113252137	chr3_113251837_113252137	1.61243776985871e-5	0.00580831546903494	49.9999640030481	-0.00506681565602727	0	1	0
chr14	33698771	33699071	chr14_33698771_33699071	1.61750994641549e-5	0.0058088764495101	46.1702910939481	0.00531326334229712	0	0	0
chr7	13973099	13973399	chr7_13973099_13973399	1.622639934832e-5	0.00580964101758396	32.5689763249909	-0.00576277860877626	0	0	0
chr21	34489524	34489824	chr21_34489524_34489824	1.64385921093132e-5	0.00585015823764931	82.1034589239335	0.00544148139452567	0	0	0
chr3	135689709	135690009	chr3_135689709_135690009	1.64108527587475e-5	0.00585015823764931	39.435058593216	0.00536406384680291	0	0	0
chrX	96818645	96818945	chrX_96818645_96818945	1.65962251832408e-5	0.00588852011366446	38.186836821229	-0.00431498142885849	0	0	0
chr5	18375796	18376096	chr5_18375796_18376096	1.67233981411962e-5	0.00591587705742101	31.5171924041263	-0.00574924045699241	0	0	0
chr13	99630147	99630447	chr13_99630147_99630447	1.68511203715823e-5	0.00592557611352141	101.351157803736	0.0052347431188239	0	0	0
chr5	58198510	58198810	chr5_58198510_58198810	1.68067290160666e-5	0.00592557611352141	26.3273034189911	-0.00535881253815668	0	0	0
chr1	64157609	64157909	chr1_64157609_64157909	1.73046597119954e-5	0.00594371569530491	31.1996602159807	0.00538161094666443	0	0	0
chr12	123431443	123431743	chr12_123431443_123431743	1.72025391522629e-5	0.00594371569530491	30.8188551251782	0.00552449717936452	0	1	0
chr18	74880873	74881173	chr18_74880873_74881173	1.72660452901238e-5	0.00594371569530491	28.8627429576172	-0.00573643206369211	0	0	0
chr19	10337937	10338237	chr19_10337937_10338237	1.7097820929807e-5	0.00594371569530491	74.8652136037905	0.00558139589653697	0	0	0
chr2	101029448	101029748	chr2_101029448_101029748	1.73051509850437e-5	0.00594371569530491	34.3312026081824	-0.00540535874997095	0	0	0
chr2	164800060	164800360	chr2_164800060_164800360	1.71335425984128e-5	0.00594371569530491	54.3821041061585	0.00545643409288514	0	0	0
chr7	75252654	75252954	chr7_75252654_75252954	1.71578285303567e-5	0.00594371569530491	29.0357641025347	-0.00539327119643348	0	0	0
chrX	68373214	68373514	chrX_68373214_68373514	1.70438519413452e-5	0.00594371569530491	46.7126841274928	0.00535235027502844	0	0	0
chrX	123351634	123351934	chrX_123351634_123351934	1.75363499872461e-5	0.00600566615563217	34.9298510425508	0.00623660957151499	0	0	0
chr12	130957844	130958144	chr12_130957844_130958144	1.76454968511303e-5	0.00600788902153856	25.7939947625946	-0.00549405835071055	0	0	0
chr18	10045315	10045615	chr18_10045315_10045615	1.77148646778707e-5	0.00600788902153856	34.9233126170756	0.0053038653860547	0	0	0
chr2	153429767	153430067	chr2_153429767_153430067	1.77059764365582e-5	0.00600788902153856	41.7616990625714	0.00534518724357367	0	0	0
chr3	70295107	70295407	chr3_70295107_70295407	1.77462359377493e-5	0.00600788902153856	26.8357254720104	0.00556156004477783	0	0	0
chr2	130687310	130687610	chr2_130687310_130687610	1.81785479506151e-5	0.00613666227846022	77.3344451703956	0.00534109383494427	0	0	0
chr4	17545852	17546152	chr4_17545852_17546152	1.83100031060466e-5	0.00616342873785077	81.6562230116829	0.00549630601979375	0	0	0
chr13	77550559	77550859	chr13_77550559_77550859	1.83760918541217e-5	0.00616810228621645	20.1000797522481	-0.00568980340443739	0	0	0
chr14	93478353	93478653	chr14_93478353_93478653	1.85144526444131e-5	0.00619693940182068	48.854065809899	0.00524883349822654	0	0	0
chr7	116442868	116443168	chr7_116442868_116443168	1.86986676118163e-5	0.00624091801037097	41.0429500629037	0.00539691038424059	0	0	0
chr3	42725499	42725799	chr3_42725499_42725799	1.88397104703669e-5	0.00627028020139377	47.0453740298215	0.00536364325887562	0	0	0
chr12	85009343	85009643	chr12_85009343_85009643	1.91544356862633e-5	0.00630399689471693	44.545141767186	0.00560301152278418	0	0	0
chr13	44734761	44735061	chr13_44734761_44735061	1.91085416862608e-5	0.00630399689471693	38.9356236941833	0.00533739313470583	0	0	0
chr4	75664016	75664316	chr4_75664016_75664316	1.90603373523197e-5	0.00630399689471693	37.2807340982508	0.00516901142861579	0	0	0
chr5	167678531	167678831	chr5_167678531_167678831	1.9150561489121e-5	0.00630399689471693	41.5408295859552	-0.00540735516292727	0	0	0
chr1	227012820	227013120	chr1_227012820_227013120	1.93852629808737e-5	0.00636194607487816	34.2005279728278	0.00561646426139396	0	0	0
chr2	3480385	3480685	chr2_3480385_3480685	1.94382027644984e-5	0.00636194607487816	67.4056262397887	0.00525752747486944	0	0	0
chrX	78625494	78625794	chrX_78625494_78625794	1.95799926039353e-5	0.00639064996171315	28.2837906874414	0.00525192378755323	0	1	0
chr7	119699701	119700001	chr7_119699701_119700001	1.96859588877939e-5	0.00640753557716426	26.7812284002703	-0.00560904577927375	0	0	0
chr10	54375331	54375631	chr10_54375331_54375631	1.99839561865774e-5	0.00641007828208454	37.4451305473016	0.00515799247133039	0	0	0
chr11	47621026	47621326	chr11_47621026_47621326	1.98573967840218e-5	0.00641007828208454	22.8439253665206	-0.00556469459372354	0	0	0
chr15	58624322	58624622	chr15_58624322_58624622	1.97848720689073e-5	0.00641007828208454	72.8331959376134	0.00519844776300909	0	0	0
chr15	84215938	84216238	chr15_84215938_84216238	2.00735405610678e-5	0.00641007828208454	17.8888415347156	-0.00563953825982492	0	0	0
chr18	75190690	75191192	chr18_75190690_75191192	1.98069894178104e-5	0.00641007828208454	43.8950173254517	0.00494036951059892	0	0	0
chr20	20190953	20191253	chr20_20190953_20191253	1.99688565515635e-5	0.00641007828208454	23.7405170591818	0.00564941867172827	0	0	0
chr8	116599159	116599459	chr8_116599159_116599459	2.00217520329715e-5	0.00641007828208454	55.9790001947255	0.00537352093268733	0	0	0
chr2	218703273	218703573	chr2_218703273_218703573	2.01579258542982e-5	0.00641967454322652	74.1452630197364	0.00517694540781248	0	0	0
chr8	74838213	74838513	chr8_74838213_74838513	2.03618638668096e-5	0.00646719069782605	24.3343707856268	-0.00536089063607717	0	0	0
chr11	64322360	64322660	chr11_64322360_64322660	2.04195451586112e-5	0.00646812359136792	28.1028304794289	-0.0053335765500884	0	0	0
chr11	15296707	15297007	chr11_15296707_15297007	2.05688679066452e-5	0.00649800235536348	39.0159642238062	0.00540425369288659	0	0	0
chr2	31043298	31043598	chr2_31043298_31043598	2.09416108232618e-5	0.00658056702656922	50.8394713290226	0.0054290139946329	0	0	0
chr3	18786885	18787185	chr3_18786885_18787185	2.09143466450328e-5	0.00658056702656922	27.7502152107716	0.00561704738748064	0	0	0
chr11	20331811	20332111	chr11_20331811_20332111	2.12153858791807e-5	0.00664891318938185	61.9880293848226	0.00530702625188358	0	0	0
chr10	126413213	126413513	chr10_126413213_126413513	2.13955726627276e-5	0.00668764471229258	69.0093956536061	0.00547689338120628	0	0	0
chr12	117483121	117483421	chr12_117483121_117483421	2.14700712815963e-5	0.00669322391045691	32.1809308504601	-0.00508997355559155	0	0	0
chr20	16088052	16088352	chr20_16088052_16088352	2.2057475660831e-5	0.00685824964283818	29.3318542530488	-0.00547941257449177	0	0	0
chr5	114914958	114915258	chr5_114914958_114915258	2.21919279367738e-5	0.00688194401466064	30.3751136988259	0.00535727974112729	0	0	0
chr3	61274176	61274476	chr3_61274176_61274476	2.22664235166432e-5	0.00688696982025767	39.1479318743433	0.00543100135117129	0	0	0
chr12	99461047	99461347	chr12_99461047_99461347	2.2454295229468e-5	0.00690890596341693	29.1238496035639	-0.00556026308258787	0	0	0
chr2	43309433	43309733	chr2_43309433_43309733	2.23981700473315e-5	0.00690890596341693	42.007371301013	-0.0050627137771598	0	0	0
chr1	5357505	5357805	chr1_5357505_5357805	2.25685611333012e-5	0.00692602762343326	44.5398585848953	0.00558743138223534	0	0	0
chr13	54801052	54801352	chr13_54801052_54801352	2.31233622413576e-5	0.0070266620371288	45.5530211998421	0.00536897946090593	0	0	0
chr2	2843847	2844147	chr2_2843847_2844147	2.3134365329771e-5	0.0070266620371288	38.0155934959982	-0.00532913715380737	0	0	0
chr20	43687926	43688226	chr20_43687926_43688226	2.29929356839025e-5	0.0070266620371288	31.2247966247228	0.00551729517544296	0	0	0
chr7	13109815	13110115	chr7_13109815_13110115	2.30951288751841e-5	0.0070266620371288	23.3498051450194	0.00563586275467746	0	0	0
chr1	204606710	204607010	chr1_204606710_204607010	2.33601053569712e-5	0.00707131573950014	46.4717658921868	-0.00538372750872326	0	0	0
chr5	100238213	100238513	chr5_100238213_100238513	2.3401080423053e-5	0.00707131573950014	48.9075046392718	-0.00483813538106267	0	0	0
chr1	175568483	175568783	chr1_175568483_175568783	2.35249802205631e-5	0.00709062107913257	31.3915334812548	-0.0052129702670174	0	0	0
chr7	3794585	3794885	chr7_3794585_3794885	2.36879533320585e-5	0.00712157522160146	65.2462911604366	0.00538385069598208	0	0	0
chr14	22802445	22802745	chr14_22802445_22802745	2.37822426297389e-5	0.0071298153503607	33.9378352482125	0.0054564134707145	0	0	0
chr6	136627660	136627960	chr6_136627660_136627960	2.38360507091922e-5	0.0071298153503607	48.7073888793759	0.0052284086577249	0	0	0
chr10	108342068	108342368	chr10_108342068_108342368	2.40393328770765e-5	0.00715851377749056	71.5527820208231	0.00522480405319146	0	0	0
chr14	77057537	77057837	chr14_77057537_77057837	2.413644158738e-5	0.00715851377749056	25.0193672821447	-0.00538712210455621	0	0	0
chr15	88446272	88446572	chr15_88446272_88446572	2.41743431953647e-5	0.00715851377749056	30.7046108074196	0.0052321472555204	0	0	0
chr7	119700328	119700628	chr7_119700328_119700628	2.41452822108668e-5	0.00715851377749056	30.4530851855471	-0.00553080842049449	0	0	0
chr1	36669316	36669616	chr1_36669316_36669616	2.45480126831921e-5	0.00716673269353119	40.0997487508861	0.00540639358351216	0	0	0
chr10	90975259	90975559	chr10_90975259_90975559	2.43437387366255e-5	0.00716673269353119	52.4035814212089	0.00521465545298976	0	0	0
chr16	75511980	75512280	chr16_75511980_75512280	2.44975320041075e-5	0.00716673269353119	20.9303181682842	0.00550985046718826	0	0	0
chr2	145795744	145796044	chr2_145795744_145796044	2.46266967429554e-5	0.00716673269353119	45.7276635212623	0.0051363195816533	0	0	0
chr7	72255358	72255658	chr7_72255358_72255658	2.42820428889137e-5	0.00716673269353119	42.2598402415667	0.00526963367139703	0	0	0
chr7	75290008	75290308	chr7_75290008_75290308	2.45787292485856e-5	0.00716673269353119	28.0930470497073	0.00557393328472911	0	0	0
chr8	12624145	12624445	chr8_12624145_12624445	2.45231255876636e-5	0.00716673269353119	39.2472957503748	0.00530044751469664	0	0	0
chr11	15991518	15991818	chr11_15991518_15991818	2.47743003336896e-5	0.00718416120561497	28.1026845729855	0.00543071786874881	0	0	0
chr11	85943414	85943714	chr11_85943414_85943714	2.50147877637728e-5	0.00718416120561497	31.3970408260634	-0.00558139718217449	0	0	0
chr11	91602740	91603040	chr11_91602740_91603040	2.48766959596188e-5	0.00718416120561497	39.392489071922	-0.00542514292429944	0	0	0
chr18	18842966	18843266	chr18_18842966_18843266	2.51122162800374e-5	0.00718416120561497	30.7709712996702	0.00538963284406958	0	0	0
chr21	28847780	28848080	chr21_28847780_28848080	2.50066271986872e-5	0.00718416120561497	55.224086154141	0.00514565505593817	0	0	0
chr3	130567968	130568268	chr3_130567968_130568268	2.50637525904844e-5	0.00718416120561497	31.7950320054963	-0.00551763847401114	0	0	0
chr3	152552724	152553024	chr3_152552724_152553024	2.50572847501871e-5	0.00718416120561497	84.5574049137621	-0.0048393555186474	0	0	0
chr10	115540549	115540849	chr10_115540549_115540849	2.56632204130083e-5	0.00718521520909422	48.4905249807157	0.00561687035553302	0	0	0
chr11	134284423	134284723	chr11_134284423_134284723	2.54265072726052e-5	0.00718521520909422	37.9609446362688	0.00520447090107055	0	0	0
chr11	2336283	2336583	chr11_2336283_2336583	2.52899981728893e-5	0.00718521520909422	54.1669624233267	-0.00514083751717405	0	0	0
chr11	85405394	85405694	chr11_85405394_85405694	2.55440303547437e-5	0.00718521520909422	21.4534427835435	-0.00549837883233024	0	0	0
chr13	54087344	54087644	chr13_54087344_54087644	2.5573541989479e-5	0.00718521520909422	38.1762784934401	-0.00533979634842452	0	0	0
chr5	157740916	157741216	chr5_157740916_157741216	2.5294797093361702e-05	0.00718521520909422	28.6218014637622	-0.00554532260499311	0	0	0
chr5	31783880	31784180	chr5_31783880_31784180	2.56401533390883e-5	0.00718521520909422	25.3014629512445	-0.0056170933867794	0	0	0
chr7	127526016	127526316	chr7_127526016_127526316	2.54407142386268e-5	0.00718521520909422	40.324070028797	0.00516619723847103	0	0	0
chrY	8450591	8450891	chrY_8450591_8450891	2.56627027367338e-5	0.00718521520909422	24.3639132622727	5.44615965270669e-4	0	0	0
chr10	43804481	43804781	chr10_43804481_43804781	2.59869063411772e-5	0.00724152112741219	29.7219786655022	0.00543363084794241	0	0	0
chr6	156878649	156878949	chr6_156878649_156878949	2.5947938719345e-5	0.00724152112741219	46.2945271270045	0.0051622116181599	0	0	0
chr12	80084335	80084635	chr12_80084335_80084635	2.61481600723535e-5	0.00726931155027932	54.1672709101952	-0.00486713440825709	0	0	0
chr6	73469967	73470267	chr6_73469967_73470267	2.63510694361774e-5	0.00729140879630734	33.4538960521401	-0.00523645242103639	0	0	0
chr9	114060456	114060756	chr9_114060456_114060756	2.6340927776878e-5	0.00729140879630734	30.132035661474	0.00544038265714465	0	0	0
chr2	241853246	241853546	chr2_241853246_241853546	2.66178209105605e-5	0.00734801115940315	31.6656498918133	-0.00504970455564909	0	0	0
chr8	98363743	98364043	chr8_98363743_98364043	2.66913414466311e-5	0.00735113140932949	51.3528743405148	0.00521579292536699	0	0	0
chr1	229038809	229039109	chr1_229038809_229039109	2.79518599498874e-5	0.00745856865785442	40.4675950239486	0.00532406753856345	0	0	0
chr1	59045908	59046208	chr1_59045908_59046208	2.82282937973904e-5	0.00745856865785442	36.9197106218002	0.00531259696347221	0	0	0
chr12	110517518	110517818	chr12_110517518_110517818	2.75049179445734e-5	0.00745856865785442	52.8591620501774	0.00534620417942943	0	0	0
chr12	13947668	13947968	chr12_13947668_13947968	2.79240084878006e-5	0.00745856865785442	26.9080821822261	-0.00556196290750784	0	0	1
chr12	29608084	29608384	chr12_29608084_29608384	2.76311552828761e-5	0.00745856865785442	85.6283491830392	0.00542117969031584	0	0	0
chr12	45428828	45429128	chr12_45428828_45429128	2.72621938425519e-5	0.00745856865785442	46.3615373162336	-0.00504974535886635	0	0	0
chr16	46856201	46856501	chr16_46856201_46856501	2.77101264270902e-5	0.00745856865785442	29.0540757276481	0.00536759780123493	0	0	0
chr16	48427842	48428142	chr16_48427842_48428142	2.81849354315385e-5	0.00745856865785442	64.2477638500056	0.00517439630595154	0	0	0
chr17	76895533	76895833	chr17_76895533_76895833	2.7615167526458e-5	0.00745856865785442	33.4736765351359	0.00542312035390423	0	1	0
chr2	153278054	153278354	chr2_153278054_153278354	2.82626258950538e-5	0.00745856865785442	34.6834554468148	0.00539843846498441	0	0	0
chr2	195166684	195166984	chr2_195166684_195166984	2.74579945859664e-5	0.00745856865785442	23.4820837850488	-0.00552222277382733	0	0	0
chr2	201334970	201335270	chr2_201334970_201335270	2.82436786488633e-5	0.00745856865785442	59.7629043707364	0.00516355500228355	0	0	0
chr2	33731070	33731370	chr2_33731070_33731370	2.78808186404009e-5	0.00745856865785442	52.8052261737866	0.00520889566348792	0	0	0
chr2	43249129	43249429	chr2_43249129_43249429	2.83439749422493e-5	0.00745856865785442	46.2501938306233	0.00536426465525068	0	0	0
chr2	78490759	78491059	chr2_78490759_78491059	2.79262072063286e-5	0.00745856865785442	62.9296495743732	0.00531252244531302	0	0	0
chr5	114118570	114118870	chr5_114118570_114118870	2.7974160480971e-5	0.00745856865785442	63.6032462968989	-0.00553114527643112	0	0	0
chr5	7348450	7348750	chr5_7348450_7348750	2.79354770595148e-5	0.00745856865785442	50.3536347992867	-0.00526503935920773	0	0	0
chr7	10702360	10702660	chr7_10702360_10702660	2.83241614941869e-5	0.00745856865785442	24.8103007705695	-0.00559851348904398	0	0	0
chr7	32708434	32708734	chr7_32708434_32708734	2.79546813741558e-5	0.00745856865785442	25.70534361945	0.00520395043695987	0	0	0
chr7	34915176	34915476	chr7_34915176_34915476	2.80906085369865e-5	0.00745856865785442	46.1501409904333	0.00521323769809802	0	0	0
chr12	103819073	103819373	chr12_103819073_103819373	2.87050360293328e-5	0.00753679425986163	27.019467600952	-0.00537871228205301	0	0	0
chr2	23768651	23768951	chr2_23768651_23768951	2.88340484740902e-5	0.00754399330737061	34.8526843864704	-0.00490073305386292	0	0	0
chr7	134284194	134284494	chr7_134284194_134284494	2.88601545037876e-5	0.00754399330737061	33.236624938261	0.00552396369311517	0	0	0
chr11	57829286	57829586	chr11_57829286_57829586	2.9020304536916e-5	0.00755243837366893	33.6742359327074	0.00517877600144335	0	0	0
chr5	44875872	44876172	chr5_44875872_44876172	2.89997037682915e-5	0.00755243837366893	27.1623511360928	0.00545003300912181	0	0	0
chr7	48908465	48908765	chr7_48908465_48908765	2.91991371608646e-5	0.0075656501180493	54.891784427443	-0.00530800792986404	0	0	0
chr9	1058013	1058313	chr9_1058013_1058313	2.91849812206751e-5	0.0075656501180493	55.2983607233332	0.00521676778728488	0	0	0
chr9	68480311	68480611	chr9_68480311_68480611	2.92687149975298e-5	0.00756708362010533	95.4937182050603	-0.00511244521780919	0	0	0
chr12	73110784	73111084	chr12_73110784_73111084	2.94655918915763e-5	0.00760135068378498	33.527085754241	-0.00539808716241111	0	0	0
chr1	249239969	249240269	chr1_249239969_249240269	2.98035608642455e-5	0.00765510939833116	455.28641433737	0.00432241976800976	0	0	0
chr2	158182256	158182556	chr2_158182256_158182556	2.98033194219147e-5	0.00765510939833116	79.671100923872	0.00523455822020464	0	0	0
chr2	225277422	225277722	chr2_225277422_225277722	3.00637626670372e-5	0.00770519237881949	28.425845971028	0.00513291565656915	0	0	0
chrX	131157167	131157467	chrX_131157167_131157467	3.03702009789575e-5	0.00776688308672248	45.7365506323296	-0.00479308929990363	0	0	0
chr16	80825409	80825709	chr16_80825409_80825709	3.05853889714575e-5	0.00780502133424545	22.7909388681731	0.00547391678307324	0	0	0
chr4	13945815	13946115	chr4_13945815_13946115	3.08263792269684e-5	0.00783268464177369	23.7631309366407	-0.00557101518134786	0	0	0
chr8	26061716	26062016	chr8_26061716_26062016	3.07850073416889e-5	0.00783268464177369	65.6625895735711	0.00521551702650017	0	0	0
chr4	144215549	144215849	chr4_144215549_144215849	3.1021585654489e-5	0.00786536993186521	25.0164738126009	-0.00525336563247234	0	0	0
chr4	10818564	10818864	chr4_10818564_10818864	3.125112210949e-5	0.007906600812592	34.8616161298966	0.0053877187836022	0	0	0
chr1	10106	10406	chr1_10106_10406	3.13222538816597e-5	0.0079076644030467	502.626741236165	0.00413376082080939	0	0	0
chrX	38360232	38360532	chrX_38360232_38360532	3.15382961768584e-5	0.00794522978654196	19.6929355090024	0.00644901222400394	0	0	0
chr2	39187289	39187589	chr2_39187289_39187589	3.18258896839117e-5	0.008000622378582	33.4770891667308	-0.00505197521387891	0	0	0
chr14	103777733	103778033	chr14_103777733_103778033	3.21554698474043e-5	0.00806375916760842	31.6820015502997	-0.00515105090151685	0	0	0
chr8	120189659	120189959	chr8_120189659_120189959	3.22135412613512e-5	0.00806375916760842	26.7431080748831	-0.00553106632587064	0	0	0
chr7	130696106	130696406	chr7_130696106_130696406	3.24412847766275e-5	0.00810359974403402	37.7523594225461	-0.00532337698526267	0	0	0
chr4	8919689	8919989	chr4_8919689_8919989	3.26628254705473e-5	0.00812458558946548	41.533625396004	-0.00487997111653603	0	0	0
chr7	22258702	22259002	chr7_22258702_22259002	3.26114126474088e-5	0.00812458558946548	83.4603312647857	0.00505723888364429	0	0	0
chr15	75472758	75473058	chr15_75472758_75473058	3.28906705798854e-5	0.00816407250074499	31.3550663543674	-0.0052689589820337	0	0	0
chr12	130998287	130998587	chr12_130998287_130998587	3.29923038862998e-5	0.00817213142300648	22.8947432916859	-0.00526145484891306	0	0	0
chr9	126120576	126120876	chr9_126120576_126120876	3.30772977113218e-5	0.00817604368030981	62.1437885905993	0.00501305144626871	0	0	0
chr1	92739209	92739509	chr1_92739209_92739509	3.31800866616749e-5	0.00818432901722383	31.6425347954724	0.00527002447928769	0	0	0
chr13	44817411	44817711	chr13_44817411_44817711	3.33977061510925e-5	0.00820361722195759	43.6237880468642	0.00531466779803507	0	0	0
chr16	84233572	84233872	chr16_84233572_84233872	3.33886670175036e-5	0.00820361722195759	32.0899374463477	0.00551212169589779	0	0	0
chr2	73217034	73217334	chr2_73217034_73217334	3.35344043661569e-5	0.00820361722195759	34.9368413678011	-0.00516966313975566	0	1	0
chr4	299026	299326	chr4_299026_299326	3.35360139329467e-5	0.00820361722195759	26.563358916576	-0.00537614562165069	0	0	0
chr18	18697515	18697815	chr18_18697515_18697815	3.3984209550509e-5	0.0082087122319535	28.6385414533372	0.0051783701761414	0	0	0
chr2	166575284	166575584	chr2_166575284_166575584	3.37446675149125e-5	0.0082087122319535	63.1616997638471	-0.00553524449157818	0	0	0
chr3	17177856	17178156	chr3_17177856_17178156	3.39123166922175e-5	0.0082087122319535	30.4570266610634	-0.0054060159497412	0	0	0
chr5	156016940	156017240	chr5_156016940_156017240	3.39981077415989e-5	0.0082087122319535	60.756086255406	0.0053269602422738	0	0	0
chr5	66579407	66579707	chr5_66579407_66579707	3.40102706134607e-5	0.0082087122319535	68.0817399304567	0.00530718058621006	0	0	0
chr6	34950279	34950579	chr6_34950279_34950579	3.37062293209541e-5	0.0082087122319535	28.4648519790355	0.00549624686068975	0	0	0
chr7	36320493	36320793	chr7_36320493_36320793	3.40431731469397e-5	0.0082087122319535	72.508752925129	0.00487053149447837	0	0	0
chr8	25166363	25166663	chr8_25166363_25166663	3.4145833490181e-5	0.00821669759375127	43.0421678467193	0.00519432669232808	0	0	0
chr10	65473077	65473377	chr10_65473077_65473377	3.43257721168099e-5	0.00824320859175879	34.6003165485501	-0.00530303436600381	0	0	0
chr14	99059794	99060094	chr14_99059794_99060094	3.49036763341469e-5	0.0083649881667994409	103.077388830258	0.00522868340742954	0	0	0
chr2	232550602	232550902	chr2_232550602_232550902	3.52543990675452e-5	0.008431938782649	89.6802447576326	0.00514615224114025	0	0	0
chr9	122551087	122551387	chr9_122551087_122551387	3.54008169726113e-5	0.00844985318575347	25.3419898043538	0.0052916577228383	0	0	0
chr20	25685387	25685687	chr20_25685387_25685687	3.63409893750346e-5	0.00865677535612719	17.2537135891129	0.00545267686400528	0	0	0
chr8	65608144	65608444	chr8_65608144_65608444	3.66304515734029e-5	0.00870817125613823	39.5082498618347	0.00515948116959303	0	0	0
chr12	6339873	6340173	chr12_6339873_6340173	3.6733413121453e-5	0.00871511290587534	106.822562634213	0.00502000369974629	0	0	0
chr3	139167015	139167315	chr3_139167015_139167315	3.6901476550347e-5	0.00873744139754829	73.2434163288978	0.0051826533199946	0	0	0
chr1	201431030	201431330	chr1_201431030_201431330	3.73909844890827e-5	0.00880043744891256	42.6125120428218	0.00523542619372581	0	0	0
chr1	5910315	5910615	chr1_5910315_5910615	3.72699533365661e-5	0.00880043744891256	110.678362311235	-0.00551073123540198	0	0	0
chr5	114759257	114759557	chr5_114759257_114759557	3.7332916785223e-5	0.00880043744891256	40.4490283925861	-0.00530262754026399	0	0	0
chr8	53854144	53854444	chr8_53854144_53854444	3.74690185771824e-5	0.0088012713378355	48.6655363278242	-0.00466365693025536	0	0	0
chr1	41380557	41380857	chr1_41380557_41380857	3.75536105450798e-5	0.008803639272068	23.6979405372805	0.00544047732684935	0	0	0
chr18	65027439	65027739	chr18_65027439_65027739	3.7784516966904e-5	0.00884023019539335	52.9237269736456	0.00497781224415929	0	0	0
chr15	57353031	57353331	chr15_57353031_57353331	3.79431055232757e-5	0.00885979012605942	29.4331347469495	0.00528226060761827	0	0	0
chr10	102826217	102826517	chr10_102826217_102826517	3.86734184931519e-5	0.00892691633706943	29.3241630478546	-0.00511447038553635	0	0	0
chr10	709845	710145	chr10_709845_710145	3.88414735345021e-5	0.00892691633706943	65.7597694258065	0.0051903999933978	0	0	0
chr11	134268141	134268441	chr11_134268141_134268441	3.87785321572547e-5	0.00892691633706943	51.2078113342251	0.00527708884568459	0	0	0
chr18	24230845	24231145	chr18_24230845_24231145	3.83863727706231e-5	0.00892691633706943	73.0765788045262	0.0048576546191529	0	0	0
chr3	129280099	129280399	chr3_129280099_129280399	3.85300869196864e-5	0.00892691633706943	37.1065859182669	-0.0049320655679547	0	0	0
chr3	15311052	15311352	chr3_15311052_15311352	3.85457097173719e-5	0.00892691633706943	68.7824339964595	0.00479694831571582	0	0	0
chr4	170266534	170266834	chr4_170266534_170266834	3.89105720901107e-5	0.00892691633706943	49.614002897327	0.00536884261672282	0	0	0
chr9	32092184	32092484	chr9_32092184_32092484	3.88998798842931e-5	0.00892691633706943	32.3656443800732	0.00507473365564102	0	0	0
chr9	8652282	8652582	chr9_8652282_8652582	3.85849832517291e-5	0.00892691633706943	29.6011278406456	-0.00515842443893913	0	0	0
chr14	103467534	103467834	chr14_103467534_103467834	3.91290987357638e-5	0.00895965363144954	35.079715282921	-0.00514520070222964	0	0	0
chr3	197054623	197054923	chr3_197054623_197054923	3.92137843643423e-5	0.00896167707972104	34.0211069522814	0.00530418911666929	0	1	0
chr15	31592410	31592710	chr15_31592410_31592710	3.96059342054151e-5	0.00901552938178981	92.1776535250693	0.00500529060219069	0	1	0
chr17	37376052	37376352	chr17_37376052_37376352	3.96783404303838e-5	0.00901552938178981	37.0202468659289	-0.0053070381641453	0	0	0
chr9	117133180	117133480	chr9_117133180_117133480	3.96749395786473e-5	0.00901552938178981	56.8396513673755	0.00498300044104572	0	0	0
chr8	26466360	26466660	chr8_26466360_26466660	3.9869221021791e-5	0.00904151286404347	57.5050713098687	0.00499343609904654	0	0	0
chr7	22290974	22291274	chr7_22290974_22291274	4.00036251507857e-5	0.00905461363757785	39.7964587658557	-0.00490542108319913	0	0	0
chr5	3311214	3311514	chr5_3311214_3311514	4.01664088577549e-5	0.00905675866290354	51.0126243535339	0.00502746464442123	0	0	0
chr8	144294861	144295161	chr8_144294861_144295161	4.01520323956932e-5	0.00905675866290354	54.9027286965787	0.00520084516005063	0	0	0
chr18	30034647	30034947	chr18_30034647_30034947	4.04543834925928e-5	0.00910431679698443	30.907821939327	0.00496297321731563	0	1	0
chr1	204815729	204816029	chr1_204815729_204816029	4.10161574437636e-5	0.00914193600318163	45.501771514472	0.00522552775049817	0	0	0
chr10	119208383	119208683	chr10_119208383_119208683	4.08740385046411e-5	0.00914193600318163	31.1046537153479	-0.00529394711674031	0	0	0
chr15	41149916	41150216	chr15_41149916_41150216	4.10857879484854e-5	0.00914193600318163	32.8030371512188	-0.00506589228359127	0	0	0
chr2	183013033	183013333	chr2_183013033_183013333	4.07771277495504e-5	0.00914193600318163	31.4239418204916	-0.00533812955382575	0	0	0
chr6	134885816	134886116	chr6_134885816_134886116	4.10306168742805e-5	0.00914193600318163	110.174307046179	0.00536256753524989	0	0	0
chr7	117400235	117400535	chr7_117400235_117400535	4.07151714796323e-5	0.00914193600318163	50.7492444161298	0.0048119059004632404	0	0	0
chr1	232644143	232644443	chr1_232644143_232644443	4.13653799806845e-5	0.00918684657044707	52.525714285741	0.00496429550727593	0	0	0
chr10	33642305	33642605	chr10_33642305_33642605	4.19590811465716e-5	0.00920604539447338	41.1411219020625	0.00525192478245741	0	0	0
chr11	95432364	95432664	chr11_95432364_95432664	4.17193544297025e-5	0.00920604539447338	40.752070497182	0.0049091550981762	0	0	0
chr2	7151788	7152088	chr2_7151788_7152088	4.19448537260793e-5	0.00920604539447338	31.9347826300785	0.00523729053009659	0	0	0
chr20	30300415	30300715	chr20_30300415_30300715	4.15580940704224e-5	0.00920604539447338	61.890894486719	0.00503716150516371	0	0	0
chr5	150520609	150520909	chr5_150520609_150520909	4.20520120872222e-5	0.00920604539447338	29.6167973558385	-0.00515500250097168	0	0	0
chr7	382000	382300	chr7_382000_382300	4.17397911771536e-5	0.00920604539447338	69.5787674984469	0.00507738384633275	0	0	0
chr9	111342304	111342604	chr9_111342304_111342604	4.19718778059651e-5	0.00920604539447338	26.8725876538462	0.0053894732722147	0	0	0
chr9	7147110	7147410	chr9_7147110_7147410	4.20751617663317e-5	0.00920604539447338	34.9969900190794	-0.00494587552918914	0	0	0
chr3	11052559	11052859	chr3_11052559_11052859	4.29404149739157e-5	0.0093779961367802	64.6714099407984	0.00514187694382795	0	0	0
chr1	101300320	101300620	chr1_101300320_101300620	4.30592511618159e-5	0.00938659897282449	30.1608568865733	0.00511250533742328	0	0	0
chr7	95504075	95504375	chr7_95504075_95504375	4.33455288750548e-5	0.00943160391831578	26.0814339496882	-0.00523092458707508	0	0	0
chr19	3570645	3570945	chr19_3570645_3570945	4.39230807441915e-5	0.00953970558104359	34.8893870470916	0.00540285778242231	0	0	0
chr14	53773567	53773867	chr14_53773567_53773867	4.41693307995865e-5	0.00954571756439648	97.7807170698786	0.00499045349861099	0	0	0
chr18	57694707	57695236	chr18_57694707_57695236	4.41411290127178e-5	0.00954571756439648	54.0244298877389	0.00494339529287032	0	0	0
chrX	109663998	109664298	chrX_109663998_109664298	4.41931368722059e-5	0.00954571756439648	73.0649221416123	0.00541072508207114	0	0	0
chr2	21116878	21117178	chr2_21116878_21117178	4.43286295248956e-5	0.00955751137887859	32.2352606709818	-0.00543843366011141	0	0	0
chr18	33767298	33767598	chr18_33767298_33767598	4.4446855607474e-5	0.00956554623631014	44.1339784057871	-0.00492591162898361	0	0	0
chr10	123196412	123196712	chr10_123196412_123196712	4.49983789749116e-5	0.00964688936472977	25.6028520569106	0.00531350951275419	0	0	0
chr10	49806366	49806666	chr10_49806366_49806666	4.49283243460905e-5	0.00964688936472977	92.2055788549582	0.00498977780730259	0	0	0
chr13	45380943	45381243	chr13_45380943_45381243	4.50697654659323e-5	0.00964688936472977	35.2417199424631	-0.00519503729332324	0	0	0
chr9	129069964	129070264	chr9_129069964_129070264	4.51514848904567e-5	0.00964690459815052	58.6152042123633	0.00534920423098567	0	0	0
chr18	5420962	5421262	chr18_5420962_5421262	4.56586698780586e-5	0.00970780983615032	34.3601700982111	0.00524656591571561	0	0	0
chr19	35781727	35782027	chr19_35781727_35782027	4.57304328363778e-5	0.00970780983615032	55.0830376693163	0.00528075834866513	0	0	0
chr2	152426666	152426966	chr2_152426666_152426966	4.59535984166906e-5	0.00970780983615032	21.2255245036148	-0.00541926029689368	0	0	0
chr3	156966373	156966673	chr3_156966373_156966673	4.60938563721336e-5	0.00970780983615032	89.0240799453462	0.00489288778820833	0	0	0
chr4	10462965	10463265	chr4_10462965_10463265	4.58858611549927e-5	0.00970780983615032	51.0320579656317	-0.00486416996368682	0	1	0
chr4	189586819	189587119	chr4_189586819_189587119	4.55732767565879e-5	0.00970780983615032	38.5204889412967	0.00505340353726009	0	0	0
chr4	19696519	19696819	chr4_19696519_19696819	4.59428075578542e-5	0.00970780983615032	32.3032939490698	-0.00519009603054214	0	0	0
chr8	22785662	22785962	chr8_22785662_22785962	4.60394753917627e-5	0.00970780983615032	49.7622988233762	-0.00480486311052907	0	0	0
chr10	97182033	97182333	chr10_97182033_97182333	4.62705355929153e-5	0.00972768028714258	45.8801299968739	0.00505904483854232	0	0	0
chr1	200983177	200983477	chr1_200983177_200983477	4.64966858913479e-5	0.00975786222279669	67.0770737033255	-0.00466181645436982	0	0	0
chr3	186251944	186252244	chr3_186251944_186252244	4.67005367016833e-5	0.00978326562478243	17.1764781931859	0.00540105206450853	0	0	0
chr2	43520908	43521208	chr2_43520908_43521208	4.71761499310692e-5	0.00986540967549679	26.1398646902519	0.0053277600854982	0	0	0
chr4	8393594	8393894	chr4_8393594_8393894	4.73409648258027e-5	0.009882384586746	35.9741159987266	0.00497173138873955	0	0	0
chr9	35690902	35691202	chr9_35690902_35691202	4.76235013876318e-5	0.00992383057487033	43.5586919837314	-0.0047905440882315	0	0	0
chr16	81234847	81235147	chr16_81234847_81235147	4.78302004357319e-5	0.0099493553554271	23.3330613369307	0.00523024454065863	0	0	0
chr5	100948390	100948690	chr5_100948390_100948690	4.87666867516695e-5	0.0101263296539249	32.3203431854571	-0.00507711856792797	0	0	0
chr10	66046331	66046631	chr10_66046331_66046631	4.88786389824473e-5	0.0101317700930774	35.3547923726388	0.00512869279880783	0	0	0
chr5	36277014	36277314	chr5_36277014_36277314	4.91842268476987e-5	0.0101772587924856	43.8208657510284	-0.00506647539362654	0	0	0
chr1	97003863	97004163	chr1_97003863_97004163	4.93250984806843e-5	0.010188564747709501	54.8606215332323	0.0046552285467498	0	0	0
chr1	204435660	204435960	chr1_204435660_204435960	4.95697212203008e-5	0.0102104148669878	97.709790473262	0.00523312460690336	0	0	0
chr6	136789872	136790172	chr6_136789872_136790172	4.96037149912908e-5	0.0102104148669878	60.610714234257	0.00515851768424709	0	0	0
chr5	72414300	72414600	chr5_72414300_72414600	5.02998632571066e-5	0.0103094754034437	46.8233401590111	0.00500959042996775	0	0	0
chr8	124728752	124729052	chr8_124728752_124729052	5.03467339341441e-5	0.0103094754034437	57.5426290645462	0.00507054863689179	0	0	0
chr9	103988550	103988850	chr9_103988550_103988850	5.03021780654726e-5	0.0103094754034437	66.8700759860514	0.0050779651007679	0	0	0
chr7	77084665	77084965	chr7_77084665_77084965	5.06233265679632e-5	0.0103481786862595	30.4647534775585	0.00526513785009113	0	0	0
chr6	4608186	4608486	chr6_4608186_4608486	5.07244754016255e-5	0.0103509468353244	29.5419445667414	0.0051750525170606	0	0	0
chr11	112507777	112508077	chr11_112507777_112508077	5.09602078890969e-5	0.010378591972846	64.990476125601	0.00512249928625903	0	0	0
chr14	65149980	65150280	chr14_65149980_65150280	5.10356315273846e-5	0.010378591972846	80.3721559778581	0.00497504678116624	0	0	0
chr12	20522175	20522475	chr12_20522175_20522475	5.15309543937861e-5	0.010443371052375	69.9208527456942	-0.00491420430359546	0	0	0
chr12	98606007	98606307	chr12_98606007_98606307	5.15084122443817e-5	0.010443371052375	31.7688626683786	-0.00511513253001929	0	0	0
chr12	125629929	125630229	chr12_125629929_125630229	5.2168477818663e-5	0.0104749151601641	26.0623416175113	-0.00530937810409536	0	0	0
chr12	81085885	81086185	chr12_81085885_81086185	5.20397753070185e-5	0.0104749151601641	25.4055530758136	-0.00539552069696599	0	0	0
chr2	183927805	183928105	chr2_183927805_183928105	5.22185407723664e-5	0.0104749151601641	29.6859393478526	0.00517030513654264	0	0	0
chr3	105657033	105657333	chr3_105657033_105657333	5.20277432210218e-5	0.0104749151601641	30.9976944442348	-0.00537638999616091	0	0	0
chr8	96117191	96117491	chr8_96117191_96117491	5.20924876741013e-5	0.0104749151601641	44.5265289485334	0.00509723054550901	0	0	0
chr9	35563775	35564075	chr9_35563775_35564075	5.19950839713731e-5	0.0104749151601641	35.5107783251035	-0.0047924931208208	0	0	0
chr14	104745619	104745919	chr14_104745619_104745919	5.28269111024778e-5	0.010490092774084	26.5186338862541	-0.00519452372232873	0	0	0
chr15	51641579	51641879	chr15_51641579_51641879	5.27566221321837e-5	0.010490092774084	26.9954678334666	0.00513578970285306	0	0	0
chr15	63673913	63674213	chr15_63673913_63674213	5.25456917297109e-5	0.010490092774084	23.5457930750443	-0.00519296220312282	0	0	1
chr3	143388026	143388326	chr3_143388026_143388326	5.2474513631727e-5	0.010490092774084	26.2305170551539	0.00527963261626767	0	0	0
chr4	38206306	38206606	chr4_38206306_38206606	5.26126892317498e-5	0.010490092774084	39.9572948643176	0.00510255682441354	0	0	0
chr5	66587475	66587775	chr5_66587475_66587775	5.27029558658361e-5	0.010490092774084	42.1704026436977	0.0049857955311194	0	0	0
chr10	674408	674708	chr10_674408_674708	5.30232101743771e-5	0.0104937995452647	43.4558812337499	0.00512449768145188	0	0	0
chr3	98237672	98237972	chr3_98237672_98237972	5.29730106378515e-5	0.0104937995452647	69.2052478432969	0.00515408497538606	0	0	0
chr13	78315112	78315412	chr13_78315112_78315412	5.32346421993843e-5	0.0105180258279961	103.101214885773	0.00498590475677544	0	0	0
chr10	72424479	72424779	chr10_72424479_72424779	5.38221727068142e-5	0.0105231677027793	53.7750352405873	0.00530222405598669	0	0	0
chr13	26611569	26611869	chr13_26611569_26611869	5.39731839315816e-5	0.0105231677027793	35.5825121975014	0.00494631071615835	0	0	0
chr2	170590194	170590494	chr2_170590194_170590494	5.36271002526434e-5	0.0105231677027793	61.789668241933	-0.00479948045919985	0	0	0
chr3	6016488	6016788	chr3_6016488_6016788	5.39079683028182e-5	0.0105231677027793	31.9828985107206	0.0052165466006524	0	0	0
chr4	174202823	174203123	chr4_174202823_174203123	5.35440097979997e-5	0.0105231677027793	29.2642153777164	-0.0051890982953861	0	0	0
chr6	52382470	52382770	chr6_52382470_52382770	5.38894420034189e-5	0.0105231677027793	88.7140567595959	0.00505242601317415	0	0	0
chr9	115509389	115509689	chr9_115509389_115509689	5.3491496992957e-5	0.0105231677027793	84.1806103743631	0.00525934536970507	0	0	0
chr9	69082917	69083217	chr9_69082917_69083217	5.38400053553957e-5	0.0105231677027793	63.9824508467735	-0.00498959797375003	0	0	0
chr1	39079818	39080118	chr1_39079818_39080118	5.44118041667688e-5	0.0105794334524717	29.7323156521449	-0.00515479096515411	0	0	0
chr13	39395989	39396289	chr13_39395989_39396289	5.45928799369795e-5	0.0105794334524717	84.8121015412116	0.00506795235972547	0	0	0
chr18	66925271	66925571	chr18_66925271_66925571	5.46199336956441e-5	0.0105794334524717	33.3029413755462	-0.00539350356988354	0	0	0
chr3	52081338	52081638	chr3_52081338_52081638	5.44425638289349e-5	0.0105794334524717	101.238941642051	0.00514169221959328	0	0	0
chr4	43934340	43934640	chr4_43934340_43934640	5.50047030381385e-5	0.010636523196992	31.51400120088	-0.00532860305171565	0	0	0
chr1	205037137	205037437	chr1_205037137_205037437	5.52990319245705e-5	0.0106411909119737	21.0402148967067	-0.00530969807379615	0	0	0
chr3	115858535	115858835	chr3_115858535_115858835	5.52275287864559e-5	0.0106411909119737	49.7226402121522	0.00514500111096529	0	0	0
chr3	146498807	146499107	chr3_146498807_146499107	5.5209726601671e-5	0.0106411909119737	24.8112804535949	-0.00532139769144792	0	0	0
chr1	90126340	90126640	chr1_90126340_90126640	5.56742360650558e-5	0.0106959712838349	25.7586155913134	0.00497294989060369	0	0	0
chr1	212713531	212713831	chr1_212713531_212713831	5.60871437256124e-5	0.0107222394205414	25.6461591995991	0.00519973372090148	0	0	0
chr1	226067798	226068098	chr1_226067798_226068098	5.63421314438351e-5	0.0107222394205414	62.6906173941582	0.00507423120353938	0	0	0
chr2	11508281	11508581	chr2_11508281_11508581	5.65369622096729e-5	0.0107222394205414	32.9121276164375	-0.00494661017218242	0	0	0
chr21	19231180	19231480	chr21_19231180_19231480	5.64740770649659e-5	0.0107222394205414	52.9968534459453	0.00501961349034568	0	0	0
chr4	108094550	108094850	chr4_108094550_108094850	5.60536421688809e-5	0.0107222394205414	35.8477737527681	-0.00531114493870334	0	0	0
chr5	35247513	35247813	chr5_35247513_35247813	5.64143121135202e-5	0.0107222394205414	48.9550206813099	-0.00529043143864962	0	0	0
chr6	44499212	44499512	chr6_44499212_44499512	5.60071113560779e-5	0.0107222394205414	40.3139365866444	-0.00499406266834017	0	0	0
chr6	97348627	97348927	chr6_97348627_97348927	5.64416850989735e-5	0.0107222394205414	35.3044476091802	0.00500602980053387	0	0	0
chr13	103600450	103600750	chr13_103600450_103600750	5.68666685500209e-5	0.0107502569960353	83.8603244378552	0.00513336730322391	0	0	0
chr7	4589378	4589678	chr7_4589378_4589678	5.6782079134033e-5	0.0107502569960353	23.9509721100383	-0.00532948526574751	0	0	0
chr2	144115548	144115848	chr2_144115548_144115848	5.72220892180069e-5	0.0107829414438372	30.1397734140947	-0.00537171903238723	0	0	0
chr22	28115629	28115929	chr22_28115629_28115929	5.71896495225141e-5	0.0107829414438372	23.729089002555	0.005305196648992	0	0	0
chr12	109085465	109085765	chr12_109085465_109085765	5.7761573382208e-5	0.0108517091617664	141.722152165221	0.00505862657698526	0	1	0
chr3	104892936	104893236	chr3_104892936_104893236	5.77707111411662e-5	0.0108517091617664	46.481226952285	-0.00500914061115782	0	0	0
chr2	109169721	109170021	chr2_109169721_109170021	5.80330707915906e-5	0.0108718604119088	27.0243643689329	-0.00530489198722337	0	0	0
chr8	109596503	109596803	chr8_109596503_109596803	5.81540370059445e-5	0.0108718604119088	65.4419632742136	0.00486618359698468	0	0	0
chr8	54790147	54790447	chr8_54790147_54790447	5.81039187308526e-5	0.0108718604119088	74.8615782762589	-0.00532159930816867	0	0	0
chr11	84359597	84359897	chr11_84359597_84359897	5.82577235190507e-5	0.0108740387823426	26.3273955534531	-0.0050738379745555	0	0	0
chr3	107700579	107700879	chr3_107700579_107700879	5.84594806662098e-5	0.010894486687183	39.4076971396874	-0.005352160414714	0	0	0
chr1	182721588	182721888	chr1_182721588_182721888	5.87227486048592e-5	0.010910058550318	43.6620846838734	0.00521124337492726	0	0	0
chr6	118797859	118798159	chr6_118797859_118798159	5.88200563388901e-5	0.010910058550318	29.4862279563577	0.00492067830061859	0	0	0
chr7	137602565	137602865	chr7_137602565_137602865	5.87692096568698e-5	0.010910058550318	37.94013474287	0.00511418076731712	0	0	0
chr8	22546996	22547296	chr8_22546996_22547296	5.99087366239753e-5	0.01109457217805	24.0047335239243	0.00535401572631944	0	0	0
chr16	47813478	47813778	chr16_47813478_47813778	6.08421392995279e-5	0.0112459043124254	31.107380831102	0.00506590435938854	0	0	0
chr5	124379595	124379895	chr5_124379595_124379895	6.0916266842307e-5	0.0112459043124254	23.3562068308066	-0.00535993949005852	0	0	0
chr2	243012883	243013183	chr2_243012883_243013183	6.11621108937525e-5	0.0112561148385026	39.8462430917087	0.0051419836011741	0	0	0
chr2	54271130	54271430	chr2_54271130_54271430	6.11402667333547e-5	0.0112561148385026	72.9193048678099	0.00492789228060648	0	0	0
chr11	71935623	71935923	chr11_71935623_71935923	6.1403167259963e-5	0.0112829036051309	31.8063448303314	-0.00479327128429062	0	0	0
chr12	1769211	1769511	chr12_1769211_1769511	6.17113604147558e-5	0.0113156189315317	64.2117045016036	0.00498769875847947	0	0	0
chr14	52481354	52481654	chr14_52481354_52481654	6.17727521399378e-5	0.0113156189315317	46.3190922239976	0.00507830992137473	0	0	0
chr14	53851379	53851679	chr14_53851379_53851679	6.19922666336632e-5	0.0113382512187315	40.1103380691834	0.00498897844300215	0	0	0
chr1	54766078	54766378	chr1_54766078_54766378	6.24416810458142e-5	0.0113851998440201	30.6644316746872	0.00496210412179271	0	0	0
chr10	73771265	73771565	chr10_73771265_73771565	6.24029381640038e-5	0.0113851998440201	57.1477312518863	0.00522019202022987	0	0	0
chr18	32640132	32640432	chr18_32640132_32640432	6.27371192283346e-5	0.01138635347322	23.1952890716064	-0.0052899143692597	0	0	0
chr3	193278742	193279042	chr3_193278742_193279042	6.26563623642566e-5	0.01138635347322	50.1757648059822	-0.0052459611439352	0	0	0
chr8	111686187	111686487	chr8_111686187_111686487	6.25579441713114e-5	0.01138635347322	45.9441173615362	-0.00518366360208359	0	0	0
chr5	56847846	56848146	chr5_56847846_56848146	6.28880540245765e-5	0.0113962413483309	33.8418407411086	0.00512134920837741	0	0	0
chr2	240386944	240387244	chr2_240386944_240387244	6.30591640950943e-5	0.0114097493968814	47.8712949673694	0.00513911286384461	0	0	0
chr12	76545925	76546225	chr12_76545925_76546225	6.32657664142443e-5	0.0114121783715661	30.9207886092302	0.00501652723907099	0	0	0
chr7	134890448	134890748	chr7_134890448_134890748	6.31950588076358e-5	0.0114121783715661	26.6808136670382	-0.00518680903120093	0	0	0
chr3	149328367	149328667	chr3_149328367_149328667	6.36905162104998e-5	0.0114538232439924	39.2298808108644	-0.00503014001667148	0	0	0
chr8	134788436	134788736	chr8_134788436_134788736	6.36229221931039e-5	0.0114538232439924	40.5680699211712	-0.00503808402808022	0	0	0
chr1	229374709	229375009	chr1_229374709_229375009	6.39885694943105e-5	0.0114551173680178	60.2381437832487	0.0051286972713314	0	0	0
chr12	54779361	54779661	chr12_54779361_54779661	6.39294650531955e-5	0.0114551173680178	39.9603220547959	-0.00467586757889994	0	1	0
chr4	124234124	124234424	chr4_124234124_124234424	6.38141855306424e-5	0.0114551173680178	34.933945749357	-0.00479748945144607	0	0	0
chr18	50632464	50632764	chr18_50632464_50632764	6.41705812164627e-5	0.0114703215005862	30.8237210596638	0.00500208125202025	0	0	0
chr3	58457035	58457335	chr3_58457035_58457335	6.50756705185139e-5	0.0115970145144848	20.7369873058434	0.005286303567282	0	0	0
chr7	86293833	86294133	chr7_86293833_86294133	6.50245415821536e-5	0.0115970145144848	77.1439006327966	0.00481352714449268	0	0	1
chr10	106861394	106861694	chr10_106861394_106861694	6.52535329302796e-5	0.011598596452979	32.444107082031	-0.00530509551437236	0	0	0
chr3	11995343	11995643	chr3_11995343_11995643	6.52808809096e-5	0.011598596452979	23.6012212401201	-0.00507413079991077	0	0	0
chr5	35088071	35088371	chr5_35088071_35088371	6.57518010824773e-5	0.0116647249271725	26.8021182191361	-0.00521700969153744	0	0	0
chr6	110856069	110856369	chr6_110856069_110856369	6.59577491305801e-5	0.0116662275078986	44.9746568247796	0.00511911131239137	0	0	0
chr8	16424924	16425224	chr8_16424924_16425224	6.5877939956142e-5	0.0116662275078986	23.0061686014672	-0.0053190866392618	0	0	0
chr6	100187453	100187753	chr6_100187453_100187753	6.60721937212679e-5	0.0116690012444772	24.9149487957675	-0.00532937231560185	0	0	0
chr8	57025888	57026188	chr8_57025888_57026188	6.62315275697427e-5	0.0116796827543586	30.8423262062337	-0.00493830486336398	0	0	0
chr9	111470737	111471037	chr9_111470737_111471037	6.64799127555049e-5	0.0117060128940215	62.5625703410941	0.00522552499498619	0	0	0
chr3	176279836	176280136	chr3_176279836_176280136	6.67106691147288e-5	0.0117291651447075	22.8122319499373	-0.00533066790052866	0	0	0
chr12	89703775	89704075	chr12_89703775_89704075	6.71648019198848e-5	0.0117565269280566	31.5973928680689	0.00502679594004699	0	0	0
chr13	31144075	31144375	chr13_31144075_31144375	6.70795035768979e-5	0.0117565269280566	24.5886191009822	0.00523706606191733	0	0	0
chr5	147796471	147796771	chr5_147796471_147796771	6.71105079370066e-5	0.0117565269280566	22.6188325127081	0.00526198009731503	0	0	0
chr9	122555622	122555922	chr9_122555622_122555922	6.74546425192073e-5	0.0117897942646884	30.3649293035025	0.00503080027961531	0	0	0
chr2	52656272	52656572	chr2_52656272_52656572	6.78009550847599e-5	0.0118153664383105	22.6433091029866	-0.00528421023131281	0	0	0
chr6	97497158	97497458	chr6_97497158_97497458	6.7754502613647e-5	0.0118153664383105	49.4066500651696	0.00485949008741993	0	0	0
chr2	112103918	112104218	chr2_112103918_112104218	6.80681778096715e-5	0.0118444644249901	33.8431338078535	-0.00474019526569466	0	0	0
chr10	80193922	80194222	chr10_80193922_80194222	6.85010308856087e-5	0.0118847779753252	25.1324730780397	-0.00518423345052663	0	0	0
chr3	101849021	101849321	chr3_101849021_101849321	6.84071022166509e-5	0.0118847779753252	44.2343418457974	0.00492505195101903	0	0	0
chr12	28075670	28075970	chr12_28075670_28075970	6.87167851846103e-5	0.0119047296233608	28.9201453068329	-0.00530886754228515	0	0	0
chr3	173121213	173121513	chr3_173121213_173121513	6.88653799868708e-5	0.0119130049432046	32.2109545434203	0.00497322123732144	0	1	0
chr7	83551320	83551620	chr7_83551320_83551620	6.89785474536718e-5	0.0119151364601553	39.5086378093227	0.00494405562151495	0	0	0
chrX	83334517	83334817	chrX_83334517_83334817	6.98658422071397e-5	0.0120507868444642	32.4157062352236	-0.0042405724884333	0	0	0
chr3	15696503	15696803	chr3_15696503_15696803	7.03512112700228e-5	0.0121168167842212	41.0269462302656	0.00506864853108774	0	0	0
chr11	119478679	119478979	chr11_119478679_119478979	7.05982768362817e-5	0.0121240226813377	39.7179545787161	0.00515051307987643	0	0	0
chr13	104535547	104535847	chr13_104535547_104535847	7.05589496441397e-5	0.0121240226813377	86.1169916664673	0.00493824099399387	0	0	0
chr1	202584484	202584784	chr1_202584484_202584784	7.08069622095962e-5	0.0121422121901135	27.4508499088402	-0.00502947831948025	0	0	0
chr22	23562718	23563018	chr22_23562718_23563018	7.10080328026925e-5	0.0121590450604402	22.5140698190322	-0.00518216978447076	0	0	1
chr1	26882068	26882368	chr1_26882068_26882368	7.2085951241596e-5	0.0123257587714863	79.3925623333957	0.00510412695101928	0	0	0
chr1	148241363	148241663	chr1_148241363_148241663	7.30352640929134e-5	0.0123588906338287	130.633072960158	0.00440387439148069	0	0	0
chr11	69451336	69451636	chr11_69451336_69451636	7.31165325432179e-5	0.0123588906338287	32.6571607105853	-0.00489213676738212	0	0	0
chr11	79972870	79973170	chr11_79972870_79973170	7.28741704053554e-5	0.0123588906338287	28.1966956427361	-0.00518364132802377	0	0	0
chr13	101212770	101213070	chr13_101212770_101213070	7.26606642395783e-5	0.0123588906338287	43.0666894832167	0.00512350620943913	0	0	0
chr13	51257151	51257451	chr13_51257151_51257451	7.2838924876297e-5	0.0123588906338287	31.9405075270595	0.00508521959576181	0	0	0
chr3	73934737	73935037	chr3_73934737_73935037	7.27030730544099e-5	0.0123588906338287	26.5467501290056	-0.00513970612266325	0	0	0
chr4	57049789	57050089	chr4_57049789_57050089	7.24943625204642e-5	0.0123588906338287	32.1204850037186	-0.00502859896529729	0	0	0
chr5	13957176	13957476	chr5_13957176_13957476	7.30456303731645e-5	0.0123588906338287	43.7537168254787	-0.00473673582576179	0	0	0
chr11	13032343	13032643	chr11_13032343_13032643	7.38102154371674e-5	0.0124405486081772	26.6002815698127	-0.00506692262677058	0	0	0
chr9	88136479	88136779	chr9_88136479_88136779	7.38066169243114e-5	0.0124405486081772	53.2645304424805	0.0049729775028898	0	0	0
chr10	73620108	73620408	chr10_73620108_73620408	7.44466613121204e-5	0.0124943493286217	92.6879231067362	0.00506053187038484	0	0	0
chr14	25395227	25395527	chr14_25395227_25395527	7.43708539421929e-5	0.0124943493286217	33.9424168860787	-0.00516580864701399	0	0	0
chr15	101995635	101995935	chr15_101995635_101995935	7.43502413697437e-5	0.0124943493286217	51.4778305519563	0.00495153448415694	0	0	0
chr6	155210150	155210450	chr6_155210150_155210450	7.45652890588231e-5	0.012496507848054	30.5227317237497	-0.00495559616647946	0	0	0
chr6	12910103	12910403	chr6_12910103_12910403	7.47277880655848e-5	0.012506002288279	30.1709675760553	-0.00505694660257363	0	0	0
chr10	90519459	90519759	chr10_90519459_90519759	7.51475988349748e-5	0.0125584711422206	22.1636462010265	0.00526137118228627	0	0	0
chr11	106911745	106912045	chr11_106911745_106912045	7.57010196816421e-5	0.0126064361728283	34.0821686039338	0.00505413235111707	0	0	0
chr15	60171861	60172161	chr15_60171861_60172161	7.59325502760027e-5	0.0126064361728283	23.9214368717168	0.00512191224037818	0	0	0
chr17	64974729	64975029	chr17_64974729_64975029	7.59680966471471e-5	0.0126064361728283	23.0633695807355	-0.0049893636268957	0	0	0
chr9	97843608	97843908	chr9_97843608_97843908	7.56010608428082e-5	0.0126064361728283	60.7629940879152	0.00505213566586715	0	0	0
chrX	68290850	68291150	chrX_68290850_68291150	7.58040244204228e-5	0.0126064361728283	23.4485306536334	-0.00434512119562258	0	0	0
chr1	116975987	116976287	chr1_116975987_116976287	7.65632366578815e-5	0.0126220119296687	142.660670821794	0.00499262221647903	0	0	0
chr10	22904851	22905151	chr10_22904851_22905151	7.63044290956569e-5	0.0126220119296687	99.5535155292417	0.00485655325396048	0	0	0
chr14	91238815	91239115	chr14_91238815_91239115	7.62306986069951e-5	0.0126220119296687	25.4528856942724	0.00512651594045645	0	0	0
chr17	19321178	19321478	chr17_19321178_19321478	7.64847857051808e-5	0.0126220119296687	22.2148193236443	-0.00518815719010909	0	0	0
chr3	134800619	134800919	chr3_134800619_134800919	7.65961012388485e-5	0.0126220119296687	28.248316505605	-0.00509702434760238	0	1	0
chr2	101512745	101513045	chr2_101512745_101513045	7.71609957233257e-5	0.0126973899257693	26.471882029638	-0.00496031098285707	0	0	0
chr16	83806399	83806699	chr16_83806399_83806699	7.72887682753927e-5	0.0127007267722868	33.1406608149579	0.00522148499108155	0	1	0
chr5	38670994	38671294	chr5_38670994_38671294	7.74249580673612e-5	0.012705435618854	39.9359384380545	0.005094662541903	0	0	0
chr3	22980844	22981144	chr3_22980844_22981144	7.79583459817654e-5	0.0127752212128121	29.8951790118637	0.00509509557516086	0	0	0
chr3	136511752	136512052	chr3_136511752_136512052	7.90217347420346e-5	0.0129315457108599	31.6343914514857	-0.00492344956273381	1	0	0
chr13	101202525	101202825	chr13_101202525_101202825	7.95401330112908e-5	0.0129625183386897	44.5748346338693	-0.00492623551888633	0	0	0
chr18	35591140	35591440	chr18_35591140_35591440	7.95197964620612e-5	0.0129625183386897	50.0051514121117	0.00481624705866697	0	0	0
chr9	108061691	108061991	chr9_108061691_108061991	7.94654422434278e-5	0.0129625183386897	37.8931674627174	0.00503288567658582	0	0	0
chr13	80630019	80630319	chr13_80630019_80630319	8.04719863599097e-5	0.0130449638629274	35.8735642321681	-0.00497293752234509	0	0	0
chr14	61747344	61747644	chr14_61747344_61747644	8.08188904772061e-5	0.0130449638629274	33.6427305150916	-0.00488631217912792	0	0	0
chr3	119048515	119048815	chr3_119048515_119048815	8.04051218673996e-5	0.0130449638629274	67.7007185130187	0.00473781990984017	0	0	0
chr3	195310752	195311052	chr3_195310752_195311052	8.06526352678109e-5	0.0130449638629274	41.5419690585766	0.00498824394444139	0	0	0
chr3	50302103	50302403	chr3_50302103_50302403	8.05988385254889e-5	0.0130449638629274	75.7025376828093	0.00484793684753377	0	0	0
chr7	30212745	30213045	chr7_30212745_30213045	8.07783108120412e-5	0.0130449638629274	103.794538514707	0.00475236708860823	0	0	0
chr9	113194653	113194953	chr9_113194653_113194953	8.06466140929403e-5	0.0130449638629274	26.581903361079	0.0052584923372696	0	0	0
chr16	27730099	27730399	chr16_27730099_27730399	8.11185416656825e-5	0.013065984352952	72.9043802345697	0.00508242796289345	0	0	0
chr18	19411420	19411720	chr18_19411420_19411720	8.12768879512857e-5	0.013065984352952	49.9851017278435	0.00481990709680545	0	0	0
chr2	181735910	181736210	chr2_181735910_181736210	8.13430020215452e-5	0.013065984352952	32.4858623939473	-0.00526891226878511	0	0	0
chr7	135756439	135756739	chr7_135756439_135756739	8.1391465940252e-5	0.013065984352952	26.5612759755542	0.00508989233214924	0	0	0
chr8	3326802	3327102	chr8_3326802_3327102	8.17702535277129e-5	0.0131089809970235	86.1285761464168	0.00503687089761507	0	0	0
chr18	13565322	13565622	chr18_13565322_13565622	8.18842756733152e-5	0.0131094728175522	171.998988624887	0.00480706340087006	0	0	0
chr12	56476816	56477116	chr12_56476816_56477116	8.20571721332738e-5	0.0131193761865908	76.2446502131253	0.00502111624484479	0	0	0
chr15	101261349	101261649	chr15_101261349_101261649	8.23323414448356e-5	0.0131455821707976	26.8356456342004	0.00501200067276663	0	0	0
chr11	27109885	27110185	chr11_27109885_27110185	8.25004464312344e-5	0.0131546460819746	28.9778141841309	0.0049473616157013	0	0	0
chr6	32405225	32405525	chr6_32405225_32405525	8.28946850752212e-5	0.0131996938423282	22.3303512193815	0.0051627395720818	0	0	0
chr13	91943461	91943761	chr13_91943461_91943761	8.31418806444306e-5	0.0132212375261114	32.6947406943797	0.00499732426683943	0	0	0
chr3	23848271	23848571	chr3_23848271_23848571	8.34745804031301e-5	0.0132563019136971	54.1422631677483	-0.00449888423781232	0	0	0
chr5	50496842	50497142	chr5_50496842_50497142	8.36103378193736e-5	0.0132600384349458	25.9806812851849	-0.00525965321541539	0	0	0
chr2	3146994	3147294	chr2_3146994_3147294	8.45394096565037e-5	0.0133714863851877	43.3114500600965	-0.00485552204531654	0	0	0
chr5	87195393	87195693	chr5_87195393_87195693	8.45112059880336e-5	0.0133714863851877	83.1418173307169	0.00459709614174419	0	0	0
chr4	14868237	14868537	chr4_14868237_14868537	8.4908752726674e-5	0.0134119504708048	47.5469325058976	0.00505599085037093	0	0	0
chr5	11602413	11602713	chr5_11602413_11602713	8.50883298217599e-5	0.0134223716222972	30.9484620165382	0.00507164252919534	0	0	0
chr9	8651856	8652156	chr9_8651856_8652156	8.53187348261702e-5	0.0134407722095755	34.2076480953508	-0.00478456027646808	0	0	0
chr17	1057611	1057911	chr17_1057611_1057911	8.65043607512949e-5	0.0136093220400644	40.6626465418792	-0.00480174098342333	0	0	0
chr7	55790712	55791012	chr7_55790712_55791012	8.66190176563111e-5	0.0136093220400644	31.9776782727178	-0.00486309954903123	0	0	0
chr6	108785152	108785452	chr6_108785152_108785452	8.70259136150869e-5	0.0136550939514605	24.1656692704118	-0.00507739754444732	0	0	0
chr4	171335536	171335836	chr4_171335536_171335836	8.71520873118581e-5	0.0136567551990327	38.8401141376176	0.00471069816969343	0	0	0
chr5	122372228	122372528	chr5_122372228_122372528	8.75954388921138e-5	0.0137080480741471	72.930778977578	-0.00466804998720733	0	0	0
chr10	14523713	14524013	chr10_14523713_14524013	8.78358408733323e-5	0.0137274871307751	49.7100175166815	0.0050989499339634	0	0	0
chr19	38539034	38539334	chr19_38539034_38539334	8.9165048886044e-5	0.013807058940604	23.4938968601409	0.00515695604793765	0	0	0
chr2	11820126	11820426	chr2_11820126_11820426	8.8554339543242e-5	0.013807058940604	34.2653994933454	-0.00507386135318266	0	0	0
chr2	190445451	190445751	chr2_190445451_190445751	8.92798516370562e-5	0.013807058940604	95.6163708965675	-0.00463312204355793	0	0	0
chr2	231734870	231735170	chr2_231734870_231735170	8.91849341404054e-5	0.013807058940604	40.0992695190036	-0.0045958128734311	0	0	0
chr2	238804687	238804987	chr2_238804687_238804987	8.92394434125655e-5	0.013807058940604	48.5344244226425	-0.00469439519157043	0	0	0
chr3	100552383	100552683	chr3_100552383_100552683	8.89784838147535e-5	0.013807058940604	51.0446388466924	0.0049662473527446	0	0	0
chr4	20088114	20088414	chr4_20088114_20088414	8.92698369406113e-5	0.013807058940604	30.0711501471389	-0.00492256071897349	0	0	0
chr5	76011796	76012096	chr5_76011796_76012096	8.91674575892312e-5	0.013807058940604	40.3823772037987	-0.00479182986446373	0	1	0
chr2	23907727	23908027	chr2_23907727_23908027	8.94545925640763e-5	0.0138159987197787	27.9555432644115	-0.00489282235119683	0	0	0
chr1	203461290	203461590	chr1_203461290_203461590	9.03544249733057e-5	0.0138378649736663	25.1408189037909	-0.00517066709567954	0	0	0
chr1	23888746	23889046	chr1_23888746_23889046	9.05221652053133e-5	0.0138378649736663	59.5905458842629	0.00502760678583625	0	0	0
chr10	93387549	93387849	chr10_93387549_93387849	9.03357461610467e-5	0.0138378649736663	29.2354610212093	-0.00488789941019687	0	0	0
chr11	88593685	88593985	chr11_88593685_88593985	9.05737840437282e-5	0.0138378649736663	48.9133663590252	-0.00512380762208356	0	0	0
chr19	13961976	13962276	chr19_13961976_13962276	9.05628700106198e-5	0.0138378649736663	46.3569516028683	0.00515449374047605	0	0	0
chr20	21489166	21489466	chr20_21489166_21489466	9.06165342402807e-5	0.0138378649736663	84.6700486432037	0.00502373241358168	0	0	0
chr3	108191055	108191355	chr3_108191055_108191355	9.01273529527298e-5	0.0138378649736663	34.4292009871697	0.00493847165401473	0	0	0
chr5	148994090	148994390	chr5_148994090_148994390	9.06394844977196e-5	0.0138378649736663	14.9642465968635	-0.00523480415329606	0	0	0
chr6	163675474	163675774	chr6_163675474_163675774	9.06502428195688e-5	0.0138378649736663	54.7346466907453	0.0050769489928294	0	0	0
chr1	77236747	77237047	chr1_77236747_77237047	9.09815378474929e-5	0.0138575646851291	28.0423245738557	0.00500459407437766	0	0	0
chr16	47405615	47405915	chr16_47405615_47405915	9.13358719383141e-5	0.0138575646851291	20.1968745705653	0.00517876860910417	0	0	0
chr17	72326597	72326897	chr17_72326597_72326897	9.13922770147858e-5	0.0138575646851291	31.7153530725191	0.00518996407020872	0	0	0
chr2	85146932	85147232	chr2_85146932_85147232	9.13523870878035e-5	0.0138575646851291	44.626661965375	0.00481949013370425	0	0	0
chr2	90399570	90399870	chr2_90399570_90399870	9.17171445685439e-5	0.0138575646851291	127.183823592678	-0.00477465666187585	0	0	0
chr3	181172406	181172706	chr3_181172406_181172706	9.15690184860375e-5	0.0138575646851291	48.3203268529693	0.0049916820218343	1	0	0
chr4	74904417	74904717	chr4_74904417_74904717	9.17175806060918e-5	0.0138575646851291	77.0433397069606	-0.00436835075824092	0	0	0
chr6	95333310	95333610	chr6_95333310_95333610	9.12515247714351e-5	0.0138575646851291	23.4171722624305	-0.00522775464419308	0	0	0
chr2	64523241	64523541	chr2_64523241_64523541	9.21184139697884e-5	0.0139003510183377	45.7240038005515	0.00492077071603104	0	0	0
chr1	206572997	206573297	chr1_206572997_206573297	9.28979848572973e-5	0.013992871160206	66.8810244896815	0.00392276680453439	0	0	0
chr2	171362415	171362715	chr2_171362415_171362715	9.29684123904948e-5	0.013992871160206	62.3954865558295	0.00486052373036516	0	0	0
chr7	147850764	147851064	chr7_147850764_147851064	9.33081476594216e-5	0.0140261377382392	30.5485667843185	-0.00510052368730186	0	0	0
chr5	119384356	119384656	chr5_119384356_119384656	9.35528430978713e-5	0.0140450514837353	29.950423666425	0.00518986801726349	0	0	0
chr12	48776023	48776323	chr12_48776023_48776323	9.50256286631147e-5	0.0142299975637571	21.7590728003312	0.00515577635595331	0	0	0
chr3	69230834	69231134	chr3_69230834_69231134	9.50107332000739e-5	0.0142299975637571	36.6654957447406	0.00501262187624021	0	0	0
chr3	73686824	73687124	chr3_73686824_73687124	9.53462079366428e-5	0.0142599305824433	49.3346923607487	-0.00503859850557479	0	0	0
chr3	195746570	195746870	chr3_195746570_195746870	9.59577299253885e-5	0.0143279013414835	16.2529893178943	0.00521745454736259	0	0	0
chr3	37091841	37092141	chr3_37091841_37092141	9.6196967242909e-5	0.0143279013414835	28.9647223999612	0.00485376685560335	0	0	0
chr5	172984143	172984443	chr5_172984143_172984443	9.62621976337755e-5	0.0143279013414835	63.4336671622086	0.00507039543920254	0	0	0
chr7	15547965	15548265	chr7_15547965_15548265	9.62857477244388e-5	0.0143279013414835	62.7337490462462	0.00485378068624	0	0	0
chr6	98906637	98906937	chr6_98906637_98906937	9.6438653403689e-5	0.0143326034930222	67.8792527716699	0.00495516464116648	0	0	0
chr13	51251835	51252135	chr13_51251835_51252135	9.68371618335655e-5	0.0143737491770847	53.818866787917	0.00478556594086242	0	0	0
chr18	60572112	60572412	chr18_60572112_60572412	9.72025809928317e-5	0.0144098862603075	27.4672707354624	0.00508780255563757	0	0	0
chr16	49532932	49533232	chr16_49532932_49533232	9.87304202023293e-5	0.0146180408618366	26.2482943922685	0.00499009707651758	0	0	0
chr15	98401632	98401932	chr15_98401632_98401932	9.91307842744562e-5	0.0146589492160145	31.7281051786099	0.00480261408282485	0	0	0
chr2	19320812	19321112	chr2_19320812_19321112	9.9329714435374e-5	0.0146700055249604	55.5379652884699	0.00465181663600655	0	0	0
chr3	26760689	26760989	chr3_26760689_26760989	9.98040240573644e-5	0.0147216542452256	36.5676771084977	-0.00514768981600823	0	0	0
chr4	144332824	144333124	chr4_144332824_144333124	1.00755688420798e-4	0.0148434988756784	112.826352260023	0.00492894342083145	0	0	0
chr16	53107025	53107325	chr16_53107025_53107325	1.0101064555626e-4	0.0148625277630925	21.9297118119442	0.00509224559453074	0	0	0
chr12	74513589	74513889	chr12_74513589_74513889	1.01836115640036e-4	0.0148778415978554	54.5332176861613	0.00487649770709875	0	0	0
chr15	90625579	90625879	chr15_90625579_90625879	1.016332768038e-4	0.0148778415978554	41.6180664203366	-0.0046153060691489	0	1	0
chr2	143500369	143500669	chr2_143500369_143500669	1.01578597632109e-4	0.0148778415978554	39.1885024054959	0.00497920571626626	0	0	0
chr21	32465228	32465528	chr21_32465228_32465528	1.01497714269561e-4	0.0148778415978554	27.9800543845387	0.00503664154003039	0	0	0
chr4	95056930	95057230	chr4_95056930_95057230	1.01870250631941e-4	0.0148778415978554	20.2575308080143	-0.00519328220425835	0	0	0
chr5	143311186	143311486	chr5_143311186_143311486	1.01485188314665e-4	0.0148778415978554	38.8218188064734	-0.00508237363221938	0	0	0
chr3	14482014	14482314	chr3_14482014_14482314	1.0228944852779e-4	0.0149206208919203	28.7691932220105	-0.0049235762664723	0	0	0
chr1	240760429	240760729	chr1_240760429_240760729	1.02612462588416e-4	0.0149329962994349	27.9785883049361	-0.00491076084754342	0	0	0
chr4	113324741	113325041	chr4_113324741_113325041	1.02753453106512e-4	0.0149329962994349	50.9265697231872	-0.00497348438304618	0	0	0
chr5	177758672	177758972	chr5_177758672_177758972	1.02682100380191e-4	0.0149329962994349	84.6386675591643	0.0049849600063702	0	0	0
chr12	117490389	117490689	chr12_117490389_117490689	1.0339986452752e-4	0.0149575220296221	27.3203611016205	-0.0050021974425182	0	0	0
chr2	127876000	127876300	chr2_127876000_127876300	1.03153659756562e-4	0.0149575220296221	59.7076357187538	0.00488315157067306	0	0	0
chr5	7576269	7576569	chr5_7576269_7576569	1.03428596199821e-4	0.0149575220296221	59.0912158452816	-0.00453885520868743	0	0	0
chr7	95500417	95500717	chr7_95500417_95500717	1.03414621817699e-4	0.0149575220296221	36.0664159225827	-0.00454749595570728	0	0	0
chr4	131659418	131659718	chr4_131659418_131659718	1.03759844367025e-4	0.0149740016990755	34.4763075885807	-0.00502096697816239	0	0	0
chr4	48018526	48018826	chr4_48018526_48018826	1.03796020308948e-4	0.0149740016990755	70.731625139514	-0.0045308353446348	0	0	0
chr3	114790467	114790767	chr3_114790467_114790767	1.03985938108812e-4	0.0149831055602834	44.4668522957626	0.00488195777921752	0	0	0
chr3	156377093	156377393	chr3_156377093_156377393	1.04738103391074e-4	0.0150731015735227	30.0285278143372	-0.00500595832202617	0	0	0
chr8	140846549	140846849	chr8_140846549_140846849	1.05126993849019e-4	0.0151106625027364	63.4873499005259	0.00479089629605405	0	0	0
chr13	97895094	97895394	chr13_97895094_97895394	1.05736838616801e-4	0.0151785483714805	60.6265178814538	0.0048293055351784	0	0	0
chr14	105169060	105169360	chr14_105169060_105169360	1.05856217906594e-4	0.0151785483714805	40.0050566081497	0.00489220973629404	0	0	0
chr3	167653857	167654157	chr3_167653857_167654157	1.05999424845252e-4	0.015180659447656	28.9314234360876	-0.00503730029131482	0	0	0
chr12	96652257	96652557	chr12_96652257_96652557	1.06235471152195e-4	0.0151811778843071	47.9047085536648	-0.00501573535202127	0	0	0
chr2	188950181	188950481	chr2_188950181_188950481	1.0626002192364e-4	0.0151811778843071	102.233334733264	0.00507083804188895	0	0	0
chr17	12594483	12594783	chr17_12594483_12594783	1.06558615991677e-4	0.0151871092842565	24.6291768393153	0.00504049907971185	0	0	0
chr18	35162227	35162527	chr18_35162227_35162527	1.06531675340234e-4	0.0151871092842565	37.0690391976817	-0.00505880808960243	0	0	1
chr12	66135263	66135563	chr12_66135263_66135563	1.07480229877263e-4	0.0153000049644077	55.8954764267339	-0.00447553151660513	0	0	0
chr3	24085486	24085786	chr3_24085486_24085786	1.08100931001532e-4	0.0153329426166783	41.7442799252374	0.00472623243135965	0	0	0
chr4	113436816	113437116	chr4_113436816_113437116	1.08072365989622e-4	0.0153329426166783	40.4692011529731	-0.00453132636613904	0	0	0
chr6	15148798	15149098	chr6_15148798_15149098	1.07949207041488e-4	0.0153329426166783	19.3240858483809	-0.00517422719210934	0	0	0
chr4	35917037	35917337	chr4_35917037_35917337	1.08241511105049e-4	0.0153344736451843	32.4942443940579	0.004859497695284	0	0	0
chr1	174306504	174306804	chr1_174306504_174306804	1.08889914955897e-4	0.0153654196216259	31.180951115884	0.00487589505355874	0	0	0
chr1	42725022	42725322	chr1_42725022_42725322	1.0860630593866e-4	0.0153654196216259	30.3339732274058	0.00503392782747556	0	0	0
chr17	80696109	80696409	chr17_80696109_80696409	1.08980141198816e-4	0.0153654196216259	77.6316915649865	0.00492227469911341	0	0	0
chr7	41744888	41745188	chr7_41744888_41745188	1.0895576685375e-4	0.0153654196216259	101.327195694424	-0.00429580398218709	0	0	0
chr7	154383394	154383694	chr7_154383394_154383694	1.0920275914716e-4	0.0153784557792077	49.0517666155635	0.00474481448166749	0	0	0
chr7	50725117	50725417	chr7_50725117_50725417	1.09706589680846e-4	0.0154310154571087	48.1634494086712	0.00464587541931116	0	0	0
chr12	115623373	115623673	chr12_115623373_115623673	1.10229868668334e-4	0.0154744172335142	24.1062134610066	0.004961050588797	0	0	0
chr3	147114993	147115293	chr3_147114993_147115293	1.10539035692041e-4	0.0154744172335142	34.0879519187648	-0.00510938984046277	0	0	0
chr5	118777448	118777748	chr5_118777448_118777748	1.10401206219358e-4	0.0154744172335142	25.7455923419812	0.0049911261390309	0	0	0
chr5	65126734	65127034	chr5_65126734_65127034	1.10463649325231e-4	0.0154744172335142	51.5992353858701	0.00492142693134782	0	0	0
chr4	26828351	26828651	chr4_26828351_26828651	1.11431462998893e-4	0.015580887829876	22.1542069974952	0.00498442250846995	0	0	0
chr3	131960696	131960996	chr3_131960696_131960996	1.11782650394587e-4	0.0156095186015327	27.2277640030183	0.00489349306228327	0	0	0
chr7	71617767	71618067	chr7_71617767_71618067	1.11900452429906e-4	0.0156095186015327	91.0960500866763	0.00481137530324875	0	0	0
chrX	28865560	28865860	chrX_28865560_28865860	1.12050008467035e-4	0.015611948821223	40.7308988035298	0.0056588156050534	0	0	0
chr14	29336904	29337204	chr14_29336904_29337204	1.13056445859782e-4	0.0156966453480904	35.8839882139818	0.00470459724227329	0	0	0
chr3	28617386	28617686	chr3_28617386_28617686	1.13046585220816e-4	0.0156966453480904	68.4531816266901	-0.0047199061929849	0	0	0
chr4	118205975	118206275	chr4_118205975_118206275	1.129997668963e-4	0.0156966453480904	43.9651980946431	0.00489492733340272	0	0	0
chr12	111734039	111734339	chr12_111734039_111734339	1.13537698147716e-4	0.0157131188925933	21.7963696186652	-0.00510468460691938	0	0	0
chr7	149917815	149918115	chr7_149917815_149918115	1.13338782170123e-4	0.0157131188925933	33.0800422855654	-0.00462700684926821	0	0	0
chr7	32090692	32090992	chr7_32090692_32090992	1.13574070132327e-4	0.0157131188925933	35.0690491661381	0.00473095221714621	0	0	0
chr11	35516618	35516918	chr11_35516618_35516918	1.13737311818236e-4	0.015717299258419	29.6650709940736	-0.00496425472759779	0	0	0
chr6	53702875	53703175	chr6_53702875_53703175	1.14983030256747e-4	0.0158708819987093	63.2869077939234	0.00479364314950572	0	0	0
chr15	77798916	77799216	chr15_77798916_77799216	1.15151540084029e-4	0.0158755948238136	29.1015570566638	-0.0047524972652582	0	0	0
chr3	64673567	64673867	chr3_64673567_64673867	1.15625210467602e-4	0.0159223191925036	73.3884094856537	-0.00456519566952162	0	0	0
chr1	6490230	6490530	chr1_6490230_6490530	1.15928760055317e-4	0.0159321979257521	23.3650676680131	-0.00500941752382507	0	0	0
chr13	21780731	21781031	chr13_21780731_21781031	1.1625260816478e-4	0.0159321979257521	30.6967814263704	0.00506759776471673	0	0	0
chr2	71803391	71803691	chr2_71803391_71803691	1.16189679495979e-4	0.0159321979257521	60.1398491821105	0.00489126325162199	0	0	0
chr21	43648209	43648509	chr21_43648209_43648509	1.16371172810651e-4	0.0159321979257521	40.9762338351941	0.00503584129056798	0	0	0
chr22	36587505	36587805	chr22_36587505_36587805	1.16295322403322e-4	0.0159321979257521	43.6617381509972	0.00495746621633335	0	0	0
chr8	98918643	98918943	chr8_98918643_98918943	1.16685335638713e-4	0.015956719648594	32.9242322839492	0.00475696124026513	0	1	0
chr5	154515719	154516019	chr5_154515719_154516019	1.17056464833765e-4	0.0159889658185421	25.9835968103684	-0.00500782846524961	0	0	0
chr7	18240484	18240784	chr7_18240484_18240784	1.17343624148553e-4	0.0160096811551962	38.004806922271	0.00471452526028332	0	1	0
chr18	77115992	77116292	chr18_77115992_77116292	1.17493789048371e-4	0.016011679542841	26.2010945329625	0.00480137918493744	0	0	0
chr11	126660608	126660908	chr11_126660608_126660908	1.17893040327291e-4	0.0160365203773336	33.2328294462183	0.00496779190180211	0	0	0
chr6	125989235	125989535	chr6_125989235_125989535	1.17947526981371e-4	0.0160365203773336	43.8634069859905	0.00475221056821581	0	0	0
chr3	127018090	127018390	chr3_127018090_127018390	1.18140325513993e-4	0.0160437058345569	17.5653418622287	0.00515109315741556	0	0	0
chr7	139331342	139331642	chr7_139331342_139331642	1.18271952924191e-4	0.0160437058345569	37.8145195462243	0.00495690901639691	0	0	0
chr12	99785894	99786194	chr12_99785894_99786194	1.18814880641446e-4	0.0160988713045276	30.8281938634342	-0.00492068906756842	0	0	0
chr4	174173454	174173754	chr4_174173454_174173754	1.19564035652852e-4	0.0161818212376355	48.2444886825364	0.0047296924787487	0	0	0
chr2	209721013	209721313	chr2_209721013_209721313	1.19823392269512e-4	0.0161983677842419	26.0784873126066	-0.00505341813176008	0	0	0
chr10	119391358	119391658	chr10_119391358_119391658	1.20055301215772e-4	0.0162111702277096	55.8197395591284	-0.00483468959509582	0	0	0
chr1	174334238	174334538	chr1_174334238_174334538	1.20971205020108e-4	0.0163161984195614	56.0577069962508	0.00462765982618679	0	0	0
chr9	15277665	15277965	chr9_15277665_15277965	1.21295927626071e-4	0.0163413414377145	59.0047923140141	-0.00486951076609178	0	0	0
chr1	55679480	55679780	chr1_55679480_55679780	1.22417140622826e-4	0.0163910216236625	34.7499633930865	-0.0044623854523328	0	0	0
chr10	18072150	18072450	chr10_18072150_18072450	1.22479969322771e-4	0.0163910216236625	15.7936087351512	-0.0051312699956494	0	0	0
chr13	114018546	114018846	chr13_114018546_114018846	1.22503780106757e-4	0.0163910216236625	23.8824983511216	-0.00487912892289246	0	0	0
chr13	24613119	24613419	chr13_24613119_24613419	1.22635783696575e-4	0.0163910216236625	67.2699234562942	0.00462342274694178	0	0	0
chr3	54965269	54965569	chr3_54965269_54965569	1.21862505465386e-4	0.0163910216236625	62.0342728919103	0.00481349100575046	0	0	0
chr7	114054760	114055060	chr7_114054760_114055060	1.22117401068423e-4	0.0163910216236625	34.9285886617987	-0.00472766534664706	0	0	0
chr9	19618961	19619261	chr9_19618961_19619261	1.22206928192237e-4	0.0163910216236625	57.2001111447344	0.00453072776991184	0	0	0
chr1	235133063	235133363	chr1_235133063_235133363	1.22861339711199e-4	0.0164026135701216	79.2137188742694	0.00470244041373819	0	0	0
chr7	70004389	70004689	chr7_70004389_70004689	1.23730952838235e-4	0.016500067200613	37.9420803377074	-0.00481917764540714	0	0	0
chr5	148646831	148647131	chr5_148646831_148647131	1.23965069569695e-4	0.0165126503943615	55.5660979492888	0.00484365419748192	0	0	0
chr1	242153440	242153740	chr1_242153440_242153740	1.24495678320382e-4	0.016516822746779	30.2877268922201	0.00489536752008653	0	0	0
chr12	13080470	13080770	chr12_13080470_13080770	1.24459334883082e-4	0.016516822746779	23.0063028297308	-0.00504773294020021	0	0	0
chr15	71162479	71162779	chr15_71162479_71162779	1.24581533715022e-4	0.016516822746779	27.7793810680414	0.00487173519310985	0	0	0
chr4	188357459	188357759	chr4_188357459_188357759	1.24197676114379e-4	0.016516822746779	38.9978782729775	-0.00496653209950198	0	0	0
chr7	132109780	132110080	chr7_132109780_132110080	1.24695357591296e-4	0.016516822746779	30.1858956212863	-0.00499884094331875	0	0	0
chr10	118721402	118721702	chr10_118721402_118721702	1.24928752147732e-4	0.0165263049041451	55.3157681885011	0.00485578968829524	0	0	0
chr6	43637316	43637616	chr6_43637316_43637616	1.25046690570669e-4	0.0165263049041451	55.654903258301204	-0.00465326025332855	0	0	0
chr14	93503011	93503311	chr14_93503011_93503311	1.26062815242579e-4	0.0166419818397108	126.002428508655	0.00469458513691268	0	0	0
chr1	231361997	231362297	chr1_231361997_231362297	1.265068769989e-4	0.0166570852166542	20.8416025454504	0.00502357893288352	0	0	0
chr1	246890216	246890516	chr1_246890216_246890516	1.26600163556736e-4	0.0166570852166542	53.0639981679317	0.0048976699796613	0	0	0
chr3	28145460	28145760	chr3_28145460_28145760	1.26577850599982e-4	0.0166570852166542	22.8948050484342	-0.00509636434582935	0	0	0
chr14	80677561	80677861	chr14_80677561_80677861	1.27310125428194e-4	0.0167132732662133	49.1173325022081	-0.00468445640051307	0	0	0
chr7	6211217	6211517	chr7_6211217_6211517	1.27250407245161e-4	0.0167132732662133	30.0917940507285	-0.00476941264966643	0	0	0
chr14	105965730	105966030	chr14_105965730_105966030	1.27507500709944e-4	0.0167206062418217	106.454330923116	0.00478058259042695	0	0	0
chr4	110967831	110968131	chr4_110967831_110968131	1.27923331939953e-4	0.0167379817445951	40.1591076071404	0.00477493574515626	0	1	0
chr8	33657800	33658100	chr8_33657800_33658100	1.27902138179296e-4	0.0167379817445951	45.1970406432941	0.00476910685780297	0	0	0
chr7	91148661	91148961	chr7_91148661_91148961	1.28138185142628e-4	0.0167475474015175	25.6259800804373	-0.00502743888140681	0	0	0
chr5	122425074	122425374	chr5_122425074_122425374	1.28299260984672e-4	0.0167500710318905	34.4137590172097	-0.00470226818151509	0	0	0
chr2	47307028	47307328	chr2_47307028_47307328	1.28795418779395e-4	0.0167962873285023	40.9191370324451	0.00466254026273797	0	0	0
chr1	83879044	83879344	chr1_83879044_83879344	1.29379003131788e-4	0.016801714723987	83.7191005409822	0.00479916199706646	0	0	0
chr11	8227771	8228071	chr11_8227771_8228071	1.29105261014762e-4	0.016801714723987	60.174351867981	0.00463568830877785	0	0	0
chr13	68389247	68389547	chr13_68389247_68389547	1.29635877120995e-4	0.016801714723987	36.5559611335998	-0.00491348654811001	0	0	0
chr16	30350013	30350313	chr16_30350013_30350313	1.29310758406578e-4	0.016801714723987	25.1113027203853	0.00499211626422647	0	0	0
chr18	3397482	3397782	chr18_3397482_3397782	1.2980922971633e-4	0.016801714723987	75.2560304766896	0.00485331942785084	0	0	0
chr20	44082014	44082314	chr20_44082014_44082314	1.29771064529897e-4	0.016801714723987	15.9304279847306	-0.00511275468291309	0	0	0
chr5	34043065	34043365	chr5_34043065_34043365	1.29832466170696e-4	0.016801714723987	45.9151881882443	-0.00431821427181065	0	0	0
chr12	58296550	58296850	chr12_58296550_58296850	1.30582878156397e-4	0.016880337220935	29.8972563109461	-0.00504407995583187	0	0	0
chr1	222168380	222168680	chr1_222168380_222168680	1.30987337706821e-4	0.0169125144931568	52.0487412946868	0.00463074976035883	0	0	0
chr16	62171948	62172248	chr16_62171948_62172248	1.31118079048443e-4	0.0169125144931568	28.4513345180443	0.00468951685193829	0	0	0
chr10	108273148	108273448	chr10_108273148_108273448	1.31475229870443e-4	0.0169400887237214	60.8004363245767	0.00479118748066411	0	0	0
chr5	155520983	155521283	chr5_155520983_155521283	1.32563858469358e-4	0.0170617483724091	50.0045909510493	0.00475434556787936	0	0	0
chr1	117363023	117363323	chr1_117363023_117363323	1.33316113591969e-4	0.0171398971198241	27.6751305950766	0.00487232019139725	0	0	0
chr11	36317553	36317853	chr11_36317553_36317853	1.33683272235405e-4	0.0171684195447364	66.4791520855525	0.00474798497898134	0	0	0
chr7	49815149	49815449	chr7_49815149_49815449	1.3471924872085e-4	0.017282680428736	58.0324548199796	-0.00457106779990733	0	0	0
chr14	29504482	29504782	chr14_29504482_29504782	1.35618904518373e-4	0.0173792243022286	33.9043459023988	0.00481589051111564	0	0	0
chr3	152368056	152368356	chr3_152368056_152368356	1.36054495556081e-4	0.0173973060161711	104.891559072543	0.00477330794329873	0	0	0
chr8	22811189	22811489	chr8_22811189_22811489	1.36022579209379e-4	0.0173973060161711	43.6854160033186	0.00477988711997992	0	0	0
chr10	4386777	4387077	chr10_4386777_4387077	1.36532653709437e-4	0.0174395741633269	41.6408717351339	0.00474798382322842	0	0	0
chr18	22398403	22398703	chr18_22398403_22398703	1.36870453785764e-4	0.0174638421767771	34.4444559250021	-0.00493124853734638	0	0	0
chr1	244381517	244381817	chr1_244381517_244381817	1.3726949949967e-4	0.0174958639750647	43.4853340192263	0.00476816357187652	0	0	0
chr1	19489777	19490077	chr1_19489777_19490077	1.37441763256614e-4	0.0174989431166977	18.6450659010854	0.00502284507617582	0	0	0
chr10	48745738	48746038	chr10_48745738_48746038	1.38433152710946e-4	0.0176061936050631	27.143252561342	0.0048880717912342	0	0	0
chr7	4065482	4065782	chr7_4065482_4065782	1.38857145795656e-4	0.0176411284839229	25.058783670887	-0.00478485958936207	0	0	0
chr2	193547233	193547533	chr2_193547233_193547533	1.39210258327692e-4	0.0176669929558898	41.5827845053872	0.00497747828849052	0	0	0
chr3	14494396	14494696	chr3_14494396_14494696	1.39853690291821e-4	0.0177296064542481	63.7651273066507	0.00448257166116572	0	0	0
chr11	115087093	115087393	chr11_115087093_115087393	1.40101125697493e-4	0.0177419380529584	20.543905458053	-0.00492555148608603	0	0	0
chr9	101749653	101749953	chr9_101749653_101749953	1.40766917265318e-4	0.0178071657481069	26.6236512493716	-0.00489826636386196	0	0	0
chr13	29198240	29198540	chr13_29198240_29198540	1.41427878511346e-4	0.0178144847567938	27.0605297677492	-0.00486370964128016	0	0	0
chr4	178494862	178495162	chr4_178494862_178495162	1.41343986645446e-4	0.0178144847567938	35.0028808479805	0.00477174708854515	0	0	0
chr5	87246184	87246484	chr5_87246184_87246484	1.41244194037935e-4	0.0178144847567938	61.9947324018861	0.00481382770008065	0	0	0
chr6	106377621	106377921	chr6_106377621_106377921	1.41051423306698e-4	0.0178144847567938	20.5823951657137	-0.00505673694227346	0	0	0
chr1	935570	935870	chr1_935570_935870	1.42968518782546e-4	0.0179229018823838	55.8204895091397	-0.00469602655941339	0	0	0
chr1	95339384	95339684	chr1_95339384_95339684	1.43087306236064e-4	0.0179229018823838	64.7658555106188	0.00425011867496418	0	0	0
chr13	75792079	75792379	chr13_75792079_75792379	1.43198755645019e-4	0.0179229018823838	35.582669003109	-0.00490661461784	0	0	0
chr17	79359141	79359441	chr17_79359141_79359441	1.4274725546387e-4	0.0179229018823838	91.2941456849392	0.00500458890426857	0	0	0
chr3	184435036	184435336	chr3_184435036_184435336	1.42940009342346e-4	0.0179229018823838	42.5112396482817	-0.00469360320167184	0	0	0
chr8	9076940	9077240	chr8_9076940_9077240	1.4311462588151e-4	0.0179229018823838	41.969442437193	0.0048191997328858	0	0	0
chr9	12814436	12814736	chr9_12814436_12814736	1.43418814178118e-4	0.0179314494526699	52.1401865888564	0.00445060720931998	0	0	0
chr8	67467995	67468295	chr8_67467995_67468295	1.44187731041953e-4	0.0180085293848507	34.1342034061955	0.00475022507324862	0	0	0
chr15	56035220	56035520	chr15_56035220_56035520	1.44822143294931e-4	0.0180305857477162	58.5841203847011	-0.00457459181556947	0	0	0
chr6	8708214	8708514	chr6_8708214_8708514	1.44818163318652e-4	0.0180305857477162	31.357971253657	-0.00472657791326684	0	0	0
chr9	126130833	126131133	chr9_126130833_126131133	1.44550372126453e-4	0.0180305857477162	51.8940651167998	0.00472701953918351	0	0	0
chr7	55159269	55159569	chr7_55159269_55159569	1.45344653273897e-4	0.0180765910248605	28.3376131112364	-0.00476006865042737	0	0	0
chr18	63836131	63836431	chr18_63836131_63836431	1.45945687485198e-4	0.0181322553814418	27.9894837875059	-0.00503337456583607	0	0	0
chr9	75124547	75124847	chr9_75124547_75124847	1.46546184946462e-4	0.0181877361804562	26.4954967265221	0.00490497136411022	0	0	0
chr11	130239282	130239582	chr11_130239282_130239582	1.48376991585073e-4	0.0182337552480227	51.1313568342093	0.00480109730718544	0	0	0
chr16	89654252	89654552	chr16_89654252_89654552	1.47270075970626e-4	0.0182337552480227	21.769074144829	0.00483262277991962	0	0	0
chr17	62811724	62812024	chr17_62811724_62812024	1.48047876351385e-4	0.0182337552480227	27.2207646378368	-0.0049757653713446	0	0	0
chr2	11761546	11761846	chr2_11761546_11761846	1.48191719857663e-4	0.0182337552480227	26.1424010914278	-0.00482434607699834	0	0	0
chr2	191931294	191931594	chr2_191931294_191931594	1.48110157548987e-4	0.0182337552480227	23.3078213774296	-0.00494337059437127	0	0	0
chr3	158445546	158445846	chr3_158445546_158445846	1.48272439437993e-4	0.0182337552480227	44.5810472546801	-0.00448445935546753	0	0	0
chr4	189581944	189582244	chr4_189581944_189582244	1.48365152450961e-4	0.0182337552480227	60.6392488872381	0.00470216045408163	0	0	0
chr5	44879144	44879444	chr5_44879144_44879444	1.48460225375769e-4	0.0182337552480227	31.5611260174636	0.00466670163151123	0	0	0
chr6	86159641	86159941	chr6_86159641_86159941	1.47488525298957e-4	0.0182337552480227	107.040170932337	-0.00430925865275385	0	0	0
chr9	20990101	20990401	chr9_20990101_20990401	1.47630492241054e-4	0.0182337552480227	63.0452692467689	-0.00476982802149641	0	0	0
chr12	99784509	99784809	chr12_99784509_99784809	1.48778068770672e-4	0.0182538176338447	29.7836349910829	-0.00496201249696519	0	0	0
chrX	66763864	66764164	chrX_66763864_66764164	1.49097612532012e-4	0.0182740468007078	40.5401373761187	-0.0039769200524667	0	0	0
chr20	20574218	20574518	chr20_20574218_20574518	1.49902203095534e-4	0.0183536218654337	45.3647538885374	0.0044700738830292	0	0	0
chr2	131582178	131582478	chr2_131582178_131582478	1.50078187406976e-4	0.0183561469963861	50.9341825845013	0.00486736689570481	0	1	0
chr12	21506485	21506785	chr12_21506485_21506785	1.5054226007046e-4	0.0183938667133867	21.432396976693	-0.00506648166470627	0	0	0
chr3	71357172	71357472	chr3_71357172_71357472	1.51725273118347e-4	0.0185192608155775	38.0409280157675	0.00456255272979613	0	0	0
chr4	32747076	32747376	chr4_32747076_32747376	1.52243310032144e-4	0.0185441768731112	40.9465582278078	0.0048712811245237	0	0	0
chr5	61448300	61448600	chr5_61448300_61448600	1.520907021326e-4	0.0185441768731112	40.1093689258332	0.00475100319182544	0	0	0
chr1	110407619	110407919	chr1_110407619_110407919	1.52796405474226e-4	0.0185745189884489	37.1924954568146	0.00462569691290671	0	0	0
chr15	25008290	25008590	chr15_25008290_25008590	1.53203002344016e-4	0.0185745189884489	19.4316627664569	0.00485250637253183	0	0	0
chr2	232253120	232253420	chr2_232253120_232253420	1.53328193325564e-4	0.0185745189884489	130.818830609568	0.00473901280872823	0	0	0
chr2	56817022	56817322	chr2_56817022_56817322	1.5313477514385e-4	0.0185745189884489	24.9579360225428	-0.00502286068960466	0	0	0
chr2	66532928	66533228	chr2_66532928_66533228	1.53435663659744e-4	0.0185745189884489	45.7403653699651	0.00461756402718689	0	0	0
chr3	53188977	53189277	chr3_53188977_53189277	1.52818123841741e-4	0.0185745189884489	30.4465302397097	-0.00476523020239257	0	0	0
chr6	44447925	44448225	chr6_44447925_44448225	1.53834720475855e-4	0.0186037665237085	50.1741874685474	-0.00484491418533679	0	0	0
chr8	62327476	62327776	chr8_62327476_62327776	1.54159166910475e-4	0.0186239405816016	36.2985297052167	-0.00466458483315664	0	1	0
chr6	163770364	163770664	chr6_163770364_163770664	1.54369180386895e-4	0.0186302629224438	92.3637870093826	0.00485046605887582	0	0	0
chr21	28168193	28168493	chr21_28168193_28168493	1.55095079036367e-4	0.0186987691615356	61.1350394255636	0.00476162495526921	0	0	0
chr4	54951533	54951833	chr4_54951533_54951833	1.5586471253613e-4	0.0187039733113222	47.7260477477977	0.0048474859593025	0	0	0
chr6	137684090	137684390	chr6_137684090_137684390	1.55628408240067e-4	0.0187039733113222	44.3306557193841	0.00465927294202024	0	0	0
chr6	85484367	85484667	chr6_85484367_85484667	1.55929765993401e-4	0.0187039733113222	45.5384862035152	-0.00453250871107802	0	0	0
chr9	100289301	100289601	chr9_100289301_100289601	1.55629612066156e-4	0.0187039733113222	23.1148810415755	-0.00484165682088308	0	0	0
chr9	77143130	77143430	chr9_77143130_77143430	1.55772371039823e-4	0.0187039733113222	27.3602351172833	0.00472363522052524	0	0	0
chr12	85410292	85410592	chr12_85410292_85410592	1.56396548783075e-4	0.0187409381661438	44.7624086536845	0.00483211669261499	0	1	0
chr11	61517219	61517519	chr11_61517219_61517519	1.56865508941541e-4	0.0187780887664245	95.2299367268536	0.0048858051507735	0	0	0
chr10	120428884	120429184	chr10_120428884_120429184	1.57247292336346e-4	0.0188047389515424	46.1567199681566	-0.00460194435381918	0	0	0
chr12	8821079	8821379	chr12_8821079_8821379	1.58002217672695e-4	0.0188110448709357	26.0889075110651	-0.00498476092684976	0	0	0
chr18	74764503	74764803	chr18_74764503_74764803	1.58377183139212e-4	0.0188110448709357	54.7933821094664	0.00449132955918671	0	0	0
chr3	191840944	191841244	chr3_191840944_191841244	1.58150916861486e-4	0.0188110448709357	28.8673000772763	-0.00473344689087478	0	0	0
chr3	43289395	43289695	chr3_43289395_43289695	1.58030011241841e-4	0.0188110448709357	25.1557872432177	-0.00494214236267874	0	0	0
chr7	25894625	25894925	chr7_25894625_25894925	1.57863064943045e-4	0.0188110448709357	29.0259960307678	0.00500263308419668	0	0	0
chr8	116497694	116497994	chr8_116497694_116497994	1.57545228429542e-4	0.0188110448709357	30.8006955416138	0.00473079381535707	0	0	0
chr9	131171445	131171745	chr9_131171445_131171745	1.58414496974923e-4	0.0188110448709357	87.344259734834	0.00492849353818455	0	0	0
chr6	128190898	128191198	chr6_128190898_128191198	1.58645353797638e-4	0.0188195440179704	52.4875812717354	0.00469505840916477	0	0	0
chr13	66904279	66904579	chr13_66904279_66904579	1.59005297185568e-4	0.018843323844603	41.5323098773215	-0.00472667040272111	0	0	0
chr3	75706620	75706920	chr3_75706620_75706920	1.59580524375715e-4	0.0188925432024443	41.4264432421286	-0.0049886553142406	0	0	0
chr12	7592544	7592844	chr12_7592544_7592844	1.60009715557191e-4	0.0189243923048181	23.4491574858315	-0.00489434596909051	0	0	0
chr13	44658328	44658628	chr13_44658328_44658628	1.60777412522754e-4	0.0189771956487397	17.335861516658	-0.0050439774584986	0	0	0
chr4	148906540	148906840	chr4_148906540_148906840	1.60636885789037e-4	0.0189771956487397	31.7908665686036	-0.00490844150237645	0	0	0
chr10	93884922	93885222	chr10_93884922_93885222	1.61959385663047e-4	0.019028354983083	25.5824900177869	-0.00468225141017632	0	0	0
chr12	119264968	119265268	chr12_119264968_119265268	1.61834894425893e-4	0.019028354983083	24.8496892079773	0.00495105347963149	0	0	0
chr16	31891859	31892159	chr16_31891859_31892159	1.61823019780006e-4	0.019028354983083	30.8133642497303	0.00473396438892781	0	0	0
chr20	24482876	24483176	chr20_24482876_24483176	1.62016090400345e-4	0.019028354983083	54.8577383476676	0.00459422154969062	0	0	0
chr8	1969122	1969422	chr8_1969122_1969422	1.61924405876013e-4	0.019028354983083	118.341446874967	0.00476760999416122	0	0	0
chr1	15712744	15713044	chr1_15712744_15713044	1.6286329799765e-4	0.0190958494760935	37.048609651165	-0.00479305515651683	0	1	0
chr6	144273549	144273849	chr6_144273549_144273849	1.6291401137435e-4	0.0190958494760935	39.9358717178071	0.00460895276898865	0	0	0
chr3	172087392	172087692	chr3_172087392_172087692	1.63495615482404e-4	0.0191289909496902	23.0818021031823	-0.00501471367908	0	0	0
chr6	86994666	86994966	chr6_86994666_86994966	1.63520557072137e-4	0.0191289909496902	37.2855191639	-0.00502934131406139	0	0	0
chr5	83586052	83586352	chr5_83586052_83586352	1.64465637693989e-4	0.0192015257162255	40.7346756607062	0.0045249703520915	0	0	0
chr9	80169715	80170015	chr9_80169715_80170015	1.64308916383339e-4	0.0192015257162255	24.7569665635748	0.0048770100743073	0	0	0
chr1	236214768	236215068	chr1_236214768_236215068	1.65105016587823e-4	0.0192571450344368	28.5327724098021	-0.00489830142095444	0	0	0
chr7	77956278	77956578	chr7_77956278_77956578	1.65586987382812e-4	0.0192943133464044	32.9812186915024	-0.00479885702749409	0	0	0
chr11	95460805	95461105	chr11_95460805_95461105	1.65964623397994e-4	0.0193192632351919	46.6993876176061	0.00452855066359098	0	0	0
chr6	44030714	44031014	chr6_44030714_44031014	1.66548305842469e-4	0.0193681254250978	42.4564944713443	-0.00462369770900449	0	0	0
chr9	77158116	77158416	chr9_77158116_77158416	1.66884520634118e-4	0.0193881414768557	37.8510950611658	0.00473642048132192	0	0	0
chr1	44973359	44973659	chr1_44973359_44973659	1.68140816661273e-4	0.019416199936393	74.8154330107126	0.00486785435748337	0	0	0
chr13	32434073	32434373	chr13_32434073_32434373	1.67712298892662e-4	0.019416199936393	33.9053540159224	-0.00492812139764616	0	0	0
chr18	73350743	73351043	chr18_73350743_73351043	1.67946159687044e-4	0.019416199936393	80.4178073369202	0.0045146107144848	0	0	0
chr20	20829797	20830097	chr20_20829797_20830097	1.67857023653051e-4	0.019416199936393	48.3071597860051	0.00478384021377203	0	0	0
chr4	136045361	136045661	chr4_136045361_136045661	1.6796655183038e-4	0.019416199936393	34.1044518507576	0.0048529171005539	0	0	0
chr4	158726318	158726618	chr4_158726318_158726618	1.68276362100231e-4	0.019416199936393	33.7999132533271	-0.00455626044590522	0	0	0
chr5	151104038	151104338	chr5_151104038_151104338	1.68059716841827e-4	0.019416199936393	33.9089053170087	-0.00502079783325367	0	0	0
chr9	95906471	95906771	chr9_95906471_95906771	1.68558113105065e-4	0.0194297348093558	75.7908031029191	0.00448643849137363	0	0	0
chr1	16321045	16321345	chr1_16321045_16321345	1.69182933240547e-4	0.0194827504173851	29.0869859722905	0.0049311437513044	0	0	0
chr8	38592255	38592555	chr8_38592255_38592555	1.70158693543825e-4	0.0195760369616261	100.64401683948	0.00443520592993252	0	0	0
chr11	87452596	87452896	chr11_87452596_87452896	1.7044164710481e-4	0.0195895150668555	27.0387573086665	0.00477590615297224	0	0	0
chr20	56263919	56264219	chr20_56263919_56264219	1.70850769770559e-4	0.0196174539843839	28.2766619684272	-0.00458783694383617	0	1	0
chr20	23603496	23603796	chr20_23603496_23603796	1.7110902620115e-4	0.0196280326832216	27.7027187448398	0.00492959938734545	0	0	0
chr2	232230015	232230315	chr2_232230015_232230315	1.71888885352026e-4	0.0196983662290132	51.1028067824079	0.00450122974455495	0	0	0
chr18	10052209	10052509	chr18_10052209_10052509	1.72666319054493e-4	0.0197575294764366	58.8544655155708	0.00471119963505498	0	0	0
chr4	147107840	147108140	chr4_147107840_147108140	1.72739589250787e-4	0.0197575294764366	26.3694691829693	0.00464374204159078	0	0	0
chr2	9778650	9778950	chr2_9778650_9778950	1.73120285923179e-4	0.0197819226522199	63.1304919408063	0.00467765323472067	0	0	0
chr19	35810008	35810308	chr19_35810008_35810308	1.7428631973992e-4	0.0198575479748419	43.1849869141391	0.00488488417954213	0	0	0
chr9	99106945	99107245	chr9_99106945_99107245	1.7407478132793e-4	0.0198575479748419	27.8877008400098	0.00495165950239423	0	0	0
chrY	8451384	8451684	chrY_8451384_8451684	1.74255476070887e-4	0.0198575479748419	15.8099471111106	3.21748660464671e-4	0	0	0
chr11	31576556	31576856	chr11_31576556_31576856	1.74554968814186e-4	0.0198689967970459	28.1546171133507	0.00472550626257382	0	0	0
chr2	90396726	90397026	chr2_90396726_90397026	1.75066878261092e-4	0.019908086429552	87.0340208838339	-0.00475483900519263	0	0	0
chr3	50259092	50259392	chr3_50259092_50259392	1.76260636694892e-4	0.0200245641795913	31.2806950049724	-0.00468221249576208	0	0	0
chr19	1253052	1253352	chr19_1253052_1253352	1.76765639624544e-4	0.0200626453918531	127.64179586737	0.00466324696440035	0	0	0
chr12	93410765	93411065	chr12_93410765_93411065	1.77298041353132e-4	0.0200844853134758	56.4181581956056	0.00461666276209944	0	0	0
chr18	72179526	72179826	chr18_72179526_72179826	1.77148778994685e-4	0.0200844853134758	76.7697636141208	0.00466876251316066	0	0	0
chr1	16023574	16023874	chr1_16023574_16023874	1.77603292833948e-4	0.0200901046834964	36.7951805992913	-0.00445986646459763	0	0	0
chr2	62442558	62442858	chr2_62442558_62442858	1.7768771916052e-4	0.0200901046834964	27.5605184997778	-0.00488256388043378	0	0	0
chr10	23326324	23326624	chr10_23326324_23326624	1.78042370778643e-4	0.0201109581187746	38.0592313163405	0.00465755157673378	0	0	0
chr4	120549915	120550215	chr4_120549915_120550215	1.79229275116387e-4	0.0202236435779711	99.0762708014472	-0.00453290093363982	0	0	0
chr7	120497748	120498048	chr7_120497748_120498048	1.7938230812609e-4	0.0202236435779711	86.6550337241444	-0.00456213330973898	0	0	0
chr19	44140508	44140808	chr19_44140508_44140808	1.80828470165442e-4	0.0203672501496543	50.4427439662139	0.00473739445714861	0	0	0
chr18	6921678	6921978	chr18_6921678_6921978	1.81382031329761e-4	0.0204101426339751	19.5467581098313	-0.00500074084913873	0	0	0
chr16	51360216	51360516	chr16_51360216_51360516	1.82183216942534e-4	0.0204613226693862	31.8622370200795	0.00468770596061508	0	0	0
chr5	159784854	159785154	chr5_159784854_159785154	1.82144379652863e-4	0.0204613226693862	37.3021810511401	-0.00457895992479813	0	0	0
chr10	671082	671382	chr10_671082_671382	1.82530282843023e-4	0.0204614022566118	91.9128778702321	0.00451341646623653	0	0	0
chr12	13332336	13332636	chr12_13332336_13332636	1.82526137605651e-4	0.0204614022566118	33.5697786356102	0.00447051835258013	0	0	0
chr19	16718648	16718948	chr19_16718648_16718948	1.82849976095113e-4	0.0204778107825495	19.6871825223526	0.00489265885939638	0	0	0
chr10	29446303	29446603	chr10_29446303_29446603	1.8346684757491e-4	0.0205097222340482	51.8389554514566	0.00476878301895173	0	0	0
chr8	28634710	28635010	chr8_28634710_28635010	1.83482094263228e-4	0.0205097222340482	30.1962987202967	-0.00458414909730132	0	0	0
chr14	20132696	20132996	chr14_20132696_20132996	1.83747103126818e-4	0.0205199316905858	54.6672748980753	0.0049659089629456	0	0	0
chr20	31051542	31051842	chr20_31051542_31051842	1.84414184757198e-4	0.0205605894441754	102.279483001924	0.00476740846887196	0	0	0
chr4	48789118	48789418	chr4_48789118_48789418	1.84459211954313e-4	0.0205605894441754	37.7199011779605	0.00483154384475612	0	0	0
chr3	147658152	147658452	chr3_147658152_147658452	1.84658932052504e-4	0.020563451592712	30.338780311342	0.00476666743628641	0	0	0
chr12	58230743	58231043	chr12_58230743_58231043	1.85193899493001e-4	0.020584223530477	37.9987389658341	-0.0043279094774355004	0	0	0
chr18	56688405	56688705	chr18_56688405_56688705	1.85175752312514e-4	0.020584223530477	24.9900349142323	0.0047541651983581	0	0	0
chr8	29027377	29027677	chr8_29027377_29027677	1.85413340757431e-4	0.0205892453356879	38.2532517221846	0.0047413509295571	0	0	0
chr7	6703678	6703978	chr7_6703678_6703978	1.85912648272597e-4	0.0206253063086422	26.4982305893382	-0.00491561115643709	0	0	0
chr8	93244655	93244955	chr8_93244655_93244955	1.86944512335946e-4	0.0207203264742183	41.4239467238001	-0.00483904180913417	0	0	0
chr13	102970022	102970322	chr13_102970022_102970322	1.88148881265877e-4	0.020833725170351	48.015265942256	-0.00472935563327639	0	0	0
chr6	144064805	144065105	chr6_144064805_144065105	1.88320286427101e-4	0.020833725170351	40.4908124365244	-0.00471908754081539	0	0	0
chr3	156361129	156361429	chr3_156361129_156361429	1.88844342193493e-4	0.0208721578286675	47.7853478551514	-0.00445913314348295	0	0	0
chr19	34112817	34113117	chr19_34112817_34113117	1.8959483810341e-4	0.0209173569951376	23.5192645175585	-0.0048114255242933	0	0	0
chr3	188951057	188951357	chr3_188951057_188951357	1.89607364596388e-4	0.0209173569951376	33.7887905022399	-0.00447413517111155	0	0	0
chr2	207980638	207980938	chr2_207980638_207980938	1.90417953378527e-4	0.0209814329190863	38.4538227883214	0.00459205370718609	0	0	0
chr5	92545154	92545454	chr5_92545154_92545454	1.90720926900084e-4	0.0209814329190863	35.3518750864692	-0.00485561195994871	0	0	0
chr6	101149662	101149962	chr6_101149662_101149962	1.90577702402066e-4	0.0209814329190863	27.5455278466295	0.00476539835340387	0	0	0
chr1	103574130	103574430	chr1_103574130_103574430	1.9216435235322e-4	0.021070802932006	76.8500951519877	-0.0043063247535005	0	0	0
chr11	40415065	40415365	chr11_40415065_40415365	1.92117703933843e-4	0.021070802932006	40.6389105459015	0.00474765515697189	0	0	0
chr5	52293288	52293588	chr5_52293288_52293588	1.91973009392396e-4	0.021070802932006	74.6501732879993	0.00468065817543532	0	0	0
chr5	79494363	79494663	chr5_79494363_79494663	1.9224664466706e-4	0.021070802932006	72.3782121305383	0.00449519385019679	0	0	0
chr10	63808904	63809204	chr10_63808904_63809204	1.93758777030938e-4	0.0211729280822487	98.5598781448366	0.00425030932185272	0	0	0
chr11	120088703	120089003	chr11_120088703_120089003	1.93392083203732e-4	0.0211729280822487	50.7875118195108	0.00483582542785339	0	0	0
chr5	75723631	75723931	chr5_75723631_75723931	1.93895221282696e-4	0.0211729280822487	25.5103421954633	-0.00497956670986504	0	0	0
chrX	38373325	38373625	chrX_38373325_38373625	1.93769911713604e-4	0.0211729280822487	27.2921221967838	-0.00403465096522795	0	0	0
chr18	46354052	46354352	chr18_46354052_46354352	1.94327250187497e-4	0.0211809531957132	30.6867979226857	-0.0045099875358695	0	0	0
chr6	99022893	99023193	chr6_99022893_99023193	1.9420948952913e-4	0.0211809531957132	46.7956536434664	0.00461496957057155	0	0	0
chr10	33909962	33910262	chr10_33909962_33910262	1.9546210777643e-4	0.0212031212582314	36.790297092643	0.00467471805285145	0	0	0
chr18	70450820	70451120	chr18_70450820_70451120	1.95001691336489e-4	0.0212031212582314	26.2385165613355	0.00479355340324335	0	0	0
chr2	131185300	131185600	chr2_131185300_131185600	1.95761781254372e-4	0.0212031212582314	49.468333772967	-0.00435291871666931	0	1	0
chr2	205889940	205890240	chr2_205889940_205890240	1.95767772209458e-4	0.0212031212582314	49.4795171524931	0.00482306328406658	0	0	0
chr3	27834400	27834700	chr3_27834400_27834700	1.95786827922764e-4	0.0212031212582314	24.5622374667473	-0.00496805547663194	0	0	0
chr4	77166400	77166700	chr4_77166400_77166700	1.94854059075679e-4	0.0212031212582314	24.8170171398393	0.00484631342127824	0	0	0
chr6	5206223	5206523	chr6_5206223_5206523	1.95103408846234e-4	0.0212031212582314	95.815561565132	0.00413436478578375	0	1	0
chr10	48401568	48401868	chr10_48401568_48401868	1.97388615394995e-4	0.0212254293651863	29.038713041229	0.00478801506081265	0	0	0
chr13	103749785	103750085	chr13_103749785_103750085	1.9737627496407e-4	0.0212254293651863	71.0162282985729	0.00482341053826599	0	0	0
chr2	114754349	114754649	chr2_114754349_114754649	1.97789269170815e-4	0.0212254293651863	27.6645809957919	0.00459988705126029	0	0	0
chr2	140441916	140442216	chr2_140441916_140442216	1.96294472389073e-4	0.0212254293651863	26.0046168458184	-0.00495593084326423	0	0	0
chr2	232213734	232214034	chr2_232213734_232214034	1.97637795297412e-4	0.0212254293651863	51.1032624172202	0.00465719052653524	0	0	0
chr3	122692813	122693113	chr3_122692813_122693113	1.96952546372254e-4	0.0212254293651863	37.8243739365154	-0.00458212154370759	0	0	0
chr3	28958286	28958586	chr3_28958286_28958586	1.96652498636859e-4	0.0212254293651863	70.9137812863325	-0.00457341072629517	0	0	0
chr4	99559864	99560164	chr4_99559864_99560164	1.97544018597895e-4	0.0212254293651863	35.9726795841632	0.00455973864245693	0	0	0
chr5	63227776	63228076	chr5_63227776_63228076	1.97426017117402e-4	0.0212254293651863	23.4606498755789	-0.00497723396081016	0	0	0
chr7	146289166	146289466	chr7_146289166_146289466	1.97036363924216e-4	0.0212254293651863	32.4277433243289	-0.00497530629905625	0	0	0
chr7	123725259	123725559	chr7_123725259_123725559	1.98432509361304e-4	0.021275134161576	56.8443431837026	0.00460374441564869	0	0	0
chr22	16141814	16142114	chr22_16141814_16142114	1.98739277417767e-4	0.0212779033214754	51.2272350434799	0.00488001786648286	0	0	0
chr3	170891615	170891915	chr3_170891615_170891915	1.98818515699343e-4	0.0212779033214754	91.0429166313001	0.00419038372197348	0	0	0
chr6	159547053	159547353	chr6_159547053_159547353	2.00132887255581e-4	0.0213991863303362	70.78572035858	0.00480240793684405	0	0	0
chr17	58227324	58227624	chr17_58227324_58227624	2.00391733536083e-4	0.0214074901453483	24.8624564655962	-0.00478957932456118	0	1	0
chr13	62349145	62349445	chr13_62349145_62349445	2.00756152052639e-4	0.0214190907892635	85.081597854966	0.00473691093835527	0	0	0
chr3	57051536	57051836	chr3_57051536_57051836	2.0086289351432e-4	0.0214190907892635	52.2417898073542	0.0046170344178752	0	1	0
chr2	170089156	170089456	chr2_170089156_170089456	2.01255871794608e-4	0.0214223277155644	21.1052756987229	-0.00496569829099941	0	0	0
chr9	34512753	34513053	chr9_34512753_34513053	2.01111847106974e-4	0.0214223277155644	33.2762348394135	-0.00475834556103639	0	1	0
chr14	80291500	80291800	chr14_80291500_80291800	2.01737933091676e-4	0.0214481282314008	46.7050870490946	0.00459387776749689	0	0	0
chr3	184455826	184456126	chr3_184455826_184456126	2.01861319260932e-4	0.0214481282314008	28.2932698046124	-0.00473646959919149	0	0	0
chr16	66550642	66550942	chr16_66550642_66550942	2.02223220329992e-4	0.0214672757667827	109.081290484427	0.00429096874662142	0	0	0
chr14	68089505	68089805	chr14_68089505_68089805	2.02873794324512e-4	0.021501271357853	32.742962110204	0.00472245852849099	0	0	0
chr20	32053398	32053698	chr20_32053398_32053698	2.02907420644645e-4	0.021501271357853	61.8649572998035	0.0047779130986518	0	1	0
chr8	127643169	127643469	chr8_127643169_127643469	2.03733980122106e-4	0.0215695136374436	54.9969007429025	0.00467474175622411	0	0	0
chr7	50709214	50709514	chr7_50709214_50709514	2.04430993388578e-4	0.0216239308243932	110.111453056242	0.00466919745695479	0	0	0
chr2	24454431	24454731	chr2_24454431_24454731	2.05200177706031e-4	0.0216858778142424	44.3513703956968	0.00469169269935447	0	0	0
chr12	21489699	21489999	chr12_21489699_21489999	2.05582294652673e-4	0.0217024541677405	59.436000216511	0.00459789452897002	0	0	0
chr4	159696499	159696799	chr4_159696499_159696799	2.05724394575372e-4	0.0217024541677405	64.9267175837169	0.00446776467085436	0	1	0
chr1	9448435	9448735	chr1_9448435_9448735	2.06910701023605e-4	0.0217345657707736	75.3026256312495	0.00482392729891011	0	0	0
chr6	90695207	90695507	chr6_90695207_90695507	2.06270684411948e-4	0.0217345657707736	72.0025695724618	0.00432010162898015	0	0	0
chr7	125201661	125201961	chr7_125201661_125201961	2.06948561955111e-4	0.0217345657707736	33.8067211724969	-0.00481668083822959	0	0	0
chr9	129064352	129064652	chr9_129064352_129064652	2.06777176278497e-4	0.0217345657707736	22.5766058434726	0.00494219809436755	0	0	0
chr9	88854046	88854346	chr9_88854046_88854346	2.0660930633489e-4	0.0217345657707736	18.3812706659139	-0.00480434650539949	0	0	0
chr1	233913410	233913710	chr1_233913410_233913710	2.07548377322896e-4	0.0217588783295962	53.6790820720315	0.00461105994762417	0	0	0
chr2	210636381	210636681	chr2_210636381_210636681	2.07486168490761e-4	0.0217588783295962	91.5571187195945	-0.00417162867534555	0	0	0
chr11	43152246	43152546	chr11_43152246_43152546	2.08468420835797e-4	0.0217973104943284	45.1511221190809	-0.00445679952759604	0	0	0
chr18	60472023	60472323	chr18_60472023_60472323	2.0835115739442e-4	0.0217973104943284	31.5267230088098	0.00473878411046564	0	0	0
chr19	55799003	55799303	chr19_55799003_55799303	2.08349713495265e-4	0.0217973104943284	65.6374604143248	0.00484927947656617	0	0	0
chr14	25580279	25580579	chr14_25580279_25580579	2.09365459214239e-4	0.0218660768129328	46.3315537514291	0.00461413615144028	0	0	0
chr3	134382652	134382952	chr3_134382652_134382952	2.09496233260884e-4	0.0218660768129328	32.3423401852344	-0.00466588679073559	0	1	0
chr10	26880383	26880683	chr10_26880383_26880683	2.10364239765659e-4	0.0219243763194389	28.5429019058065	0.0046186778600858704	0	0	0
chr6	161740273	161740573	chr6_161740273_161740573	2.10425915314542e-4	0.0219243763194389	52.073882559772	0.00475387655437492	0	0	0
chr10	91102398	91102698	chr10_91102398_91102698	2.11363995173777e-4	0.0219447089259861	81.313758499801	0.00436134730034595	0	0	0
chr18	74882885	74883185	chr18_74882885_74883185	2.10832961346294e-4	0.0219447089259861	27.0093110307807	-0.00487794011931524	0	0	0
chr3	134671514	134671814	chr3_134671514_134671814	2.11174291243353e-4	0.0219447089259861	36.6412617534834	-0.00475513706397943	0	1	0
chr7	37233143	37233443	chr7_37233143_37233443	2.11275741184183e-4	0.0219447089259861	44.0758356072543	0.00447285056366913	0	0	0
chr10	46009773	46010073	chr10_46009773_46010073	2.11665262053305e-4	0.0219485341013277	51.627055702093	0.00431847806541762	0	0	0
chr14	88825867	88826167	chr14_88825867_88826167	2.11772368436536e-4	0.0219485341013277	39.7637369625113	0.00474187409872843	0	0	0
chr16	56292763	56293063	chr16_56292763_56293063	2.1297275870451e-4	0.0220422453489064	57.1677479386364	0.00453227061495045	0	0	0
chr18	32494334	32494634	chr18_32494334_32494634	2.13049666433501e-4	0.0220422453489064	37.0213807314783	0.00483149243509875	0	0	0
chr1	229419067	229419367	chr1_229419067_229419367	2.14259960206482e-4	0.0220907976148051	25.0967354770319	-0.00489894374208882	0	0	0
chr7	86890266	86890566	chr7_86890266_86890566	2.14266826347134e-4	0.0220907976148051	29.5729886788264	0.00469740246603309	0	0	0
chr8	80578626	80578926	chr8_80578626_80578926	2.13807770712011e-4	0.0220907976148051	26.5715555693959	-0.0048995756607899	0	0	0
chr9	132250794	132251094	chr9_132250794_132251094	2.14179033203157e-4	0.0220907976148051	87.1136607256695	0.0046295723148152	0	0	0
chr3	171494131	171494431	chr3_171494131_171494431	2.14721820588008e-4	0.0221184067533691	46.1355684315708	0.00472742578841236	0	0	0
chr1	76613603	76613903	chr1_76613603_76613903	2.16286188894164e-4	0.0221947052009486	28.1176665955052	0.00472042535303442	0	0	0
chr10	115116555	115116855	chr10_115116555_115116855	2.16140714683425e-4	0.0221947052009486	23.6678447199585	0.00475152308301948	0	0	0
chr11	75014686	75014986	chr11_75014686_75014986	2.15759353999146e-4	0.0221947052009486	36.4206263039679	0.00476238370603893	0	0	0
chr9	108041075	108041375	chr9_108041075_108041375	2.16401756986701e-4	0.0221947052009486	25.7521935806652	0.00480745180052115	0	0	0
chr9	98911466	98911766	chr9_98911466_98911766	2.1633208964708e-4	0.0221947052009486	22.463143650261	0.00485366766373518	0	0	0
chr10	52298857	52299157	chr10_52298857_52299157	2.16752157622925e-4	0.0222088759820396	60.997425009979	0.00442462303401597	0	0	0
chr6	35386101	35386401	chr6_35386101_35386401	2.16915861629712e-4	0.0222088759820396	31.5447774372399	0.00480384528482583	0	0	0
chr1	3629721	3630021	chr1_3629721_3630021	2.17213176585245e-4	0.022220061679567	44.1461835113562	0.00467930945971644	0	0	0
chr5	37035205	37035505	chr5_37035205_37035505	2.18292437181251e-4	0.0223111488216602	32.8473688160613	0.00451352526220806	0	0	0
chr11	35461729	35462029	chr11_35461729_35462029	2.18924210236063e-4	0.0223563814069242	24.2084698379555	-0.00480340586165045	0	0	0
chr10	25218307	25218607	chr10_25218307_25218607	2.1947192542333e-4	0.0223929593545917	33.5379343338616	-0.00480032208384507	0	0	0
chrX	43975209	43975509	chrX_43975209_43975509	2.20191880422549e-4	0.022447032834931	19.3769443663942	-0.00376834916806186	0	0	0
chr2	50816175	50816475	chr2_50816175_50816475	2.2148418055855e-4	0.0225593093977188	104.016461221903	0.00484074627997365	0	0	0
chr1	202380049	202380349	chr1_202380049_202380349	2.22750568006432e-4	0.022610330851457	30.0533055476447	0.00478795098795526	0	0	0
chr10	24859712	24860012	chr10_24859712_24860012	2.22735130070806e-4	0.022610330851457	25.4763654946663	-0.0047466124096295	0	0	0
chr10	34588057	34588357	chr10_34588057_34588357	2.22238308401147e-4	0.022610330851457	51.528255219393	0.00469428367272644	0	0	0
chr18	76961876	76962176	chr18_76961876_76962176	2.22649765269825e-4	0.022610330851457	33.9007463446808	0.0044100380399063	0	0	0
chr3	101477220	101477520	chr3_101477220_101477520	2.23894635360702e-4	0.0226486292441247	37.8264437428912	0.00461751872126771	0	0	0
chr4	2408744	2409044	chr4_2408744_2409044	2.23707668468377e-4	0.0226486292441247	21.6113270030754	-0.00483579760412793	0	0	0
chr6	108324069	108324369	chr6_108324069_108324369	2.2377273093432e-4	0.0226486292441247	56.0461507128784	0.00470157421358854	0	0	0
chr9	8845417	8845717	chr9_8845417_8845717	2.23796909602886e-4	0.0226486292441247	42.354512978955	0.00466298523336151	0	0	0
chr12	76262312	76262612	chr12_76262312_76262612	0.00022431010562226901	0.0226564772878494	37.1203478618374	-0.00477463418474762	0	0	0
chr16	48088878	48089178	chr16_48088878_48089178	2.24355731826662e-4	0.0226564772878494	60.7040936959167	0.00415186466852002	0	0	0
chr8	144629408	144629708	chr8_144629408_144629708	2.25080667709801e-4	0.0227102741684444	19.5625568509744	0.00490206254468342	0	0	0
chr9	7936275	7936575	chr9_7936275_7936575	2.26353731096498e-4	0.02281923723252	23.1698328156786	-0.00492925638511246	0	0	0
chr1	85078806	85079106	chr1_85078806_85079106	2.27206385221697e-4	0.0228856682239675	24.6823613355657	0.0046688499485271	0	0	0
chr13	81044065	81044365	chr13_81044065_81044365	2.27810809607842e-4	0.0229270040688124	47.8622869100917	0.00460868321590908	0	0	0
chr10	105789226	105789526	chr10_105789226_105789526	2.29259752671362e-4	0.0229555070318871	37.3677854870126	0.00472908452973338	0	0	0
chr12	76052724	76053024	chr12_76052724_76053024	2.29064493671596e-4	0.0229555070318871	40.9664121027659	0.00460622289234514	0	0	0
chr2	28906118	28906418	chr2_28906118_28906418	2.29120643541128e-4	0.0229555070318871	25.0304878380102	-0.00471768502563675	0	0	0
chr4	160419798	160420098	chr4_160419798_160420098	2.28878250475824e-4	0.0229555070318871	26.8303699595073	-0.00492205764831019	0	0	0
chr4	187508720	187509020	chr4_187508720_187509020	2.2833455488351e-4	0.0229555070318871	30.0004217276724	0.00459399951462234	0	0	0
chr5	73705244	73705544	chr5_73705244_73705544	2.29208772052965e-4	0.0229555070318871	27.6726644730532	-0.0048582419663969	0	0	0
chr5	118670566	118670866	chr5_118670566_118670866	2.29825318540037e-4	0.0229926511737023	60.8055224381525	0.00415445407768587	0	0	0
chr10	118033019	118033319	chr10_118033019_118033319	2.30695107439056e-4	0.0230406494794077	42.4156000265292	-0.00406425348442242	0	0	0
chr14	103417450	103417750	chr14_103417450_103417750	2.30584808821423e-4	0.0230406494794077	50.1174935603757	0.00475467769525518	0	0	0
chr5	50678944	50679244	chr5_50678944_50679244	2.31157752403391e-4	0.0230673570624708	41.7730162102722	-0.00456385451698424	0	0	0
chr1	167493964	167494264	chr1_167493964_167494264	2.3185900254717e-4	0.0230990787118031	35.6711017352448	0.00486781433712166	0	0	0
chr3	8637430	8637730	chr3_8637430_8637730	2.31866640871069e-4	0.0230990787118031	49.6071890601927	0.00439890604279153	0	0	0
chr21	34572117	34572417	chr21_34572117_34572417	2.3308295927503e-4	0.0232006889673659	59.8474745054661	0.00429466499031834	0	0	0
chr1	232840547	232840847	chr1_232840547_232840847	2.33429397124668e-4	0.0232156145867624	41.1575391744682	0.00485462793442791	0	0	0
chr5	117450011	117450311	chr5_117450011_117450311	2.34410773505947e-4	0.0232936095132671	29.5259683688334	0.00464463242839577	0	0	0
chr7	106873637	106873937	chr7_106873637_106873937	2.34796176210349e-4	0.0233123006820211	29.5672750199728	-0.00465758032385799	0	0	0
chr19	36587986	36588286	chr19_36587986_36588286	2.35588615382339e-4	0.0233517332924951	47.3066468238165	0.00481780437149637	0	0	0
chr4	182410143	182410443	chr4_182410143_182410443	2.35450000451849e-4	0.0233517332924951	44.1985379803374	-0.00479161954784183	0	0	0
chr2	85467202	85467502	chr2_85467202_85467502	2.36390889633689e-4	0.0234116147460181	22.7146464078457	-0.00463312239448346	0	0	0
chr6	75611789	75612089	chr6_75611789_75612089	2.37757055152904e-4	0.0235271956284974	31.5514930898172	0.00447416373002898	0	0	0
chr4	48442107	48442407	chr4_48442107_48442407	2.3832679636936e-4	0.0235638390331654	45.2804121160225	-0.00480669654439008	0	0	0
chr11	11603799	11604099	chr11_11603799_11604099	2.39015275933844e-4	0.0235813880109847	80.4126216118954	0.00456635654403696	0	0	0
chr11	126848891	126849191	chr11_126848891_126849191	2.39103043851646e-4	0.0235813880109847	44.3987154892312	0.00476075232960027	0	0	0
chr11	41302790	41303090	chr11_41302790_41303090	2.38901126976487e-4	0.0235813880109847	42.9593712077347	0.00448892477275776	0	0	0
chr10	57033752	57034052	chr10_57033752_57034052	2.41000921764297e-4	0.0236354135383796	35.8201687280007	0.0046278711499922	0	0	0
chr11	110648588	110648888	chr11_110648588_110648888	2.41051131709555e-4	0.0236354135383796	23.9267889884445	0.00469759164982012	0	0	0
chr2	47538166	47538466	chr2_47538166_47538466	2.40307130804037e-4	0.0236354135383796	102.557232063139	0.00463174022649563	0	0	0
chr2	47979542	47979842	chr2_47979542_47979842	2.40861655257362e-4	0.0236354135383796	65.617897008555	0.00467180985060022	0	0	0
chr3	62351054	62351354	chr3_62351054_62351354	2.4099275928055e-4	0.0236354135383796	41.490395190452404	-0.00475602042205868	0	0	0
chr6	161559886	161560186	chr6_161559886_161560186	2.40382834170446e-4	0.0236354135383796	39.6698781261979	0.00430833316660627	0	0	0
chr9	123676716	123677016	chr9_123676716_123677016	2.40086655783686e-4	0.0236354135383796	46.0701950966348	0.00465927587464429	0	0	0
chr17	72333983	72334283	chr17_72333983_72334283	2.41944398672068e-4	0.0237033288490068	46.4315697592609	0.00473668683580808	0	0	0
chr6	19554945	19555245	chr6_19554945_19555245	2.4214946260837e-4	0.0237037641309894	25.4623742558386	-0.00489704734119893	0	0	0
chr16	51310384	51310684	chr16_51310384_51310684	2.42715874974944e-4	0.0237395414404301	26.6447497826802	0.00471318061282782	0	0	0
chr13	100620278	100620578	chr13_100620278_100620578	2.43770735748799e-4	0.0237836498515211	37.898923341048	-0.00458751799693507	0	0	0
chr4	60999021	60999321	chr4_60999021_60999321	2.43490356198651e-4	0.0237836498515211	33.9604708739843	0.00461529818660631	0	0	0
chr4	68928326	68928626	chr4_68928326_68928626	2.43717004802457e-4	0.0237836498515211	54.1450058669453	0.00463752168018916	0	0	0
chr1	200979280	200979580	chr1_200979280_200979580	2.44214217925656e-4	0.0237872449122898	61.3475207599828	-0.00469913800960247	0	0	0
chr11	128422857	128423157	chr11_128422857_128423157	2.44432503147374e-4	0.0237872449122898	68.7540428878537	0.00437095622369415	0	0	0
chr16	49082537	49082837	chr16_49082537_49082837	2.44612893293656e-4	0.0237872449122898	36.5282042403928	0.00463774737394035	0	0	0
chrX	110207999	110208299	chrX_110207999_110208299	2.44475929978227e-4	0.0237872449122898	37.5023375658342	-0.00368667952197193	0	0	0
chr9	75124176	75124476	chr9_75124176_75124476	2.44822915876148e-4	0.0237880897669397	28.8376198735146	0.00468347001270883	0	0	0
chr2	223574020	223574320	chr2_223574020_223574320	2.45803619939351e-4	0.0238637545629205	71.1666070235185	0.00445321623832884	0	0	0
chr2	162280113	162280413	chr2_162280113_162280413	2.46306849990408e-4	0.0238733773093246	35.7669857952022	-0.00473781122830783	0	0	0
chr5	26649113	26649413	chr5_26649113_26649413	2.4630539227518e-4	0.0238733773093246	33.1232238926694	-0.00485498169393352	0	0	0
chr14	23624413	23624713	chr14_23624413_23624713	2.47314840685674e-4	0.0239514287349949	53.1103553824035	0.004258616346741	0	0	0
chr22	28111161	28111461	chr22_28111161_28111461	2.48532208784359e-4	0.0240496130485582	47.9503056783842	0.00479562503029661	0	0	0
chr11	45931182	45931482	chr11_45931182_45931482	2.49428894087994e-4	0.0241038037467622	29.2916187944153	-0.00458126343480058	0	0	0
chr2	155633369	155633669	chr2_155633369_155633669	2.50057185716512e-4	0.0241038037467622	29.2550413520111	0.00464394819096919	0	0	0
chr3	85625974	85626274	chr3_85625974_85626274	2.50112257037803e-4	0.0241038037467622	85.1392750359987	0.00479747970214998	0	0	0
chr3	93562839	93563139	chr3_93562839_93563139	2.4974945278711e-4	0.0241038037467622	37.0927019171733	0.00455196520231707	0	0	0
chr9	93617847	93618147	chr9_93617847_93618147	2.49712590739453e-4	0.0241038037467622	23.2393652404592	0.0046595740050617	0	0	0
chr10	35850656	35850956	chr10_35850656_35850956	2.50522119025101e-4	0.0241108671890758	36.455432137607	0.00447029064024472	0	0	0
chr5	133045045	133045345	chr5_133045045_133045345	2.50593683629435e-4	0.0241108671890758	26.6068055220244	-0.00461859623158975	0	0	0
chr18	38250959	38251259	chr18_38250959_38251259	2.51565520393726e-4	0.0241846780842632	27.4723660444022	-0.00488494630196557	0	0	0
chr13	36050211	36050511	chr13_36050211_36050511	2.51916452595206e-4	0.0241987257780722	41.3492691280593	-0.0044171253241697	0	0	0
chr19	8286119	8286419	chr19_8286119_8286419	2.52618714085015e-4	0.0242464714107008	21.7791239525181	0.00476791814194584	0	0	0
chr3	128744536	128744836	chr3_128744536_128744836	2.53559963888715e-4	0.0243170591342366	26.4768299202905	-0.0047449196543972	0	0	0
chr1	50917055	50917355	chr1_50917055_50917355	2.54233306259526e-4	0.02436186017938	19.5290272139038	-0.0047370558007009	0	0	0
chr11	111784732	111785032	chr11_111784732_111785032	2.54784307334708e-4	0.024362951596898	64.2339512087796	0.00450173335899476	0	0	0
chr3	112983648	112983948	chr3_112983648_112983948	2.54594784937666e-4	0.024362951596898	62.9843295307354	-0.00461785865442239	0	0	0
chr7	37960334	37960634	chr7_37960334_37960634	2.54863296209678e-4	0.024362951596898	90.3722784309338	-0.00412210677512792	0	0	0
chr14	78455723	78456023	chr14_78455723_78456023	2.56059317295365e-4	0.0244180148967571	93.4389511965863	0.00443498183696917	0	0	0
chr21	10193697	10193997	chr21_10193697_10193997	2.55882792164703e-4	0.0244180148967571	58.7311404071792	0.00446997598792225	0	0	0
chr3	181417088	181417388	chr3_181417088_181417388	2.55740999728505e-4	0.0244180148967571	65.3187923062541	0.00471652560417255	0	0	0
chr1	198906435	198906735	chr1_198906435_198906735	2.57966268434723e-4	0.0245479651287237	127.284497242529	0.00417417171631146	0	0	0
chr17	15135222	15135522	chr17_15135222_15135522	2.57784866650264e-4	0.0245479651287237	51.2800426269719	0.0046604943343558	0	0	0
chr4	117847237	117847537	chr4_117847237_117847537	2.58045337276346e-4	0.0245479651287237	41.6804722833065	-0.00456966303229295	0	0	0
chr4	154091070	154091370	chr4_154091070_154091370	2.58783555406493e-4	0.0245907762094547	69.4197345180687	0.00454391100743543	0	0	0
chr7	150598681	150598981	chr7_150598681_150598981	2.58911618970154e-4	0.0245907762094547	25.3636222094071	0.0047051022735681	0	0	0
chr2	180137672	180137972	chr2_180137672_180137972	2.59141294202273e-4	0.0245928210382225	51.2991155994142	0.00468967284288917	0	1	0
chr2	15870635	15870935	chr2_15870635_15870935	2.60251190438486e-4	0.0246783295767961	71.2290727334076	0.00413665197048098	0	0	0
chr10	69913548	69913848	chr10_69913548_69913848	2.61399769122036e-4	0.0247475204497651	31.0059689227979	0.00471936975573932	0	0	0
chr8	56106573	56106873	chr8_56106573_56106873	2.61346276095207e-4	0.0247475204497651	36.2644354067597	-0.0045467145862421	0	0	0
chr10	13927628	13927928	chr10_13927628_13927928	2.62518748522514e-4	0.0247542818638724	89.2226197592716	0.00462578973754653	0	0	0
chr12	122601587	122601887	chr12_122601587_122601887	2.62305749362553e-4	0.0247542818638724	64.4941285488024	0.0046325901753448	0	0	0
chr21	32593042	32593342	chr21_32593042_32593342	2.62460723898665e-4	0.0247542818638724	35.7108868521413	0.00445929605516109	0	0	0
chr5	58182536	58182836	chr5_58182536_58182836	2.62220601546325e-4	0.0247542818638724	49.2370906409586	-0.00409604739543082	0	0	0
chr7	1704452	1704752	chr7_1704452_1704752	2.61884785219204e-4	0.0247542818638724	26.1757988878686	-0.00456396383679949	0	0	0
chr1	11361756	11362056	chr1_11361756_11362056	2.63347420832712e-4	0.0247731086514543	28.8005076680013	0.00484780363824071	0	0	0
chr3	10610363	10610663	chr3_10610363_10610663	2.63115087702469e-4	0.0247731086514543	23.2634313480145	-0.00469925219843747	0	0	0
chr6	90275998	90276298	chr6_90275998_90276298	2.63286704439938e-4	0.0247731086514543	34.4303554002828	-0.00458694960262544	0	1	0
chr3	23727271	23727571	chr3_23727271_23727571	2.64289339436892e-4	0.0248155960319536	48.386784866568	0.00460922783294943	0	0	0
chr4	1748916	1749216	chr4_1748916_1749216	2.64429170934301e-4	0.0248155960319536	35.3432787116776	0.00451388066224584	0	1	0
chr6	123337955	123338255	chr6_123337955_123338255	2.6428538528022e-4	0.0248155960319536	82.0876479144051	-0.00445054039231016	0	0	0
chr10	129759468	129759768	chr10_129759468_129759768	2.65102882309227e-4	0.0248590759925395	25.4584167736679	-0.00450775634301482	0	0	0
chr12	76516285	76516585	chr12_76516285_76516585	2.66577413072246e-4	0.0249262123203801	25.0543118079037	-0.00488089746384305	0	0	0
chr13	27617230	27617530	chr13_27617230_27617530	2.66662708823891e-4	0.0249262123203801	40.8980303479657	0.0045070879259363	0	0	0
chr4	181951651	181951951	chr4_181951651_181951951	2.66389637355525e-4	0.0249262123203801	53.4471555100138	0.00456258325424056	0	0	0
chr9	116298648	116298948	chr9_116298648_116298948	2.6608102892974e-4	0.0249262123203801	99.8487419539339	0.00461874711458227	0	0	0
chr10	88813093	88813393	chr10_88813093_88813393	2.67156937645901e-4	0.0249526691673822	48.9903807336236	0.00454740009626326	0	0	0
chr1	183998501	183998801	chr1_183998501_183998801	2.68583337652027e-4	0.0250002903952817	35.6773213850145	0.0045943690959005	0	0	0
chr1	88793422	88793722	chr1_88793422_88793722	2.6837267689346e-4	0.0250002903952817	51.1546085421004	0.00465971418038062	0	0	0
chr20	57187204	57187504	chr20_57187204_57187504	2.68380187338062e-4	0.0250002903952817	21.4315487124047	-0.00469980495646541	0	0	0
chr7	90446143	90446443	chr7_90446143_90446443	2.68724768112328e-4	0.0250002903952817	35.9049853925341	0.00454072423881097	0	0	0
chr9	130733631	130733931	chr9_130733631_130733931	2.67930329118504e-4	0.0250002903952817	70.9184635193852	0.00477751409016522	0	0	0
chr18	37592999	37593299	chr18_37592999_37593299	2.69428528015874e-4	0.0250460420473104	37.3709322589049	0.00462714065825435	0	0	0
chr2	154668163	154668463	chr2_154668163_154668463	2.7080999345127e-4	0.0251546716558604	51.3094266865948	0.00452174822553589	0	0	0
chr9	103296720	103297020	chr9_103296720_103297020	2.71067731769127e-4	0.0251588331845922	25.4071382152095	0.00464163581850129	0	0	0
chr1	14585737	14586037	chr1_14585737_14586037	2.72238561268474e-4	0.0251696772060287	83.434163058446	0.00468896997490763	0	0	0
chr1	85230127	85230427	chr1_85230127_85230427	2.72172978676179e-4	0.0251696772060287	31.0792000506185	-0.00472932608644218	0	0	0
chr11	78536663	78536963	chr11_78536663_78536963	2.72249707743455e-4	0.0251696772060287	27.7763116018606	-0.00478893695529439	0	0	0
chr16	57657429	57657729	chr16_57657429_57657729	2.71584518744123e-4	0.0251696772060287	48.9329758988248	0.00451863048164181	0	0	0
chr8	139685147	139685447	chr8_139685147_139685447	2.71815250259797e-4	0.0251696772060287	84.8802337515244	0.00461631391406096	0	0	0
chr8	98271431	98271731	chr8_98271431_98271731	2.72825805484853e-4	0.0252032170208337	60.7578661094523	0.00412386650232326	0	0	0
chr10	48289572	48289872	chr10_48289572_48289872	2.73358850846162e-4	0.0252130327440872	18.8933801721483	0.00471064088474897	0	0	0
chr20	11247947	11248247	chr20_11247947_11248247	2.73328927082307e-4	0.0252130327440872	53.4980299715737	0.00459049162942107	0	0	0
chr5	167727389	167727689	chr5_167727389_167727689	2.7377357563975e-4	0.0252315877605209	33.700273680824	-0.00464584932711143	0	0	0
chr11	115371651	115371951	chr11_115371651_115371951	2.74689218443842e-4	0.0252962435990466	52.7784952421393	0.00450543382517588	0	0	0
chr1	185453109	185453409	chr1_185453109_185453409	2.76917214832823e-4	0.0254617297797102	49.1994266053046	0.00402488329471449	0	0	0
chr10	43039213	43039513	chr10_43039213_43039513	2.76746312095467e-4	0.0254617297797102	28.2287611151742	-0.004754318795016	0	0	0
chr5	116993319	116993619	chr5_116993319_116993619	2.78613767665933e-4	0.025577912880548	28.8233365094555	0.00451819018138554	0	0	0
chr8	91907336	91907636	chr8_91907336_91907636	2.78513933650756e-4	0.025577912880548	29.4172494162474	0.00460215850909194	0	0	0
chr1	59249672	59249972	chr1_59249672_59249972	2.79205689100561e-4	0.025612352933703	342.91173124783	0.00418452916393301	0	0	0
chr10	54711679	54711979	chr10_54711679_54711979	2.79439072001711e-4	0.0256138752793996	38.4079606407464	-0.00443471420658917	0	0	0
chr1	159158207	159158507	chr1_159158207_159158507	2.80608368161849e-4	0.0256414848531004	31.7330977961406	-0.00443803540294132	0	0	0
chr2	220196408	220196708	chr2_220196408_220196708	2.80509166836334e-4	0.0256414848531004	21.6923587981273	-0.00473937285571576	0	0	0
chr6	120200910	120201210	chr6_120200910_120201210	2.8017671776748e-4	0.0256414848531004	36.3134797689823	0.00449593928979495	0	0	0
chr6	128554721	128555021	chr6_128554721_128555021	2.80151483549036e-4	0.0256414848531004	25.2514221143439	-0.00484963491130605	0	0	0
chr1	156400271	156400571	chr1_156400271_156400571	2.83868840094768e-4	0.0257129406464082	40.8200546914923	-0.00460825866220118	0	1	0
chr10	8095409	8095709	chr10_8095409_8095709	2.83908015762894e-4	0.0257129406464082	44.1571301704469	-0.00443272529203717	0	0	0
chr12	3145448	3145748	chr12_3145448_3145748	2.83282924924169e-4	0.0257129406464082	56.6527471965287	0.00454232693142941	0	0	0
chr13	48701368	48701668	chr13_48701368_48701668	2.82053921570837e-4	0.0257129406464082	51.282060233498	-0.00461032622254088	0	0	0
chr16	8423730	8424030	chr16_8423730_8424030	2.8297520870846e-4	0.0257129406464082	27.1782250751077	-0.00454613298970429	0	0	0
chr2	181321569	181321869	chr2_181321569_181321869	2.84219484090063e-4	0.0257129406464082	26.2751832388492	-0.00485356343925012	0	0	0
chr4	11568295	11568595	chr4_11568295_11568595	2.83325678913508e-4	0.0257129406464082	27.6239001048472	0.00468939635124393	0	0	0
chr4	154088262	154088562	chr4_154088262_154088562	2.82532597256616e-4	0.0257129406464082	40.0671708081654	0.00468304602474307	0	0	0
chr4	42630374	42630674	chr4_42630374_42630674	2.82741751480466e-4	0.0257129406464082	50.8628223028497	0.00422626115435369	0	0	0
chr5	45110849	45111149	chr5_45110849_45111149	2.83597895761429e-4	0.0257129406464082	35.338676577273	-0.00464882119138298	0	0	0
chr7	104486027	104486327	chr7_104486027_104486327	2.84166380584011e-4	0.0257129406464082	52.942151846139	0.00445258131758478	0	0	0
chr9	36316788	36317088	chr9_36316788_36317088	2.83349461806783e-4	0.0257129406464082	72.3667867743628	0.0045897004618605	0	0	0
chr9	76961385	76961685	chr9_76961385_76961685	2.81826722276118e-4	0.0257129406464082	47.1036704695672	0.00466326177611079	0	0	0
chr16	89425773	89426073	chr16_89425773_89426073	2.84918556370211e-4	0.0257447385294318	23.5245233235229	-0.00477699366199021	0	0	0
chrX	67867349	67867649	chrX_67867349_67867649	2.85006753982131e-4	0.0257447385294318	24.3617789631054	-0.00405145766113559	0	0	0
chr4	15387621	15387921	chr4_15387621_15387921	2.85246744011009e-4	0.0257467328482725	27.8459750477846	-0.00484967724427214	0	0	0
chr16	65093409	65093709	chr16_65093409_65093709	2.85527761135887e-4	0.025752424453227	87.9517561471947	0.00454724435168709	0	0	0
chr15	31658037	31658337	chr15_31658037_31658337	2.85791553695454e-4	0.0257565550360223	124.371982976871	0.00431165600445063	0	1	0
chr5	148442599	148442899	chr5_148442599_148442899	2.86142801931845e-4	0.0257685551325086	108.52981147152	0.00436933501498274	0	0	0
chr16	56298140	56298440	chr16_56298140_56298440	2.86993443189682e-4	0.0258254754758167	50.1355561774246	0.00464330817119612	0	0	0
chr11	2583423	2583723	chr11_2583423_2583723	2.87435094738628e-4	0.0258258793258999	75.1273402663084	0.00450939778236395	0	0	0
chr6	52170761	52171061	chr6_52170761_52171061	2.87381370668052e-4	0.0258258793258999	29.0746428779119	0.00453830828363766	0	0	0
chr17	25303241	25303541	chr17_25303241_25303541	2.89145717480844e-4	0.0259396814619248	145.502164484638	-0.00447665336134664	0	0	0
chr18	48973993	48974293	chr18_48973993_48974293	2.89102333680602e-4	0.0259396814619248	67.3389152346241	-0.00452098759118153	0	0	0
chr2	238793897	238794197	chr2_238793897_238794197	2.89360316937647e-4	0.0259396814619248	23.6990020086787	-0.00471504207477589	0	0	0
chr16	56581178	56581478	chr16_56581178_56581478	2.90349562491065e-4	0.0260086288911633	72.6115282679362	0.00454331848845139	0	0	0
chr2	120145237	120145537	chr2_120145237_120145537	2.90747658126148e-4	0.0260090577124101	55.852249563472	0.00436586858718086	0	0	0
chr5	151073588	151073888	chr5_151073588_151073888	2.9101474622356e-4	0.0260090577124101	73.9953712828192	0.00448294874960134	0	0	0
chr6	16320427	16320727	chr6_16320427_16320727	2.90867793367089e-4	0.0260090577124101	64.8732424376395	0.00433444297019777	0	0	0
chr12	95010011	95010311	chr12_95010011_95010311	2.91512373329774e-4	0.0260338397079815	79.8277588360061	0.00452844019138371	0	0	0
chr16	49868445	49868745	chr16_49868445_49868745	2.92054409725204e-4	0.0260625472944504	69.6432063465805	-0.00465224809062293	0	0	0
chr14	95585735	95586035	chr14_95585735_95586035	2.92858804624704e-4	0.026094912129727	36.3049710395136	0.00468690765188074	0	0	0
chr2	40440131	40440431	chr2_40440131_40440431	2.92645232262963e-4	0.026094912129727	24.407596404657	-0.00462878458081827	0	0	0
chr1	248020620	248020920	chr1_248020620_248020920	2.95879283387273e-4	0.0262894265877481	35.1645827315029	-0.00471705018296018	0	0	0
chr11	119960082	119960382	chr11_119960082_119960382	2.9730091482318e-4	0.0262894265877481	40.7131921747045	0.00468693744341827	0	0	0
chr13	77144684	77144984	chr13_77144684_77144984	2.96144159137682e-4	0.0262894265877481	39.0827527467176	-0.00461399538060601	0	0	0
chr14	75614322	75614622	chr14_75614322_75614622	2.97211551330919e-4	0.0262894265877481	89.1041432820664	0.00456390982724983	0	0	0
chr2	109647941	109648241	chr2_109647941_109648241	2.97409264904031e-4	0.0262894265877481	29.8312488665595	-0.00445963609671182	0	0	0
chr2	66735500	66735800	chr2_66735500_66735800	2.95292378858796e-4	0.0262894265877481	26.3217728360928	-0.00462406447696649	0	0	0
chr3	39180701	39181001	chr3_39180701_39181001	2.97711869239682e-4	0.0262894265877481	35.29188978318	-0.00448885416337205	0	0	0
chr6	138530957	138531257	chr6_138530957_138531257	2.96667427552107e-4	0.0262894265877481	46.2445219516886	0.00445841371846794	0	0	0
chr7	110549390	110549690	chr7_110549390_110549690	2.97514588662606e-4	0.0262894265877481	30.5771346367646	-0.00466173695251767	0	0	0
chr7	128366153	128366453	chr7_128366153_128366453	2.965653001433e-4	0.0262894265877481	21.5833061457085	-0.00479730329447621	0	0	0
chr8	124864422	124864722	chr8_124864422_124864722	2.97623093512678e-4	0.0262894265877481	19.1926196713302	-0.00481950458258555	0	0	0
chr9	31541866	31542166	chr9_31541866_31542166	2.96652636981717e-4	0.0262894265877481	57.7029399970972	0.00444884729356254	0	0	0
chr5	169931047	169931347	chr5_169931047_169931347	2.98614062841258e-4	0.0263337783890692	49.0957368428221	-0.00457543933203888	0	0	0
chr8	137022830	137023130	chr8_137022830_137023130	2.9865988761386e-4	0.0263337783890692	25.9582640167005	-0.00462103872942134	0	0	0
chr6	156748572	156748872	chr6_156748572_156748872	2.98984428822616e-4	0.0263427354468678	34.5891039595134	0.00463036004908163	0	0	0
chr3	72048146	72048446	chr3_72048146_72048446	3.00165534425227e-4	0.0264270925658788	22.9163500424957	0.00475303800062353	0	0	0
chr20	56293546	56293846	chr20_56293546_56293846	3.00949518240436e-4	0.0264763868050216	92.3134737814432	0.00424487116102288	0	1	0
chr3	183518003	183518303	chr3_183518003_183518303	3.02056327672574e-4	0.0265539875202158	57.831936872828	0.00469687428459213	0	0	0
chr17	42949711	42950011	chr17_42949711_42950011	3.03432770632992e-4	0.0266551588965273	20.7061203006972	0.0047743095964802	0	0	0
chr3	187990680	187990980	chr3_187990680_187990980	3.0477343924776e-4	0.026740783877313	34.4798603658609	0.00446415176065221	0	0	0
chr6	35558415	35558715	chr6_35558415_35558715	3.04860145259839e-4	0.026740783877313	26.9789268275597	0.00471393340510695	0	0	1
chr3	64671508	64671808	chr3_64671508_64671808	3.0581688114576e-4	0.0268048042590013	99.5964582581034	-0.00420784505482522	0	0	0
chr1	204160633	204160933	chr1_204160633_204160933	3.06079864228114e-4	0.0268079674709267	31.0618731949024	-0.00459207520141222	0	0	0
chr14	21652404	21652704	chr14_21652404_21652704	3.06583026324597e-4	0.0268212951852632	31.8206532907167	0.0046170366687688	0	0	0
chr18	65236766	65237066	chr18_65236766_65237066	3.06686046747331e-4	0.0268212951852632	20.3655576231947	-0.00483234106303192	0	0	0
chr1	76218647	76218947	chr1_76218647_76218947	3.08126375495638e-4	0.026927328045533	20.5295437689405	-0.00476829041551782	0	0	0
chr3	170184860	170185160	chr3_170184860_170185160	3.086129100961e-4	0.0269499131956204	43.6382838508864	0.00453271893322898	0	0	0
chr16	33083124	33083424	chr16_33083124_33083424	3.10409671668596e-4	0.027086797287288	69.6808974260276	-0.00462452166191912	0	0	0
chr15	66425546	66425846	chr15_66425546_66425846	3.1243725303282e-4	0.0271487288495532	57.3727123622328	0.00464135269628007	0	0	0
chr18	57790280	57790580	chr18_57790280_57790580	3.12683806683456e-4	0.0271487288495532	52.2445380880247	0.0045684891562597	0	0	0
chr4	88463083	88463383	chr4_88463083_88463383	3.12025812716512e-4	0.0271487288495532	31.5448300748594	0.00444015720994226	0	0	0
chr6	138866769	138867069	chr6_138866769_138867069	3.12334910333658e-4	0.0271487288495532	29.0069202693593	-0.00451508458489697	0	0	0
chr6	147398402	147398702	chr6_147398402_147398702	3.11695055813048e-4	0.0271487288495532	51.9201648174442	-0.00467091302898587	0	0	0
chr8	1845432	1845732	chr8_1845432_1845732	3.12727841799055e-4	0.0271487288495532	121.793485413071	0.00454278252751461	0	0	0
chr8	77585031	77585331	chr8_77585031_77585331	3.11811095808314e-4	0.0271487288495532	59.4724241226961	0.00435841795930349	0	0	0
chr11	117512058	117512358	chr11_117512058_117512358	3.13336059912196e-4	0.0271616156645237	49.8128838783609	0.00462582340320969	0	0	0
chr21	38128881	38129181	chr21_38128881_38129181	3.13262243455091e-4	0.0271616156645237	29.3830145201302	0.00468100851440978	0	0	0
chr11	131469115	131469415	chr11_131469115_131469415	3.14437899264671e-4	0.0271914253254422	33.8064310903363	0.00450298684272716	0	0	0
chr11	5173075	5173375	chr11_5173075_5173375	3.14600501217749e-4	0.0271914253254422	35.3589917002092	-0.00474902442441189	0	0	0
chr13	35166262	35166562	chr13_35166262_35166562	3.1444681250151e-4	0.0271914253254422	49.1647749400674	-0.00475415931520451	0	0	0
chr4	169762427	169762727	chr4_169762427_169762727	3.1442707436308e-4	0.0271914253254422	34.5911322812857	0.00433329872985782	0	0	0
chr2	227080685	227080985	chr2_227080685_227080985	3.14988793894399e-4	0.027205084777932	30.3074013987261	-0.00456058468058454	0	0	0
chr11	82700339	82700639	chr11_82700339_82700639	3.17873732222493e-4	0.0272912618730535	93.4430264299325	0.00453362424748057	0	0	0
chr12	47377696	47377996	chr12_47377696_47377996	3.18065437734398e-4	0.0272912618730535	26.0733820640137	-0.00460801494370054	0	0	0
chr2	15941140	15941440	chr2_15941140_15941440	3.16808730886449e-4	0.0272912618730535	118.475180795393	0.0044154414848432	0	0	0
chr4	120414855	120415155	chr4_120414855_120415155	3.17728123819345e-4	0.0272912618730535	28.8522006738472	-0.00450498098054563	0	0	0
chr6	18585336	18585636	chr6_18585336_18585636	3.17357000273042e-4	0.0272912618730535	43.4071356000088	0.00478049998925829	0	0	0
chr6	5671339	5671639	chr6_5671339_5671639	3.17412791042496e-4	0.0272912618730535	39.5502116810494	0.00436974151587237	0	0	0
chr8	135909921	135910221	chr8_135909921_135910221	3.17075189893964e-4	0.0272912618730535	20.2316669038522	0.0047794838217139	0	0	0
chr9	71795616	71795916	chr9_71795616_71795916	3.16628483580659e-4	0.0272912618730535	27.4962759411163	0.00473472460795977	0	0	0
chrX	109697666	109697966	chrX_109697666_109697966	3.16296230075341e-4	0.0272912618730535	24.506076974982	-0.00419750125825778	0	0	0
chr10	99356351	99356651	chr10_99356351_99356651	3.18627460080304e-4	0.0273196456193092	25.6034291166737	0.00467889404706415	0	0	0
chr4	126973172	126973472	chr4_126973172_126973472	3.18950530250008e-4	0.0273275149021747	62.5640570569716	0.00453243021718547	0	0	0
chr2	113357647	113357947	chr2_113357647_113357947	3.19481214285248e-4	0.0273333413687405	33.2695497002436	0.00435091794809813	0	0	0
chr7	156951138	156951438	chr7_156951138_156951438	3.19395678559861e-4	0.0273333413687405	40.0254481870151	0.00463931806367641	0	0	0
chr17	65285654	65285954	chr17_65285654_65285954	3.20589363745219e-4	0.0274083028257779	30.2180326482322	-0.00455832283430992	0	0	0
chr8	136247900	136248200	chr8_136247900_136248200	3.21918133931276e-4	0.0275020038758121	113.315556437054	0.00434246833788269	0	0	0
chr13	45371207	45371507	chr13_45371207_45371507	3.22929924552199e-4	0.027555322234548	37.1904951690993	-0.00465037306355982	0	0	0
chr3	186029236	186029536	chr3_186029236_186029536	3.23172885966158e-4	0.027555322234548	31.1403372462216	-0.00460895105072133	0	0	0
chr3	62214925	62215225	chr3_62214925_62215225	3.23241897023187e-4	0.027555322234548	31.4788514760425	-0.0044716184337029	0	0	0
chr14	34315625	34315925	chr14_34315625_34315925	3.24488485954226e-4	0.0276168362293538	51.7249998133357	0.00467608145757781	0	0	0
chr5	96837324	96837624	chr5_96837324_96837624	3.24664715980875e-4	0.0276168362293538	33.9194339940831	0.0044381793269131	0	0	0
chr6	112138986	112139286	chr6_112138986_112139286	3.24318778253338e-4	0.0276168362293538	43.9071185027607	0.00445606216895987	0	0	0
chr16	30064287	30064587	chr16_30064287_30064587	3.25268517922165e-4	0.0276482920356401	49.0748924224902	0.00417117625495328	1	0	0
chr11	46925396	46925696	chr11_46925396_46925696	3.26252447206109e-4	0.0277119907565034	99.7546417982542	0.00447979255069164	0	0	0
chr13	67872421	67872721	chr13_67872421_67872721	3.27251879679166e-4	0.027737061755992	30.2331847391769	-0.00461892587817678	0	0	0
chr14	61116110	61116410	chr14_61116110_61116410	3.27248925097694e-4	0.027737061755992	38.2375280453526	-0.00438326332649555	0	0	0
chr9	716044	716344	chr9_716044_716344	3.27141539676522e-4	0.027737061755992	54.4428340676214	0.00442870653517181	0	0	0
chr4	162681786	162682086	chr4_162681786_162682086	3.2944305342538e-4	0.0279027639056025	33.8957134918819	0.00451006119062975	0	0	0
chr12	96464634	96464934	chr12_96464634_96464934	3.29897685453086e-4	0.0279164838943503	24.4906140080006	-0.00469536801223719	0	0	0
chr2	47291301	47291601	chr2_47291301_47291601	3.30077594965869e-4	0.0279164838943503	28.1415607392647	-0.00464550873154544	0	0	0
chr3	169604645	169604945	chr3_169604645_169604945	3.30662367308172e-4	0.0279459370688091	59.4782711588621	-0.00469514688281205	0	0	0
chr12	64483765	64484065	chr12_64483765_64484065	3.31461985842119e-4	0.0279795292700677	23.6635304709257	0.00451171150218042	0	0	0
chr6	134062626	134062926	chr6_134062626_134062926	3.31599372781382e-4	0.0279795292700677	22.7738200311342	-0.0047752714453302	0	0	0
chr8	65890250	65890550	chr8_65890250_65890550	3.31770266329515e-4	0.0279795292700677	30.0788230517336	0.0045525607331072	0	0	0
chr20	47273255	47273555	chr20_47273255_47273555	3.32207238561964e-4	0.0279963977536185	95.3475475892443	0.00471335783488887	0	0	0
chr18	35091923	35092223	chr18_35091923_35092223	3.35808251912484e-4	0.0282796982038231	27.2431237324073	-0.00453377329593554	0	0	1
chr17	4065107	4065407	chr17_4065107_4065407	3.36825917786222e-4	0.0283048761296427	25.6260137684599	0.00467554923544886	0	1	0
chr2	39946546	39946846	chr2_39946546_39946846	3.36557275829507e-4	0.0283048761296427	51.562199873407	-0.00460085371855189	0	0	0
chr4	152120634	152120934	chr4_152120634_152120934	3.36753524454194e-4	0.0283048761296427	53.5280567184143	0.00437289465003694	0	0	0
chr11	20133949	20134249	chr11_20133949_20134249	3.38343687136831e-4	0.0283455065700064	67.2715206964737	0.00419506391071785	0	0	0
chr11	22818702	22819002	chr11_22818702_22819002	3.38508952622715e-4	0.0283455065700064	37.1851358885549	0.00452931482930956	0	0	0
chr12	96133685	96133985	chr12_96133685_96133985	3.37924739462206e-4	0.0283455065700064	44.9171501339531	0.00446436264038466	0	0	0
chr6	101611588	101611888	chr6_101611588_101611888	3.38088868440873e-4	0.0283455065700064	23.7890061651901	-0.00479372473861019	0	0	0
chr6	35695671	35695971	chr6_35695671_35695971	3.38001821646846e-4	0.0283455065700064	146.323098555255	0.00429591605116982	0	0	1
chr1	162575299	162575599	chr1_162575299_162575599	3.41154965870791e-4	0.0283660390764009	22.6993096824134	0.00468088240515236	0	0	0
chr11	68924787	68925087	chr11_68924787_68925087	3.39109483054806e-4	0.0283660390764009	99.0180225247308	0.0044369598293058	0	0	0
chr14	100784506	100784806	chr14_100784506_100784806	3.40713840213102e-4	0.0283660390764009	35.466877526561	-0.00440479990807898	0	0	0
chr14	20647572	20647872	chr14_20647572_20647872	3.39420824408645e-4	0.0283660390764009	27.7975165693352	0.00460365404783249	0	0	0
chr14	47509781	47510081	chr14_47509781_47510081	3.40562974651312e-4	0.0283660390764009	32.1771192965088	-0.00452796548131926	0	1	0
chr5	16569108	16569408	chr5_16569108_16569408	3.40620532935192e-4	0.0283660390764009	81.3593549294531	0.00427314924344727	0	0	0
chr6	12152576	12152876	chr6_12152576_12152876	3.40740615803228e-4	0.0283660390764009	53.7010058138397	0.0046259441740698	0	0	0
chr6	131748647	131748947	chr6_131748647_131748947	3.41052710160865e-4	0.0283660390764009	44.5339886726129	-0.00471318923481601	0	0	0
chr9	88944621	88944921	chr9_88944621_88944921	3.39941838590558e-4	0.0283660390764009	22.6405325606523	-0.00461004281318977	0	0	0
chrX	114041187	114041487	chrX_114041187_114041487	3.40189082131293e-4	0.0283660390764009	26.2746380712019	0.00560801932966387	0	0	1
chr7	114562374	114562674	chr7_114562374_114562674	3.41775822237768e-4	0.0283976771793507	54.0232355261908	-0.00433239167420138	0	0	0
chr2	195630495	195630795	chr2_195630495_195630795	3.42312282385738e-4	0.0284222633790862	26.9029348322985	-0.0047435949603407	0	0	0
chr11	109514878	109515178	chr11_109514878_109515178	3.44456030861432e-4	0.0285768390719279	62.4598849361125	-0.00451100175550028	1	0	0
chr18	58903770	58904070	chr18_58903770_58904070	3.44899557490091e-4	0.0285768390719279	20.8103595595917	-0.0047871812771216	0	0	0
chr5	68788451	68788751	chr5_68788451_68788751	3.44718508934417e-4	0.0285768390719279	31.8784536511755	-0.00451899920977142	0	0	0
chr16	9459208	9459508	chr16_9459208_9459508	3.45419219807713e-4	0.0285998399850882	44.8534406547405	0.00446421265746453	0	0	0
chr1	112107778	112108078	chr1_112107778_112108078	3.46323493082272e-4	0.0286546312007399	50.1388979125778	0.00458422615139392	0	0	0
chr6	41661645	41661945	chr6_41661645_41661945	3.49114366428394e-4	0.0288653328357226	107.349540424149	0.00458401230069396	0	0	0
chr6	51359902	51360202	chr6_51359902_51360202	3.49614672154906e-4	0.0288864844366758	69.0081289917938	0.00450400199165038	0	0	0
chr13	43860106	43860406	chr13_43860106_43860406	3.4993094631886e-4	0.0288924117187044	25.143063144551	-0.00468078088409618	0	0	0
chr11	104839823	104840123	chr11_104839823_104840123	3.50416065761892e-4	0.0289048670076748	31.3791063125758	-0.00449720701637103	0	0	0
chr13	62608088	62608388	chr13_62608088_62608388	3.50571081505163e-4	0.0289048670076748	29.7981490912141	-0.00464476922704816	0	0	0
chr1	205488078	205488378	chr1_205488078_205488378	3.52207373074253e-4	0.0289993069989332	106.35473501982	0.00459892064105729	0	0	0
chr9	100461494	100461794	chr9_100461494_100461794	3.52020115841179e-4	0.0289993069989332	30.3251042701053	0.00459491364886633	0	0	0
chr3	161942450	161942750	chr3_161942450_161942750	3.52874500698789e-4	0.0290340027900859	31.6143256534988	0.00449524966786312	0	0	0
chr10	33737228	33737528	chr10_33737228_33737528	3.53911402118591e-4	0.029098689501057	23.1575946404792	0.00464260339837833	0	0	0
chr3	177292141	177292441	chr3_177292141_177292441	3.54153255996682e-4	0.029098689501057	25.0033965699375	-0.00454618769383575	0	0	0
chr2	70339333	70339633	chr2_70339333_70339633	3.5464958278442e-4	0.0291192199479811	24.151311991315	-0.00462320799100218	0	0	0
chr1	161462675	161462975	chr1_161462675_161462975	3.55140309263878e-4	0.0291392623751012	29.7958459111157	0.00465757288752982	0	0	0
chr1	45966756	45967056	chr1_45966756_45967056	3.55724355852524e-4	0.0291467018673283	36.5779191834728	0.0045892485192925	0	0	0
chr3	74048693	74048993	chr3_74048693_74048993	3.55720710111628e-4	0.0291467018673283	38.2322541351888	-0.00462280768081655	0	0	0
chr10	55701208	55701508	chr10_55701208_55701508	3.58454293928045e-4	0.0293137457889988	28.7537903770853	0.00452589768941159	0	0	0
chr11	134502242	134502542	chr11_134502242_134502542	3.5850736902552e-4	0.0293137457889988	22.5709514597435	-0.00456781768670224	0	0	0
chr3	58567232	58567532	chr3_58567232_58567532	3.58413202277469e-4	0.0293137457889988	43.9459430498905	-0.00446965343394711	0	0	0
chr7	47852091	47852391	chr7_47852091_47852391	3.59313095331052e-4	0.0293593090176725	46.7584557568001	0.00449878207219727	0	0	0
chr2	105760154	105760454	chr2_105760154_105760454	3.60063899762147e-4	0.029390789256472	43.1701593340167	-0.00424797974837984	0	0	0
chr20	20506412	20506712	chr20_20506412_20506712	3.60195873479682e-4	0.029390789256472	37.0703438733551	0.00439797142478713	0	0	0
chr2	70159298	70159598	chr2_70159298_70159598	3.60705276011823e-4	0.0294101310356264	24.6690496951221	-0.00445287899593098	0	1	0
chr6	109121730	109122030	chr6_109121730_109122030	3.6093075023409e-4	0.0294101310356264	42.5575952486179	0.0043871559692433	0	0	0
chr12	67863508	67863808	chr12_67863508_67863808	3.62684255121147e-4	0.0294514571210129	38.9299415313479	-0.0044381584959032	0	0	0
chr18	712510	712810	chr18_712510_712810	3.62224072771874e-4	0.0294514571210129	80.7641303507319	-0.00435482962713981	0	0	0
chr18	72201520	72201820	chr18_72201520_72201820	3.62639275193403e-4	0.0294514571210129	67.2966484268588	0.00441421265691995	0	0	0
chr4	15670530	15670830	chr4_15670530_15670830	3.62084376614579e-4	0.0294514571210129	23.1550896590783	0.00466285777118553	0	0	0
chr9	18595610	18595910	chr9_18595610_18595910	3.62256784973166e-4	0.0294514571210129	58.3874357639768	-0.00472216584830252	0	0	0
chr2	85627910	85628210	chr2_85627910_85628210	3.63766916997202e-4	0.0294849003859477	19.9176164137509	-0.00471237095277306	0	0	0
chr3	178684690	178684990	chr3_178684690_178684990	3.63844748821109e-4	0.0294849003859477	50.8762250098813	-0.00469354366056166	0	0	0
chr4	4793114	4793414	chr4_4793114_4793414	3.63603619920428e-4	0.0294849003859477	33.3294347964266	-0.00440947996816451	0	0	0
chr4	163374046	163374346	chr4_163374046_163374346	3.6457535802929e-4	0.0295057913610515	44.597896566245	0.00464158734328847	0	0	0
chrX	20505432	20505732	chrX_20505432_20505732	3.64601999010894e-4	0.0295057913610515	21.4883545306654	0.00483174020951623	0	0	0
chr22	34367594	34367894	chr22_34367594_34367894	3.64889220853973e-4	0.0295088235608067	35.3936512909191	0.00467135343551231	0	0	0
chr16	68794574	68794874	chr16_68794574_68794874	3.66259134523449e-4	0.0295791177458746	37.9266195800306	0.00461120178254071	0	0	0
chr8	63625174	63625474	chr8_63625174_63625474	3.66176238677655e-4	0.0295791177458746	56.736075404080196	-0.00452459757707776	0	0	0
chr2	213791668	213791968	chr2_213791668_213791968	3.67018709141463e-4	0.0296202148377611	33.6158753369615	-0.00470687260677823	0	0	0
chr3	74217107	74217407	chr3_74217107_74217407	3.69316799972438e-4	0.0297648536394904	23.8309136226187	-0.00476389764188276	0	0	0
chr4	106912155	106912455	chr4_106912155_106912455	3.69158851121412e-4	0.0297648536394904	49.9642790852703	-0.00456990163619856	0	0	0
chr9	120051980	120052280	chr9_120051980_120052280	3.69566662342851e-4	0.0297648536394904	26.3274677463379	0.00448636602106056	0	0	0
chr10	16635678	16635978	chr10_16635678_16635978	3.72657895262817e-4	0.0298814525726425	32.6718590125996	-0.00444569769357103	0	0	0
chr14	22381975	22382275	chr14_22381975_22382275	3.73517877560092e-4	0.0298814525726425	29.1135821732752	0.00453996494383595	0	0	0
chr14	77506643	77506943	chr14_77506643_77506943	3.71996877269452e-4	0.0298814525726425	117.960044308625	0.00428809152652814	0	0	0
chr18	66112438	66112738	chr18_66112438_66112738	3.72785853936087e-4	0.0298814525726425	29.0350889193421	-0.00475585229415616	0	0	0
chr19	35597211	35597511	chr19_35597211_35597511	3.7229415478703e-4	0.0298814525726425	40.1638613176102	0.00468482547540324	0	0	0
chr2	17063908	17064208	chr2_17063908_17064208	3.73543447845089e-4	0.0298814525726425	27.607300508543	0.00449831877993886	0	0	0
chr20	23209538	23209838	chr20_23209538_23209838	3.71906561865593e-4	0.0298814525726425	37.3498878357045	0.00454872956040746	0	0	0
chr6	106052022	106052322	chr6_106052022_106052322	3.7260842836387e-4	0.0298814525726425	37.5950281985965	-0.00458621378282826	0	0	0
chr6	86632790	86633090	chr6_86632790_86633090	3.7213344595957e-4	0.0298814525726425	68.4446644080448	-0.00418513054028248	0	0	0
chr7	47354554	47354854	chr7_47354554_47354854	3.73117328134437e-4	0.0298814525726425	65.7460061540272	-0.00427479952008251	0	1	0
chr4	152937379	152937679	chr4_152937379_152937679	3.74133927100817e-4	0.02988821619663	36.2027831887471	0.00448289691814002	0	0	0
chr8	61317424	61317724	chr8_61317424_61317724	3.73910676127687e-4	0.02988821619663	119.691658047191	0.00446953495919292	0	1	0
chr21	21631488	21631788	chr21_21631488_21631788	3.74608083690391e-4	0.0299058745298561	52.8090197892998	0.00437564819875397	0	0	0
chr12	129787854	129788154	chr12_129787854_129788154	3.75574019607268e-4	0.0299442491728466	38.1198163707165	-0.00453559498434742	0	0	0
chr6	26225189	26225489	chr6_26225189_26225489	3.75849088659789e-4	0.0299442491728466	25.0191160772747	-0.00447472232986138	0	0	0
chrY	13445762	13446062	chrY_13445762_13446062	3.75601282917173e-4	0.0299442491728466	180.309430307274	-0.00399813435194539	0	0	0
chr15	93689520	93689820	chr15_93689520_93689820	3.76910681952221e-4	0.0299884867742073	38.6294273124781	-0.00457193606441456	0	0	0
chr8	83013551	83013851	chr8_83013551_83013851	3.76911968140174e-4	0.0299884867742073	26.1438691001545	0.00452123918777514	0	0	0
chr7	33004225	33004525	chr7_33004225_33004525	3.77990108558756e-4	0.030054029142957	49.8856846596824	-0.00436752786162023	0	0	0
chr1	172663344	172663644	chr1_172663344_172663644	3.78655064929773e-4	0.0300688789445657	28.9428939961007	-0.00450151082301318	0	0	0
chr12	13099871	13100171	chr12_13099871_13100171	3.79667940655493e-4	0.0300688789445657	70.9594183305652	0.00441598630708563	0	0	0
chr18	34160242	34160542	chr18_34160242_34160542	3.79245427209979e-4	0.0300688789445657	37.1758261687936	-0.00452970650308668	0	0	0
chr22	37959360	37959660	chr22_37959360_37959660	3.79439926692629e-4	0.0300688789445657	46.6161169814773	0.00468785294231941	0	0	0
chr3	120169644	120169944	chr3_120169644_120169944	3.80249028405933e-4	0.0300688789445657	47.8098776832592	-0.00395671041636959	0	0	0
chr3	156784480	156784780	chr3_156784480_156784780	3.80184199832059e-4	0.0300688789445657	44.1156669772116	0.00445983514189337	0	0	0
chr3	187681738	187682038	chr3_187681738_187682038	3.80467313478618e-4	0.0300688789445657	26.2945410771184	-0.0047068590789951	0	0	0
chr4	134145543	134145843	chr4_134145543_134145843	3.80449125925628e-4	0.0300688789445657	26.6997468973655	0.00456550546421186	0	0	0
chr5	90937643	90937943	chr5_90937643_90937943	3.79671752340177e-4	0.0300688789445657	28.9274840981733	-0.00444393538514436	0	0	0
chr10	25100873	25101173	chr10_25100873_25101173	3.81581590240214e-4	0.0301166520040492	87.7214613484621	0.00427812320763515	0	0	0
chr11	61284279	61284579	chr11_61284279_61284579	3.81458798720036e-4	0.0301166520040492	28.8112118135675	-0.00451674760943865	0	0	0
chr17	25293777	25294077	chr17_25293777_25294077	3.82081654809815e-4	0.030133521839988	72.3294001263995	-0.00470798298582372	0	0	0
chr4	185363171	185363471	chr4_185363171_185363471	3.82305413688655e-4	0.030133521839988	29.1725917482854	-0.00455840371949433	0	0	0
chr2	95739629	95739929	chr2_95739629_95739929	3.83600902050728e-4	0.0302154758527317	59.2853274461396	0.00442797893494432	0	0	0
chr10	134552051	134552351	chr10_134552051_134552351	3.84010224493977e-4	0.0302215931880454	75.1861387323737	0.00443747955211719	0	0	0
chr18	45662498	45662798	chr18_45662498_45662798	3.84193825252954e-4	0.0302215931880454	27.5831177423919	-0.00442884254373784	0	0	0
chr2	29446899	29447199	chr2_29446899_29447199	3.84445921877177e-4	0.0302215931880454	25.0172193251583	0.00453210469968866	0	0	0
chr15	57450840	57451140	chr15_57450840_57451140	3.85517637882201e-4	0.030245471415045	37.7252590880993	0.00442062763421568	0	0	0
chr9	23615464	23615764	chr9_23615464_23615764	3.85361069549951e-4	0.030245471415045	32.460188419941	0.00451262975834381	0	0	0
chrX	10328079	10328379	chrX_10328079_10328379	3.85029330199682e-4	0.030245471415045	20.3541951049322	-0.00382875055338594	0	0	0
chr1	66515862	66516162	chr1_66515862_66516162	3.87163061976204e-4	0.0303275486025194	26.7188854111043	0.00462184513345095	0	0	0
chr6	97885080	97885380	chr6_97885080_97885380	3.8731826856578e-4	0.0303275486025194	52.1109389786135	0.00459879466939613	0	0	0
chr7	40820049	40820349	chr7_40820049_40820349	3.87333865200774e-4	0.0303275486025194	37.4097773744851	-0.00461134439537792	0	0	0
chr5	53917626	53917926	chr5_53917626_53917926	3.89383960934694e-4	0.0304678766571894	38.6332952410142	-0.00464853627885414	0	0	0
chr14	25258681	25258981	chr14_25258681_25258981	3.91253073553215e-4	0.0305736330333726	53.032451221786	-0.00470798906151255	0	0	0
chr5	142361730	142362030	chr5_142361730_142362030	3.91233335305549e-4	0.0305736330333726	48.9197316364238	-0.00436192957985089	0	0	0
chr12	2542178	2542478	chr12_2542178_2542478	3.91727664757855e-4	0.0305904871424125	26.1917623880465	-0.00451570186585322	0	0	0
chr12	117463441	117463741	chr12_117463441_117463741	3.92870372739719e-4	0.0306392213068933	51.3673249432112	-0.00414973068123797	0	0	0
chr18	14117654	14117954	chr18_14117654_14117954	3.92772847997479e-4	0.0306392213068933	47.516768502725	0.00447685365984361	0	0	0
chr12	54981247	54981547	chr12_54981247_54981547	3.93843615019078e-4	0.0306746280828834	48.8313564281037	-0.00450859789367494	0	1	0
chr8	93491003	93491303	chr8_93491003_93491303	3.93710163202559e-4	0.0306746280828834	36.0579063553745	0.00444956403525981	0	0	0
chr21	42738703	42739003	chr21_42738703_42739003	3.95041826747899e-4	0.0307274403646595	23.5785518402984	-0.00460875549503449	0	0	0
chr5	52383413	52383713	chr5_52383413_52383713	3.94933136635714e-4	0.0307274403646595	88.7367740358676	0.00436175474924633	0	0	0
chr16	89790295	89790595	chr16_89790295_89790595	3.95389503547883e-4	0.0307342504099931	103.462866168666	0.00452620261232992	0	0	0
chr16	64898343	64898643	chr16_64898343_64898643	3.96315561822337e-4	0.0307859804473588	38.2957578727702	0.00435833557795723	0	0	0
chr2	127413867	127414167	chr2_127413867_127414167	3.9687361603248e-4	0.0308090745607553	55.6885247692193	-0.00417844790725425	0	0	0
chr15	46515103	46515403	chr15_46515103_46515403	3.98743007760722e-4	0.0309338698968778	34.3853456220666	0.00445240094751859	0	0	0
chr8	25072368	25072668	chr8_25072368_25072668	3.99680068224899e-4	0.0309862200924595	67.2404290214464	0.00452022429575365	0	0	0
chr9	27353803	27354103	chr9_27353803_27354103	4.00762933283529e-4	0.0310497980939774	92.6098546190522	0.00419937429434554	0	0	0
chr5	50242321	50242621	chr5_50242321_50242621	4.01482485489571e-4	0.0310851629263197	37.9278618887142	0.00427835808910585	0	0	0
chr5	71929588	71929888	chr5_71929588_71929888	4.01975626042456e-4	0.0311029627820355	31.6740109809171	0.00441298918965466	0	0	0
chr17	210586	210886	chr17_210586_210886	4.04495609673566e-4	0.0311047358007784	11.7684061547701	0.00425262549695484	0	0	0
chr20	20142280	20142580	chr20_20142280_20142580	4.02934351831071e-4	0.0311047358007784	25.3327508029316	-0.00458273903568817	0	0	0
chr21	28999282	28999582	chr21_28999282_28999582	4.03498318871859e-4	0.0311047358007784	79.3810582022863	0.00443331865394103	0	0	0
chr22	40376698	40376998	chr22_40376698_40376998	4.04437346646667e-4	0.0311047358007784	20.6110377117716	-0.00463791616095049	0	0	0
chr6	113885975	113886275	chr6_113885975_113886275	4.03101995302823e-4	0.0311047358007784	97.2015819701101	-0.00435093004508227	0	0	0
chr6	44103049	44103349	chr6_44103049_44103349	4.03993613097055e-4	0.0311047358007784	33.2590081533152	-0.00449734085302978	0	0	0
chr8	126717388	126717688	chr8_126717388_126717688	4.04631143999225e-4	0.0311047358007784	38.5263811934221	0.00436025401182876	0	0	0
chr8	70723528	70723828	chr8_70723528_70723828	4.02733416559266e-4	0.0311047358007784	38.2237288761661	-0.00433908041366744	0	0	0
chr9	82432501	82432801	chr9_82432501_82432801	4.02421315000977e-4	0.0311047358007784	26.3182691389585	-0.00446302088311696	0	0	0
chr9	95371369	95371669	chr9_95371369_95371669	4.03741374290439e-4	0.0311047358007784	38.9617581839051	-0.00428624825703754	0	0	0
chr5	11072724	11073024	chr5_11072724_11073024	4.05204373700329e-4	0.031108321742327	29.9630353367734	-0.00429544892512025	0	0	0
chrX	112027993	112028293	chrX_112027993_112028293	4.05081345151048e-4	0.031108321742327	34.6063090081093	-0.00402026193238447	0	0	0
chrX	25029721	25030021	chrX_25029721_25030021	4.06306701598247e-4	0.0311726944202832	23.8228855998885	-0.00373224976458071	0	0	0
chr8	122514866	122515166	chr8_122514866_122515166	4.07842753651865e-4	0.0312702381761682	42.4158887432116	0.00448426175364918	0	0	0
chr1	242947625	242947925	chr1_242947625_242947925	4.09425832731499e-4	0.0313159095981035	25.8032592634156	0.00462716800399225	0	0	0
chr11	27255580	27255880	chr11_27255580_27255880	4.10002558260043e-4	0.0313159095981035	38.6707697505537	-0.00448458357337675	0	0	0
chr17	15394080	15394380	chr17_15394080_15394380	4.09062232575439e-4	0.0313159095981035	38.6654713735801	0.00444768460283342	0	0	0
chr3	13305412	13305712	chr3_13305412_13305712	4.08731762141869e-4	0.0313159095981035	43.2863651628392	-0.00453275837830688	0	0	0
chr4	123505603	123505903	chr4_123505603_123505903	4.09579695422988e-4	0.0313159095981035	72.7564879595136	0.00412634740525687	0	0	0
chr4	154713509	154713809	chr4_154713509_154713809	4.10028710036784e-4	0.0313159095981035	41.5525782004103	-0.00403714849340246	0	0	0
chr13	74610299	74610599	chr13_74610299_74610599	4.10522646318233e-4	0.0313242185402506	30.4065567793012	0.00447902282966829	0	0	0
chr4	7634007	7634307	chr4_7634007_7634307	4.10667737480941e-4	0.0313242185402506	21.3511021549128	-0.00455465275274486	0	0	0
chr12	85306349	85306649	chr12_85306349_85306649	4.12534477824554e-4	0.0314260307053042	142.348233653156	0.00406819640674195	0	0	0
chr20	23804308	23804608	chr20_23804308_23804608	4.12405135628697e-4	0.0314260307053042	36.1477117551368	0.00422026997546749	0	0	0
chr4	151504787	151505087	chr4_151504787_151505087	4.12979716835787e-4	0.0314396775151945	44.2291715840647	-0.0041646552480554	0	0	0
chr1	223300086	223300386	chr1_223300086_223300386	4.13335783013373e-4	0.0314465224949105	33.9050718651024	-0.00461431783874311	0	0	0
chr2	127830579	127830879	chr2_127830579_127830879	4.13722594889745e-4	0.0314556962879107	107.578813025523	0.0043409345750349	0	0	0
chr6	79192414	79192714	chr6_79192414_79192714	4.14986028324147e-4	0.0315112012972716	30.7189540257587	-0.00454685724199941	0	0	0
chrX	152858505	152858805	chrX_152858505_152858805	4.14858601711643e-4	0.0315112012972716	26.109706624397	0.00481260317446963	0	1	0
chr20	12032775	12033075	chr20_12032775_12033075	4.16071956184758e-4	0.031514268577136	32.277810848904	0.00436559658695787	0	0	0
chr20	53050199	53050499	chr20_53050199_53050499	4.15431990140231e-4	0.031514268577136	24.786318351327	-0.00458009798384704	0	0	0
chr5	90217272	90217572	chr5_90217272_90217572	4.15704307353378e-4	0.031514268577136	23.7735221323722	0.00444066078194064	0	0	0
chr6	43683776	43684076	chr6_43683776_43684076	4.16093328765761e-4	0.031514268577136	24.7647565300468	-0.00443115490356626	0	0	0
chr2	236548003	236548303	chr2_236548003_236548303	4.17071009414838e-4	0.0315403362993348	73.3101092312571	0.00440268789841107	0	0	0
chr4	24666634	24666934	chr4_24666634_24666934	4.16901515882273e-4	0.0315403362993348	89.3200157906427	0.00438215528837355	0	0	0
chr4	92884697	92884997	chr4_92884697_92884997	4.17238350902738e-4	0.0315403362993348	24.6636353907858	0.00464861997931105	0	0	0
chr3	20887646	20887946	chr3_20887646_20887946	4.18068552076853e-4	0.0315627064312999	32.784136646733	-0.00468127803645007	0	0	0
chr4	20410261	20410561	chr4_20410261_20410561	4.17918101954128e-4	0.0315627064312999	42.3870357338863	0.0042901766827675	0	0	0
chr13	74110776	74111076	chr13_74110776_74111076	4.20542759493608e-4	0.0316483873373814	25.2657236259983	0.00451916962377578	0	0	0
chr2	33051368	33051668	chr2_33051368_33051668	4.20292301474815e-4	0.0316483873373814	40.3546543525518	0.0044014151845757	0	0	0
chr5	66491625	66491925	chr5_66491625_66491925	4.20273859019935e-4	0.0316483873373814	27.6211258697097	-0.00465067709022628	0	0	0
chr7	95927284	95927584	chr7_95927284_95927584	4.20352808457597e-4	0.0316483873373814	71.5929521355964	0.00441173838446599	0	0	0
chrX	46434405	46434705	chrX_46434405_46434705	4.19661351900524e-4	0.0316483873373814	24.859227598872	-0.00343116425257577	0	0	0
chr1	172910621	172910921	chr1_172910621_172910921	4.21288937719685e-4	0.0316692479698838	28.3688293474726	-0.00445991244953344	0	0	0
chr1	225696280	225696580	chr1_225696280_225696580	4.21356031287302e-4	0.0316692479698838	46.5792092576851	0.00443818412009189	0	0	0
chr1	121122849	121123149	chr1_121122849_121123149	4.21960006200088e-4	0.0316743447601987	67.3210681792848	0.00361012355909288	0	0	0
chr16	14521439	14521739	chr16_14521439_14521739	4.21868145549762e-4	0.0316743447601987	42.0195209408414	0.00454434853899514	0	0	0
chr17	31850607	31850907	chr17_31850607_31850907	4.23465837111875e-4	0.0317512845927285	31.3536532380321	0.00448923933974178	0	0	1
chr5	124258810	124259110	chr5_124258810_124259110	4.23522450048583e-4	0.0317512845927285	43.3403324757237	0.00438911414277689	0	0	0
chr5	172899360	172899660	chr5_172899360_172899660	4.24031229767324e-4	0.0317692694099359	79.8182023370865	0.00429146532544623	0	0	0
chr7	150828876	150829176	chr7_150828876_150829176	4.2444663567833e-4	0.0317802401132231	50.9866188604482	0.00453261413611709	0	0	0
chr1	60368954	60369254	chr1_60368954_60369254	4.25045759404959e-4	0.0318004049944343	29.5839045422912	0.00444718989877283	0	0	0
chr6	136965337	136965637	chr6_136965337_136965637	4.25254247843509e-4	0.0318004049944343	42.1555837433744	-0.00433971479004276	0	0	0
chr3	93944150	93944450	chr3_93944150_93944450	4.264519794375e-4	0.0318698003001262	67.3159951894955	-0.00468432206341164	0	0	0
chr1	214058279	214058579	chr1_214058279_214058579	4.27208327162393e-4	0.0319005227704093	48.7053945298859	0.00428573675162742	0	0	0
chr12	26492100	26492400	chr12_26492100_26492400	4.27403070160115e-4	0.0319005227704093	64.0821344118139	0.00421918939139382	0	0	0
chr10	52336105	52336405	chr10_52336105_52336405	4.29275511721941e-4	0.0319825848822997	56.9515724637066	0.00428741236089821	0	0	0
chr4	187309034	187309334	chr4_187309034_187309334	4.28987359194575e-4	0.0319825848822997	25.2952762018227	0.00447695036404419	0	0	0
chr5	10124429	10124729	chr5_10124429_10124729	4.29314608498606e-4	0.0319825848822997	145.245866224168	0.00437749867448909	0	0	0
chr3	144382448	144382748	chr3_144382448_144382748	4.29663325832362e-4	0.031988393997319	72.1870197546693	0.00437611299791562	0	0	0
chr10	110671707	110672007	chr10_110671707_110672007	4.30245790575727e-4	0.0319911246065521	44.0264405878369	-0.004290685000871	0	0	0
chr6	134757345	134757645	chr6_134757345_134757645	4.30512290307551e-4	0.0319911246065521	47.5215569280322	0.00436413740399196	0	0	0
chr7	156016850	156017150	chr7_156016850_156017150	4.30112595135318e-4	0.0319911246065521	22.3925010674823	-0.00461968192584956	0	0	0
chr11	114033528	114033828	chr11_114033528_114033828	4.31518669148325e-4	0.0320457534866203	88.4094918275951	0.00420339283983842	0	0	0
chr1	193387615	193387915	chr1_193387615_193387915	4.31884242003614e-4	0.0320527556289014	30.8410547351337	0.00441087284523168	0	0	0
chr1	201504235	201504535	chr1_201504235_201504535	4.33089850818758e-4	0.0320614343558642	32.0822776243905	0.00445042056052865	0	1	0
chr17	71331142	71331442	chr17_71331142_71331442	4.33357968263889e-4	0.0320614343558642	23.9136638324786	-0.00449233698827261	0	0	0
chr3	76401192	76401492	chr3_76401192_76401492	4.32920809348727e-4	0.0320614343558642	29.9072913888384	-0.00459451873685127	0	0	0
chr9	110399987	110400287	chr9_110399987_110400287	4.32796624363194e-4	0.0320614343558642	117.680742725481	0.003928925683172	0	0	0
chr9	116231365	116231665	chr9_116231365_116231665	4.32483164339873e-4	0.0320614343558642	22.2321851115846	0.0046273653349136	0	0	0
chr7	29321534	29321834	chr7_29321534_29321834	4.34987651057585e-4	0.0321618654241275	49.8724736630192	0.00432342613788864	0	0	0
chr15	49218000	49218300	chr15_49218000_49218300	4.3636331429645e-4	0.0322144864793516	42.1254710425397	0.00441426382536762	0	0	0
chr2	214934054	214934354	chr2_214934054_214934354	4.36517306972729e-4	0.0322144864793516	46.3643775627533	0.00447683369403896	0	0	0
chr3	187513542	187513842	chr3_187513542_187513842	4.36183197122975e-4	0.0322144864793516	25.8126626329598	-0.00458957772872594	0	0	0
chr11	66193576	66193876	chr11_66193576_66193876	4.3692508046538e-4	0.0322244520019635	13.7739967910506	0.00440862044688386	0	0	0
chr18	22638580	22638880	chr18_22638580_22638880	4.3752637203676e-4	0.0322486686892622	40.9864055498284	0.00437155935817809	0	0	0
chr10	64141271	64141571	chr10_64141271_64141571	4.38354749466128e-4	0.0322895825180311	56.079493555365	0.00406787730289622	0	0	0
chr8	1649481	1649781	chr8_1649481_1649781	4.39389961630082e-4	0.0323456714931573	28.859828217330602	-0.00435520101827361	0	0	0
chr1	45057881	45058181	chr1_45057881_45058181	4.41210534310878e-4	0.0324594688978199	77.1823603191734	0.00451220912698744	0	0	0
chr13	34444413	34444713	chr13_34444413_34444713	4.42042151139516e-4	0.032500413342524	23.8453032486274	-0.00465065770888411	0	0	0
chr3	185927748	185928048	chr3_185927748_185928048	4.42357111880605e-4	0.0325033442057943	102.474974416854	0.00425622462333116	0	0	0
chr16	53077470	53077770	chr16_53077470_53077770	4.42847261069558e-4	0.0325191358545	24.4826711582586	0.00448725890179323	0	0	0
chr7	92244059	92244359	chr7_92244059_92244359	4.43380828770337e-4	0.0325380942117223	58.276899315392	0.00406324038074783	0	0	0
chr18	65176981	65177281	chr18_65176981_65177281	4.44447584618001e-4	0.0325961334685202	61.5693904678878	0.00419598492169779	0	1	0
chr11	112715307	112715607	chr11_112715307_112715607	4.46321135741441e-4	0.0327026542118771	52.3614758478729	0.00441217081274946	0	0	0
chr6	93602511	93602811	chr6_93602511_93602811	4.46453561884333e-4	0.0327026542118771	32.8947520251795	0.00443718542806579	0	0	0
chr20	24959113	24959413	chr20_24959113_24959413	4.47326663521623e-4	0.0327463072790625	42.511297242201	0.00429479533556944	0	0	0
chr2	159579792	159580092	chr2_159579792_159580092	4.48286825021139e-4	0.0327759807858277	145.994009751028	0.00439315548572904	0	0	0
chr21	10593288	10593588	chr21_10593288_10593588	4.48238505730545e-4	0.0327759807858277	78.2164025488627	-0.00454166473562177	0	0	0
chr7	138609374	138609674	chr7_138609374_138609674	4.49191054038964e-4	0.0328217819522645	30.8458713894956	-0.00466694079585798	0	0	0
chr7	108089587	108089887	chr7_108089587_108089887	4.49754916578108e-4	0.0328426717574392	34.9229031750368	-0.00441242704255727	0	0	0
chr13	76482168	76482468	chr13_76482168_76482468	4.50332400565149e-4	0.0328645298280256	27.2952318513448	-0.00464300830632123	0	0	0
chr11	110046249	110046549	chr11_110046249_110046549	4.50652429814473e-4	0.0328675838811355	41.5755620619742	-0.00457793802065279	0	0	0
chr11	126760525	126760825	chr11_126760525_126760825	4.5187010649206e-4	0.0329157563639025	46.6305159535361	0.00453722354369271	0	0	0
chr13	80731633	80731933	chr13_80731633_80731933	4.51727356547757e-4	0.0329157563639025	31.4054904642158	0.00435733082280904	0	0	0
chrX	102407104	102407404	chrX_102407104_102407404	4.53633582163215e-4	0.0330238539739669	47.166189349463	0.00466882755771949	0	0	0
chr4	144302890	144303190	chr4_144302890_144303190	4.54264726380573e-4	0.0330494371621413	41.9581744445863	0.00425788496473756	0	0	0
chr1	184451314	184451614	chr1_184451314_184451614	4.54985526786815e-4	0.0330772169766541	29.3711537196974	-0.00449711000268189	0	0	0
chr1	231260474	231260774	chr1_231260474_231260774	4.56046334001706e-4	0.0330772169766541	24.2758155862093	0.00457569087544873	0	0	0
chr12	55428045	55428345	chr12_55428045_55428345	4.56000587413976e-4	0.0330772169766541	35.530677971918	-0.00452711988221493	0	0	0
chr16	88442639	88442939	chr16_88442639_88442939	4.55855541394763e-4	0.0330772169766541	39.0421095214361	-0.00430062647801658	0	0	0
chr5	20972611	20972911	chr5_20972611_20972911	4.55736906821967e-4	0.0330772169766541	55.9168974973913	-0.0044329150456371	0	0	0
chr12	114624494	114624794	chr12_114624494_114624794	4.57213430384645e-4	0.0331415222250347	57.1378208098277	0.0043926118572002	0	0	0
chr12	104167450	104167750	chr12_104167450_104167750	4.59973388559098e-4	0.0333211378326392	33.5022340954955	-0.00454921109989518	0	0	0
chr2	242350205	242350505	chr2_242350205_242350505	4.62080624518482e-4	0.0334434091763409	33.7919219463288	0.00456892992028147	0	0	0
chr4	82646170	82646470	chr4_82646170_82646470	4.62227361237768e-4	0.0334434091763409	62.5505709188874	0.00417713976856833	0	0	0
chr1	177569759	177570271	chr1_177569759_177570271	4.6255977588082e-4	0.0334469783597739	31.9665994897042	-0.00429644379443909	0	0	0
chr13	25752322	25752622	chr13_25752322_25752622	4.63539846034741e-4	0.0334564202130096	31.5102423769456	-0.00452828194739263	0	0	0
chr16	77224653	77224953	chr16_77224653_77224953	4.63363210398096e-4	0.0334564202130096	218.06867674454	0.00393583649644942	0	0	0
chr8	9463715	9464015	chr8_9463715_9464015	4.63385421422011e-4	0.0334564202130096	16.3987042304131	0.00467853284255459	0	1	0
chr2	186053330	186053630	chr2_186053330_186053630	4.64418640044434e-4	0.0334993841016667	28.9177182638081	-0.00461909178877605	0	0	0
chr3	94891432	94891732	chr3_94891432_94891732	4.65069300896284e-4	0.0335207650821451	25.76382753587	-0.00464824126231807	0	0	0
chr5	37755662	37755962	chr5_37755662_37755962	4.6556618169646e-4	0.0335207650821451	22.8895949406248	-0.00464622749501985	0	0	0
chr6	44011539	44011839	chr6_44011539_44011839	4.65326678348864e-4	0.0335207650821451	39.8939390168522	-0.00439585683915827	0	0	0
chr10	31145403	31145703	chr10_31145403_31145703	4.6697876205368e-4	0.0335457114655322	24.7353672572175	0.00453482170902367	0	0	0
chr12	92290821	92291121	chr12_92290821_92291121	4.6659866644073e-4	0.0335457114655322	26.3517448787793	-0.00467965332058586	0	0	0
chr20	48035280	48035580	chr20_48035280_48035580	4.67900098984334e-4	0.0335457114655322	21.8283384558299	-0.00455681340361336	0	0	0
chr3	72294599	72294899	chr3_72294599_72294899	4.6778830242652e-4	0.0335457114655322	44.8940541042375	0.0039399317617407	0	0	0
chr7	13451355	13451655	chr7_13451355_13451655	4.67818211446917e-4	0.0335457114655322	24.5525389090355	-0.00467572874203418	0	0	0
chrX	111947455	111947755	chrX_111947455_111947755	4.67724500955669e-4	0.0335457114655322	51.0680480630944	-0.00359236681886531	0	0	0
chrX	15882159	15882459	chrX_15882159_15882459	4.66838124039137e-4	0.0335457114655322	21.4104970305895	-0.00400953939982561	0	0	0
chr10	29391234	29391534	chr10_29391234_29391534	4.70220578261088e-4	0.0336511803806783	24.7159493493664	-0.00447191259257918	0	0	0
chr18	3509322	3509622	chr18_3509322_3509622	4.6986360843611e-4	0.0336511803806783	32.1499439246967	-0.00428610213921034	0	0	0
chr5	82767228	82767528	chr5_82767228_82767528	4.70225631462014e-4	0.0336511803806783	51.1355848388334	-0.00430178947900367	0	0	0
chr12	124959317	124959617	chr12_124959317_124959617	4.72796264397444e-4	0.0338146635781397	78.0528276828691	0.00447355384843871	0	0	0
chr3	188271442	188271742	chr3_188271442_188271742	4.73917234465678e-4	0.0338651274061357	24.4483983066747	0.00446249592527862	0	0	0
chr5	150975089	150975389	chr5_150975089_150975389	4.74075095891297e-4	0.0338651274061357	25.9209935496445	-0.00464948331962722	0	0	0
chr5	45288905	45289205	chr5_45288905_45289205	4.74975938316789e-4	0.0339089770779488	24.9594464180056	-0.00461801238065855	0	0	0
chr5	38677864	38678164	chr5_38677864_38678164	4.75554892619282e-4	0.0339195384904478	42.0770824661958	0.00438730696950922	0	0	0
chr6	103570897	103571197	chr6_103570897_103571197	4.75698043864446e-4	0.0339195384904478	31.0088931357172	-0.00448130705943949	0	0	0
chr7	10716835	10717135	chr7_10716835_10717135	4.76513244110082e-4	0.0339571729904068	25.1477292568942	-0.0046675191257877	0	0	0
chr8	17612187	17612487	chr8_17612187_17612487	4.77490711921753e-4	0.0340063186226516	66.2162518646753	0.00437142592554195	0	0	0
chr10	101605652	101605952	chr10_101605652_101605952	4.78145563310439e-4	0.0340233026663259	47.7269188424135	-0.00409302563445804	0	0	0
chr16	80850297	80850597	chr16_80850297_80850597	4.7874280929105e-4	0.0340233026663259	24.3129917665193	0.00447759362496365	0	0	0
chr4	170293923	170294223	chr4_170293923_170294223	4.78881037427212e-4	0.0340233026663259	28.1452944099345	0.00449621779636135	0	0	0
chr9	76973748	76974048	chr9_76973748_76974048	4.78779397561554e-4	0.0340233026663259	29.359342575737	0.00431912573523692	0	0	0
chr10	98947875	98948175	chr10_98947875_98948175	4.79860057956009e-4	0.0340578540119163	34.0215494886109	-0.00419019372245398	0	0	0
chr9	118412289	118412589	chr9_118412289_118412589	4.79943859857139e-4	0.0340578540119163	64.3357078210663	0.00455181609012626	0	0	0
chr12	83019314	83019614	chr12_83019314_83019614	4.81174975764281e-4	0.0341247213304329	80.8358054647679	0.00427475212099111	0	0	0
chr1	23907702	23908002	chr1_23907702_23908002	4.83085768749007e-4	0.0342268482387956	25.7637632530885	0.0044939895953462	0	0	0
chr16	24980336	24980636	chr16_24980336_24980636	4.83194384033373e-4	0.0342268482387956	19.5359836374839	0.00454145810580754	0	0	0
chr10	74085146	74085446	chr10_74085146_74085446	4.84114948604413e-4	0.0342361838920977	41.1418767732042	0.00432069850990028	0	0	0
chr18	74754460	74754760	chr18_74754460_74754760	4.83843697358141e-4	0.0342361838920977	42.5186852446624	0.00445013430427567	0	0	0
chr4	75310850	75311150	chr4_75310850_75311150	4.84195470950092e-4	0.0342361838920977	26.9621639067035	-0.00423115046975871	0	0	0
chr10	104356260	104356560	chr10_104356260_104356560	4.85261547453532e-4	0.0342602200746514	29.6140740218931	-0.00442759727351227	0	0	0
chr10	90107746	90108046	chr10_90107746_90108046	4.85967268276107e-4	0.0342602200746514	17.6225029992268	-0.00466721637868695	0	0	0
chr12	51402949	51403249	chr12_51402949_51403249	4.85842422140575e-4	0.0342602200746514	47.6128661234553	0.00426372715148049	0	0	0
chr12	78429799	78430099	chr12_78429799_78430099	4.86132464701567e-4	0.0342602200746514	49.281665329403	-0.00409424217438227	0	0	0
chr14	25317610	25317910	chr14_25317610_25317910	4.85633072580926e-4	0.0342602200746514	41.2742483075723	0.00433742553621026	0	0	0
chr19	31047275	31047575	chr19_31047275_31047575	4.86275213836333e-4	0.0342602200746514	38.9912778860063	0.00454141086483236	0	0	0
chr1	212781803	212782103	chr1_212781803_212782103	4.87212744003942e-4	0.0343058165253598	215.696687273246	0.00420200506207915	0	0	0
chr2	51240177	51240477	chr2_51240177_51240477	4.884134824493e-4	0.0343632468814133	28.0952899366862	-0.00428857855798828	0	0	0
chr5	53829711	53830011	chr5_53829711_53830011	4.88900890443291e-4	0.0343632468814133	45.4366842771004	-0.00434958960313096	0	0	0
chr8	55545383	55545683	chr8_55545383_55545683	4.88672782416387e-4	0.0343632468814133	36.433713381951	-0.0042871312706714	0	0	0
chr12	86175606	86175906	chr12_86175606_86175906	4.89375480144428e-4	0.0343761544173749	28.6200484278163	-0.00465828560592665	0	0	0
chr4	58048405	58048705	chr4_58048405_58048705	4.8990286493687e-4	0.0343927529994183	77.884093818003	0.00429735143222478	0	0	0
chr4	25892621	25892921	chr4_25892621_25892921	4.91065542399783e-4	0.0344539049677073	33.3377530421409	-0.00431654773441748	0	0	0
chr5	117932060	117932360	chr5_117932060_117932360	4.91609454081829e-4	0.0344715965689473	31.1170886254858	0.00437057330519933	0	0	0
chr8	81059639	81059939	chr8_81059639_81059939	4.92035137430003e-4	0.0344809819440271	52.0983605061782	0.00414078205143089	0	0	0
chr11	114114681	114114981	chr11_114114681_114114981	4.9236860705169e-4	0.0344838978425438	32.7269459127657	0.00441221478503609	0	0	0
chr1	76747079	76747379	chr1_76747079_76747379	4.93427758302625e-4	0.0345376045610022	44.2886641219526	-0.00418580304626455	0	0	0
chr15	96900180	96900480	chr15_96900180_96900480	4.94095801398147e-4	0.0345434361697005	48.3019902648566	-0.00405266514320832	0	0	0
chr7	44277919	44278219	chr7_44277919_44278219	4.94033863796193e-4	0.0345434361697005	35.9563388060497	-0.00422670529302413	0	0	0
chr16	12191558	12191858	chr16_12191558_12191858	4.95587079457451e-4	0.0346272055659708	29.4602710096984	0.00448412376703379	0	0	0
chr12	88318024	88318324	chr12_88318024_88318324	4.96275595955161e-4	0.0346355712631813	36.8676704485561	0.00421264445881355	0	0	0
chr14	87636321	87636621	chr14_87636321_87636621	4.96293098284972e-4	0.0346355712631813	31.4547776893993	-0.00454642485154927	0	0	0
chr12	20849333	20849633	chr12_20849333_20849633	4.96818295750438e-4	0.0346517563633446	59.8492141321074	-0.00455245510115508	0	0	0
chr5	116288900	116289200	chr5_116288900_116289200	4.97138675289299e-4	0.0346536452877766	44.1082513741308	0.00435548155445136	0	0	0
chr3	72321556	72321856	chr3_72321556_72321856	4.97495248913162e-4	0.0346580534490495	40.3352111345459	0.004333461945335	0	0	0
chr16	85627408	85627708	chr16_85627408_85627708	4.98541826864628e-4	0.0347104973056627	28.189752506292	-0.00440295461990828	0	0	0
chr17	25826702	25827002	chr17_25826702_25827002	4.9992146109038e-4	0.0347860544586281	23.548510992377	0.00450845236515842	0	0	0
chr1	197072473	197072773	chr1_197072473_197072773	5.02209106609535e-4	0.0349246676657621	43.672120273531	0.00422558958877258	0	0	0
chr22	16264225	16264525	chr22_16264225_16264525	5.03177230996889e-4	0.0349714095274967	55.1547111143144	0.00456460937997888	0	0	0
chr4	116865989	116866289	chr4_116865989_116866289	5.04227420223493e-4	0.0350237966809207	28.6452318624697	-0.00460259831565786	0	0	0
chr7	124612465	124612765	chr7_124612465_124612765	5.06462553149537e-4	0.035158380481624	39.5806225186742	-0.00456921932098213	0	0	0
chr13	77282315	77282615	chr13_77282315_77282615	5.07449202321202e-4	0.0351706198015111	38.9887866027168	-0.00458949964040055	0	0	0
chr2	217204754	217205054	chr2_217204754_217205054	5.07501547906058e-4	0.0351706198015111	36.3231610479275	-0.00423278898028771	0	0	0
chr20	59621022	59621322	chr20_59621022_59621322	5.07531880641686e-4	0.0351706198015111	23.600307163343	0.00397067748753985	0	0	0
chr1	223953070	223953370	chr1_223953070_223953370	5.08537611402807e-4	0.035180688782959	65.2773118558571	0.00431686620548793	0	0	0
chr1	65726611	65726911	chr1_65726611_65726911	5.08868213234452e-4	0.035180688782959	36.2674111217853	0.0044674979613648	0	0	0
chr16	76010416	76010716	chr16_76010416_76010716	5.08357233412136e-4	0.035180688782959	41.2987240182889	0.00435739359198503	0	0	0
chr3	173711155	173711455	chr3_173711155_173711455	5.08579557219086e-4	0.035180688782959	30.5249700343461	0.00445482504994699	0	1	0
chr1	168054726	168055026	chr1_168054726_168055026	5.09864095656936e-4	0.0352083358445694	34.2358159578364	-0.00445083361270882	0	0	0
chr6	35569775	35570075	chr6_35569775_35570075	5.09790157070126e-4	0.0352083358445694	42.6516262093271	0.00447446896511441	0	0	1
chr16	87366720	87367020	chr16_87366720_87367020	5.10199079066064e-4	0.0352108887790967	27.2763253098291	0.00449507476800968	0	0	0
chr1	168929919	168930219	chr1_168929919_168930219	5.11383789486353e-4	0.035243280186921	42.0389790772997	0.00429090984176109	0	0	0
chr2	16146451	16146751	chr2_16146451_16146751	5.11563287295767e-4	0.035243280186921	23.1738387753445	0.00458354577323084	0	0	0
chr20	48755177	48755477	chr20_48755177_48755477	5.11187970110269e-4	0.035243280186921	62.0044081998115	0.00427456567772688	0	0	0
chr7	2793831	2794131	chr7_2793831_2794131	5.12492707971464e-4	0.0352867356831261	21.570845360364	0.00460690218521923	0	0	0
chr8	23273718	23274018	chr8_23273718_23274018	5.12851560862371e-4	0.0352908780541706	24.1443019381341	-0.00446542274501198	0	0	0
chr9	116344187	116344487	chr9_116344187_116344487	5.13315779730287e-4	0.0353022619363754	48.3536118650732	0.00430796518749537	0	0	0
chr13	99666551	99666851	chr13_99666551_99666851	5.14624214382426e-4	0.0353716580440444	35.6787186750765	-0.00416637463788336	0	0	0
chr10	126410260	126410560	chr10_126410260_126410560	5.15861448495614e-4	0.0354267527725917	40.576810993024	0.00432242123395636	0	0	0
chr21	33662187	33662487	chr21_33662187_33662487	5.16194143573972e-4	0.0354267527725917	25.0524970037752	0.00463072392317931	0	0	0
chr6	20096780	20097080	chr6_20096780_20097080	5.16325312092922e-4	0.0354267527725917	88.1333599015265	0.00450436302547971	0	0	0
chr13	33650340	33650640	chr13_33650340_33650640	5.17091297330048e-4	0.0354429518335578	30.5601099244527	-0.0044060385287593	0	0	0
chr7	153446004	153446304	chr7_153446004_153446304	5.17161359613495e-4	0.0354429518335578	21.2455657041763	-0.00450098431331103	0	0	0
chr9	37995059	37995359	chr9_37995059_37995359	5.17764607684724e-4	0.0354637240157482	81.8397500532572	0.00407277518487814	0	0	0
chr12	131761924	131762224	chr12_131761924_131762224	5.18134917019982e-4	0.0354685264865266	42.4247727475874	-0.00426773877259992	0	0	0
chr12	77560547	77560847	chr12_77560547_77560847	5.19033749455326e-4	0.0355094820878087	28.7046288078388	0.00432149287410722	0	0	0
chr12	130877093	130877393	chr12_130877093_130877393	5.20037894116448e-4	0.0355152776182533	52.8500873632948	0.00450474765671916	0	0	0
chr18	64271209	64271509	chr18_64271209_64271509	5.2042569419266e-4	0.0355152776182533	71.2029099851499	0.00434023556958002	0	0	0
chr20	37503752	37504052	chr20_37503752_37504052	5.20851992628829e-4	0.0355152776182533	34.9667269859761	0.00429454858516978	0	0	0
chr20	46093172	46093472	chr20_46093172_46093472	5.19901039486569e-4	0.0355152776182533	17.6807622211806	0.0046080010605314	0	0	0
chr3	151097057	151097357	chr3_151097057_151097357	5.20182521934848e-4	0.0355152776182533	34.1874735814574	-0.00445786638298972	0	0	0
chr5	8844015	8844315	chr5_8844015_8844315	5.20921999732827e-4	0.0355152776182533	57.176571282467	0.004166671816548	0	0	0
chr8	78165749	78166049	chr8_78165749_78166049	5.21607878212606e-4	0.0355210455484587	27.0738124051123	0.0044436704007687	0	0	0
chr8	99014104	99014404	chr8_99014104_99014404	5.21591669363347e-4	0.0355210455484587	68.2767689933009	0.00437584933439558	0	1	0
chr10	98176538	98176838	chr10_98176538_98176838	5.23224395702372e-4	0.0355269937242414	36.5976013620775	0.00434118036996527	0	0	0
chr11	73363393	73363693	chr11_73363393_73363693	5.22315809074387e-4	0.0355269937242414	64.5926789488789	0.00432691283275057	0	0	0
chr2	42106484	42106784	chr2_42106484_42106784	5.22855748921348e-4	0.0355269937242414	52.5495423304798	0.00439657598661666	0	0	0
chr4	67949279	67949579	chr4_67949279_67949579	5.23499357386284e-4	0.0355269937242414	34.7751319499443	0.00440766296206581	0	0	0
chr5	92305669	92305969	chr5_92305669_92305969	5.22977647979519e-4	0.0355269937242414	61.6139262722058	0.00444842940417936	0	0	0
chr9	139919964	139920264	chr9_139919964_139920264	5.22613933503072e-4	0.0355269937242414	152.303177405829	0.00438286398500753	0	0	0
chr11	60655046	60655346	chr11_60655046_60655346	5.24269900045364e-4	0.035558861785396	24.8234952590771	-0.00431664187577967	0	0	0
chr15	32501389	32501689	chr15_32501389_32501689	5.24751726842325e-4	0.0355711222202377	23.3214903886384	0.00438622113494328	0	0	0
chr14	81015571	81015871	chr14_81015571_81015871	5.26720209690942e-4	0.0356636367996586	39.9649583538644	-0.00451572518237133	0	0	0
chr7	63955471	63955771	chr7_63955471_63955771	5.26589611928554e-4	0.0356636367996586	36.374318631057	-0.00438722289467727	0	0	0
chr13	102126825	102127125	chr13_102126825_102127125	5.27294866838678e-4	0.0356820979992689	70.155303689052	-0.00462323061667864	0	0	0
chr3	38071048	38071348	chr3_38071048_38071348	5.28291214876704e-4	0.0357108647282891	70.0987384757004	-0.00383258057287104	0	0	0
chr5	37804507	37804807	chr5_37804507_37804807	5.2832445955252e-4	0.0357108647282891	24.2820911595699	-0.00463514855180777	0	0	0
chr3	180290045	180290345	chr3_180290045_180290345	5.30634617972034e-4	0.0358465073657128	31.0367514537774	-0.00431819280654041	0	0	0
chr6	134395559	134395859	chr6_134395559_134395859	5.30983085247156e-4	0.0358495505646411	78.6007731644886	0.00395110128310651	0	0	0
chr5	114400131	114400431	chr5_114400131_114400431	5.32759035883439e-4	0.0359489123973159	23.4579253677109	-0.00449463028188178	0	0	0
chr7	116312006	116312306	chr7_116312006_116312306	5.33900255081637e-4	0.0360053555584507	76.1059510766267	0.00439712298538644	0	0	0
chr5	147052864	147053164	chr5_147052864_147053164	5.34392589576144e-4	0.0360179995685115	23.7814769743274	-0.00455103798999019	0	0	0
chr1	239290258	239290558	chr1_239290258_239290558	5.35464882838168e-4	0.0360286143719221	46.9117637511413	0.00418807585747136	0	0	0
chr1	25031780	25032080	chr1_25031780_25032080	5.35228394816594e-4	0.0360286143719221	56.9623909742577	0.00433718703868123	0	0	0
chr6	159781346	159781646	chr6_159781346_159781646	5.35114879685317e-4	0.0360286143719221	26.827323899837	0.00433090110331028	0	0	0
chr16	61036678	61036978	chr16_61036678_61036978	5.35882373524479e-4	0.0360361833788641	24.8024744565254	0.0043454763828667704	0	0	0
chr2	55934953	55935253	chr2_55934953_55935253	5.36376916474556e-4	0.0360489223181466	60.0460780613039	0.00438884231277217	0	0	0
chr7	155347915	155348215	chr7_155347915_155348215	5.37852536892416e-4	0.0361275457299106	23.9464783408085	-0.00457256043447938	0	0	0
chr10	43868342	43868642	chr10_43868342_43868642	5.38612155943281e-4	0.0361374806638334	95.8910680465584	0.00437783425174993	0	0	0
chr8	30769547	30769847	chr8_30769547_30769847	5.38394026773119e-4	0.0361374806638334	48.4573109233445	-0.00399647145717491	0	0	0
chr1	220701266	220701566	chr1_220701266_220701566	5.39014611188442e-4	0.0361439581958779	67.8676518397636	-0.00423830791128965	0	0	0
chr14	80853823	80854123	chr14_80853823_80854123	5.40220645923628e-4	0.0361837583657418	44.551881175737	-0.00426738929822777	0	0	0
chr2	120456868	120457168	chr2_120456868_120457168	5.39932850195927e-4	0.0361837583657418	29.1194847995574	0.00452256251586852	0	0	0
chr8	25991438	25991738	chr8_25991438_25991738	5.40531037755199e-4	0.0361840357919843	73.4482226146608	0.00405446890143987	0	0	0
chr3	94954904	94955204	chr3_94954904_94955204	5.41163572009895e-4	0.0362058654360776	30.6298237645879	0.0044346563167376	0	0	0
chr8	124529235	124529535	chr8_124529235_124529535	5.42774582637871e-4	0.0362930970502715	62.157525606705	0.00428770449899369	0	0	0
chr11	42861993	42862293	chr11_42861993_42862293	5.43340850715679e-4	0.036310411874298	26.0540218379248	-0.00453023837298657	0	0	0
chr12	14319915	14320215	chr12_14319915_14320215	5.44091595613719e-4	0.0363194972909334	37.7414830464706	-0.00410170283585628	0	0	0
chr7	44105242	44105542	chr7_44105242_44105542	5.44063077738633e-4	0.0363194972909334	61.7174942162276	-0.00412961364847881	0	1	0
chr16	78524701	78525001	chr16_78524701_78525001	5.4454742598969e-4	0.0363294000426504	30.6301708390844	0.00447034831434015	0	0	0
chr6	114316233	114316533	chr6_114316233_114316533	5.4540072745604e-4	0.036365793877193	80.0742138841002	0.00422697742273869	0	0	0
chr10	21424481	21424781	chr10_21424481_21424781	5.46207927632865e-4	0.0363690060595789	35.5717797765661	-0.00430806314903737	0	0	0
chr3	183359839	183360139	chr3_183359839_183360139	5.46241247718409e-4	0.0363690060595789	20.7011100616968	-0.00449678075842567	0	0	0
chr4	179011953	179012253	chr4_179011953_179012253	5.46372348802834e-4	0.0363690060595789	36.463946747587	0.00461621669905329	0	0	0
chr1	230956394	230956694	chr1_230956394_230956694	5.47954504624674e-4	0.0364537841387469	50.9609597215318	0.00451918031461984	0	0	0
chr16	8957548	8957848	chr16_8957548_8957848	5.48698276721801e-4	0.0364827230113867	96.7171262314449	0.00436477990340123	0	0	0
chr11	117368150	117368450	chr11_117368150_117368450	5.49171718184929e-4	0.0364936652682709	39.1720615890055	0.00433286476948973	0	0	0
chr16	57304407	57304707	chr16_57304407_57304707	5.50008353562508e-4	0.0365165424485909	70.4955831341867	0.00441960418203736	0	0	0
chr5	156883319	156883619	chr5_156883319_156883619	5.50134111640021e-4	0.0365165424485909	113.255481004575	0.00441965267940839	0	0	0
chr18	27666378	27666678	chr18_27666378_27666678	5.52212530689582e-4	0.0365916907246954	30.1031348103389	0.0044229448636568	0	0	0
chr3	174926161	174926461	chr3_174926161_174926461	5.52505046489748e-4	0.0365916907246954	42.6184250392696	0.00435265041836495	0	0	0
chr5	142301734	142302034	chr5_142301734_142302034	5.51903945947604e-4	0.0365916907246954	30.8069626705603	-0.00421202139642519	0	0	0
chr6	4608906	4609206	chr6_4608906_4609206	5.52227682481411e-4	0.0365916907246954	62.630300178863	0.00434320638619042	0	0	0
chr6	106808280	106808580	chr6_106808280_106808580	5.52818547682822e-4	0.0365919423225887	35.6306661987744	-0.00432020152353749	0	0	0
chr10	125060702	125061002	chr10_125060702_125061002	5.53980656413434e-4	0.0366483328760135	39.2982374674206	0.0042579533804562204	0	0	0
chr1	156084232	156084532	chr1_156084232_156084532	5.55701378579187e-4	0.0367210454596689	97.0372105455083	0.00423943314369071	0	0	0
chr3	186358334	186358634	chr3_186358334_186358634	5.55541571993087e-4	0.0367210454596689	35.0366324767596	0.00451280465382356	0	0	0
chr11	130744977	130745277	chr11_130744977_130745277	5.59009845874123e-4	0.0367669750120245	28.6567165172317	0.00443561005633286	1	0	0
chr12	50067287	50067587	chr12_50067287_50067587	5.57062606138563e-4	0.0367669750120245	176.142791671408	0.00416537760479316	0	0	0
chr13	106612726	106613026	chr13_106612726_106613026	5.57158270815439e-4	0.0367669750120245	41.1358412169661	-0.00447482717869372	0	0	0
chr15	68972411	68972711	chr15_68972411_68972711	5.58590380740753e-4	0.0367669750120245	56.0735472230156	0.0043691628563307	0	0	0
chr2	20782330	20782630	chr2_20782330_20782630	5.59130918049414e-4	0.0367669750120245	78.1301548456595	0.00420135389922195	0	0	0
chr3	87249151	87249451	chr3_87249151_87249451	5.57658197516568e-4	0.0367669750120245	25.7525613497219	0.00456734668224037	0	0	0
chr4	151132234	151132534	chr4_151132234_151132534	5.58045507188968e-4	0.0367669750120245	27.4382500260806	-0.00448191684673462	0	0	0
chr7	44227622	44227922	chr7_44227622_44227922	5.58077479411486e-4	0.0367669750120245	28.5916176586495	-0.00426978172251503	0	0	0
chr8	26018730	26019030	chr8_26018730_26019030	5.59197085928363e-4	0.0367669750120245	25.3798414523424	0.00436775616264055	0	0	0
chr9	5430161	5430461	chr9_5430161_5430461	5.60344472617224e-4	0.0368219244319635	35.2318560778403	0.00439593007962963	0	0	0
chr1	113448921	113449221	chr1_113448921_113449221	5.6132775907926e-4	0.0368425368647018	26.1792217845168	0.0044163252688585	0	0	0
chr2	97590179	97590479	chr2_97590179_97590479	5.61905439012396e-4	0.0368425368647018	35.040541653958	0.00438557294741407	0	0	0
chr4	7315174	7315474	chr4_7315174_7315474	5.61839323490752e-4	0.0368425368647018	51.8564021591579	0.00459607573928044	0	0	0
chr9	108071785	108072085	chr9_108071785_108072085	5.61563895813596e-4	0.0368425368647018	50.473958011151	0.00440768464816816	0	0	0
chr15	27928427	27928727	chr15_27928427_27928727	5.62230195660256e-4	0.0368433844024685	27.9566815885808	-0.0044270616232002	0	0	0
chr5	92635617	92635917	chr5_92635617_92635917	5.62965085021223e-4	0.03687109241986	46.8693080165861	-0.00451865692388466	0	0	0
chr9	5825362	5825662	chr9_5825362_5825662	5.64798254946746e-4	0.0369706611736664	29.8198832773959	0.00434751649202862	0	0	0
chr10	81169466	81169766	chr10_81169466_81169766	5.65338296988096e-4	0.0369855207451481	123.783250556586	0.00436140502018403	0	0	0
chr1	32347093	32347393	chr1_32347093_32347393	5.65946329612404e-4	0.037004809483323	18.4696221608591	-0.00454406553494162	0	0	0
chr15	70391849	70392149	chr15_70391849_70392149	5.66690052399202e-4	0.0370124726761031	129.986829360396	0.00414548977966137	0	0	0
chr18	22599076	22599376	chr18_22599076_22599376	5.66611804566624e-4	0.0370124726761031	33.9243535919616	0.00435016149416962	0	0	0
chr7	104291624	104291924	chr7_104291624_104291924	5.67761542434426e-4	0.0370619678241505	31.6059136662581	-0.00431366914529089	0	0	0
chr6	85879113	85879413	chr6_85879113_85879413	5.72704242710939e-4	0.037363971112525	31.7163062900611	-0.00443623691292841	0	0	0
chr4	88832326	88832626	chr4_88832326_88832626	5.73358692429018e-4	0.0373860244083186	40.0882660320075	0.00426368991037028	0	0	0
chr3	156469200	156469500	chr3_156469200_156469500	5.7442351956173e-4	0.037434797398377	26.894188780128	-0.00444103736183286	0	0	0
chr1	247620506	247620806	chr1_247620506_247620806	5.76475223128561e-4	0.0375271077482566	43.0754889488755	0.00426640818793735	0	0	0
chr17	41862049	41862349	chr17_41862049_41862349	5.7623301907066e-4	0.0375271077482566	20.1738859795861	0.00460200974023846	0	0	0
chr4	86763702	86764002	chr4_86763702_86764002	5.77038732459692e-4	0.0375431059017497	65.272296030877	0.0041792383623641	0	0	0
chr13	34991237	34991537	chr13_34991237_34991537	5.77791760371768e-4	0.0375557095171776	34.7202423881735	-0.00460033732914162	0	0	0
chr21	17886689	17886989	chr21_17886689_17886989	5.78186028266522e-4	0.0375557095171776	52.833499967728	0.00438065599782741	0	0	0
chr3	4890894	4891194	chr3_4890894_4891194	5.7802362025897e-4	0.0375557095171776	25.6048744668155	-0.00428993985047367	0	0	0
chr12	14720461	14720761	chr12_14720461_14720761	5.78776081136306e-4	0.0375627118940735	49.6208614277575	-0.00420488468448603	0	0	0
chr5	71133198	71133498	chr5_71133198_71133498	5.78929669909166e-4	0.0375627118940735	32.4326253718243	0.00439405729042291	0	0	0
chr13	114100388	114100688	chr13_114100388_114100688	5.81991212437938e-4	0.0376785894421738	33.4773134671324	0.00451240350281544	0	0	0
chr16	27878909	27879209	chr16_27878909_27879209	5.81925674093415e-4	0.0376785894421738	23.85489448879	0.00445431586970065	0	0	0
chr17	40439369	40439669	chr17_40439369_40439669	5.81461487760303e-4	0.0376785894421738	33.6021073328607	0.00437669543082589	0	1	0
chr8	111303799	111304099	chr8_111303799_111304099	5.81124347218e-4	0.0376785894421738	53.7731186361994	-0.00440528733009947	0	0	0
chr13	86207025	86207325	chr13_86207025_86207325	5.83208887600386e-4	0.0377170788298443	35.4526402811854	0.00443181256608607	0	0	0
chr18	56697292	56697592	chr18_56697292_56697592	5.83224177518159e-4	0.0377170788298443	58.9999774665947	0.00432258340732881	0	0	0
chr12	55048753	55049053	chr12_55048753_55049053	5.83877765792607e-4	0.0377180567435364	26.2934825764576	-0.00459065021334123	0	0	0
chr5	94737312	94737612	chr5_94737312_94737612	5.83633777472529e-4	0.0377180567435364	37.3561904824441	0.00427376157485521	0	0	0
chr12	108001336	108001636	chr12_108001336_108001636	5.86208076764141e-4	0.0377789268225026	28.3040993091972	-0.00419791554050525	0	0	0
chr12	27706104	27706404	chr12_27706104_27706404	5.86418780828676e-4	0.0377789268225026	95.0094326841099	0.00413981062321611	0	0	0
chr14	94219475	94219775	chr14_94219475_94219775	5.8639756552892e-4	0.0377789268225026	93.0582444008426	0.00436522864475158	0	0	0
chr3	32443098	32443398	chr3_32443098_32443398	5.85756373746448e-4	0.0377789268225026	79.8916123003529	-0.00418346089588365	0	0	0
chr6	3913260	3913560	chr6_3913260_3913560	5.85503901340417e-4	0.0377789268225026	28.0681987472112	0.0044353500131369	0	0	0
chr8	57360491	57360791	chr8_57360491_57360791	5.88811336332614e-4	0.0379123907413466	37.3549180197057	-0.00433508903724661	0	0	0
chr12	100689525	100689825	chr12_100689525_100689825	5.91885721670634e-4	0.03792433936379	22.7520862284706	-0.00455486326444093	0	0	0
chr14	103315822	103316122	chr14_103315822_103316122	5.91831161940792e-4	0.03792433936379	26.2591819321815	-0.00432448017037232	0	0	0
chr14	85428013	85428313	chr14_85428013_85428313	5.91219897284564e-4	0.03792433936379	34.4125811527289	-0.00440681580172614	0	0	0
chr2	240365937	240366237	chr2_240365937_240366237	5.90766544591267e-4	0.03792433936379	36.3183999941977	0.00450425023807604	0	0	0
chr2	36596882	36597182	chr2_36596882_36597182	5.90801169341377e-4	0.03792433936379	23.0543839880936	0.00449821859417884	0	0	0
chr2	95695593	95695893	chr2_95695593_95695893	5.90320995271133e-4	0.03792433936379	34.7072572728782	0.00430070463852436	0	0	0
chr3	128417404	128417704	chr3_128417404_128417704	5.90295197922467e-4	0.03792433936379	43.9085053214732	-0.0041717337013867	0	0	0
chr7	102208874	102209174	chr7_102208874_102209174	5.91280154941522e-4	0.03792433936379	59.4011859587019	-0.00418709741691249	0	0	0
chr7	117653646	117653946	chr7_117653646_117653946	5.90032799278214e-4	0.03792433936379	43.9565553969447	0.00422837302049073	0	0	0
chr15	93832067	93832367	chr15_93832067_93832367	5.92574008571616e-4	0.0379478613879423	37.2673228428002	-0.00437808899046731	0	0	0
chr12	21907196	21907496	chr12_21907196_21907496	5.92965426031274e-4	0.0379523569969919	27.9555286269755	0.00438575809183469	0	0	0
chr18	59544197	59544497	chr18_59544197_59544497	5.93565711084583e-4	0.0379702089312754	61.6866164997082	0.00420049482701441	0	0	0
chr4	188422988	188423288	chr4_188422988_188423288	5.96460006408737e-4	0.0381347092409119	26.0127229772685	-0.00458459192931967	0	0	0
chr18	61253847	61254147	chr18_61253847_61254147	5.98497871615307e-4	0.0382443053148143	29.2752104294241	-0.00443812957686967	0	0	0
chr7	122644700	122645000	chr7_122644700_122645000	5.99607148297891e-4	0.0382944777219959	30.2569457712774	0.004266136308087	0	0	0
chr7	38787798	38788098	chr7_38787798_38788098	6.00076165304217e-4	0.0383037272193538	28.9609004361582	-0.00421754413902681	0	0	0
chr12	42356005	42356305	chr12_42356005_42356305	6.01232483862761e-4	0.0383539455135023	65.3550424514679	-0.00453827082605966	0	0	0
chr12	95316	95616	chr12_95316_95616	6.02485974617952e-4	0.0383539455135023	496.212425865896	0.00325398022026356	0	0	0
chr16	22717393	22717693	chr16_22717393_22717693	6.02475843918818e-4	0.0383539455135023	23.6988594853906	0.00450236733574717	0	0	0
chr3	70881657	70881957	chr3_70881657_70881957	6.02067575007277e-4	0.0383539455135023	25.5492523995828	0.00450699984006148	0	0	0
chr9	462488	462788	chr9_462488_462788	6.01902730197693e-4	0.0383539455135023	21.3319890024711	0.00450590585439491	0	0	0
chr8	110626842	110627142	chr8_110626842_110627142	6.02846310809676e-4	0.0383562182632121	31.5682181320429	-0.00440174762292667	0	0	0
chr1	163412136	163412436	chr1_163412136_163412436	6.05534036905839e-4	0.0383700208448964	37.9310591741427	0.00433948821630852	0	0	0
chr10	25247654	25247954	chr10_25247654_25247954	6.05697666621937e-4	0.0383700208448964	77.1164770875665	0.004151204111984	0	0	0
chr16	46479995	46480295	chr16_46479995_46480295	6.04898740700689e-4	0.0383700208448964	129.47862687455	-0.00423563059066399	0	0	0
chr2	78288671	78288971	chr2_78288671_78288971	6.05694317135751e-4	0.0383700208448964	36.0288872372114	-0.00457155992034816	0	0	0
chr21	32767667	32767967	chr21_32767667_32767967	6.05424642242126e-4	0.0383700208448964	35.0893937932898	0.00404184447631636	0	0	0
chr4	113206889	113207189	chr4_113206889_113207189	6.03726538149678e-4	0.0383700208448964	82.2638653968211	-0.00385215840961962	0	0	0
chr4	154712358	154712658	chr4_154712358_154712658	6.04932132632691e-4	0.0383700208448964	40.3356586291408	-0.00410972081239858	0	0	0
chr6	109267009	109267309	chr6_109267009_109267309	6.05986008671683e-4	0.0383700208448964	57.2064743485175	-0.00421809568432132	0	0	0
chr7	51370474	51370774	chr7_51370474_51370774	6.05572600937641e-4	0.0383700208448964	78.2756171630984	0.00375459903475539	0	0	0
chr10	102571902	102572202	chr10_102571902_102572202	6.07865123301048e-4	0.0384272231397889	26.7311320459935	-0.00444200298346783	0	0	0
chr13	24566983	24567283	chr13_24566983_24567283	6.07700258854313e-4	0.0384272231397889	77.6649290160753	0.00425650620194285	0	0	0
chr18	48176200	48176500	chr18_48176200_48176500	6.0738683724821e-4	0.0384272231397889	49.2425825208869	-0.00403000648541602	0	0	0
chr7	105716342	105716642	chr7_105716342_105716642	6.09013664366554e-4	0.0384666212710769	24.0458419888746	-0.0045368125359043	0	0	0
chr9	110670075	110670375	chr9_110670075_110670375	6.09139484716169e-4	0.0384666212710769	34.9188568705439	0.00432562939259313	0	0	0
chr10	89891585	89891885	chr10_89891585_89891885	6.10588267413259e-4	0.0385082741734077	24.9891629853007	-0.00458289312456026	0	0	0
chr17	68257309	68257609	chr17_68257309_68257609	6.10776845089088e-4	0.0385082741734077	27.2402473810055	0.00436257726186031	0	0	0
chr6	94979867	94980167	chr6_94979867_94980167	6.10673578738166e-4	0.0385082741734077	38.9416726337205	-0.00447524641757422	0	0	0
chr18	6272298	6272598	chr18_6272298_6272598	6.11476056879741e-4	0.0385112575013087	26.2596795290312	-0.00446680690896834	0	0	0
chr9	86796754	86797054	chr9_86796754_86797054	6.11359921769604e-4	0.0385112575013087	43.3278509362724	-0.00430356310129901	0	0	0
chr3	124283820	124284120	chr3_124283820_124284120	6.12242872643941e-4	0.0385390089976702	36.6897431038678	-0.00410280830291025	0	0	0
chrY	28506105	28506405	chrY_28506105_28506405	6.12575546516793e-4	0.038539417450507	10.2955308266197	0.00136856184782609	0	0	0
chr2	159749498	159749798	chr2_159749498_159749798	6.13000877638548e-4	0.0385439690035122	39.4962561654578	-0.00405268554561678	0	0	0
chr2	192783088	192783388	chr2_192783088_192783388	6.13300339618483e-4	0.0385439690035122	31.3213497657946	-0.00429676728566811	0	0	0
chr2	225935510	225935810	chr2_225935510_225935810	6.1644544285873e-4	0.0387114344907041	50.8118401625683	0.00425499512996393	0	0	0
chr3	138007124	138007424	chr3_138007124_138007424	6.16879057204569e-4	0.0387114344907041	25.0256768105832	0.00435390869886919	0	0	0
chr3	45624769	45625069	chr3_45624769_45625069	6.16947924250083e-4	0.0387114344907041	88.3224189243609	0.00439766250751936	0	0	0
chr9	137995016	137995316	chr9_137995016_137995316	6.17310719965952e-4	0.0387136391642342	32.2043877778845	-0.00436491112966471	0	0	0
chr5	147048840	147049140	chr5_147048840_147049140	6.18412403194875e-4	0.0387621550463028	26.1150389129957	-0.00434927388031722	0	0	0
chr12	121765059	121765359	chr12_121765059_121765359	6.19678717981995e-4	0.0388209331320301	34.3015572242417	0.00435426164419454	0	0	0
chr22	25501471	25501771	chr22_25501471_25501771	6.20449724229058e-4	0.0388244963966695	19.4063867900695	0.00451090974477319	0	0	0
chr3	109544884	109545184	chr3_109544884_109545184	6.20516068868097e-4	0.0388244963966695	52.6707719085669	0.00417715141218686	0	0	0
chr6	39369955	39370255	chr6_39369955_39370255	6.20721390186444e-4	0.0388244963966695	30.2173253484761	0.00448251409396595	0	0	0
chr14	104816794	104817094	chr14_104816794_104817094	6.21480914659077e-4	0.0388308900205178	41.5080956960661	0.00432362196197739	0	0	0
chr8	18666307	18666607	chr8_18666307_18666607	6.2132543075041e-4	0.0388308900205178	40.2457701674802	0.00436152897158777	0	0	0
chrY	9951312	9951612	chrY_9951312_9951612	6.2205791860385e-4	0.0388463991537432	118.154398960792	-0.0053845619038274	0	0	0
chr14	75835243	75835543	chr14_75835243_75835543	6.22401596268815e-4	0.038847328791523	19.2662149903182	-0.00454295953178682	0	0	0
chr2	143784173	143784473	chr2_143784173_143784473	6.24752572226069e-4	0.0389734772511375	38.5639219869038	-0.00419046408842524	0	0	0
chr10	23094403	23094703	chr10_23094403_23094703	6.27276329112352e-4	0.0391102653494895	32.0739903060286	0.0042978168660897	0	0	0
chr2	159524537	159524837	chr2_159524537_159524837	6.27695428836856e-4	0.0391157543818208	36.0967876041506	-0.0042529854994441	0	0	0
chr2	183493695	183493995	chr2_183493695_183493995	6.28093102067923e-4	0.0391199031078172	21.0402771420703	-0.00457131720707382	0	0	0
chr13	114830657	114830957	chr13_114830657_114830957	6.29188972089318e-4	0.0391262818054195	91.2079399556339	0.00405014015947431	0	0	0
chr13	49324022	49324322	chr13_49324022_49324322	6.29104845535719e-4	0.0391262818054195	45.2295818851296	0.00447784013391915	0	0	0
chr17	12692831	12693131	chr17_12692831_12693131	6.28775065689219e-4	0.0391262818054195	47.8849726618498	-0.00407198888133092	0	0	0
chr7	31068152	31068452	chr7_31068152_31068452	6.29730365172718e-4	0.0391393488195092	60.8156474466829	-0.00381828614615676	0	0	0
chr7	139931029	139931329	chr7_139931029_139931329	6.3117173688398e-4	0.0391886986437794	29.1402328568686	-0.00426819103618661	0	0	0
chr9	27626670	27626970	chr9_27626670_27626970	6.31187737144628e-4	0.0391886986437794	26.713541106002	-0.00444820884242479	0	0	0
chr12	13640477	13640777	chr12_13640477_13640777	6.33982755549859e-4	0.0393415601542684	25.9550032933077	-0.00449222063157975	0	0	1
chr1	106953412	106953712	chr1_106953412_106953712	6.36812260779741e-4	0.0394550754576886	25.2606318922149	-0.00457416764795419	0	0	0
chr10	6166670	6166970	chr10_6166670_6166970	6.38149580198751e-4	0.0394550754576886	34.4361984260964	0.00419838762371167	0	0	0
chr2	225979130	225979430	chr2_225979130_225979430	6.38041258114194e-4	0.0394550754576886	61.5560438537067	0.00439097776882437	0	0	0
chr2	86860250	86860550	chr2_86860250_86860550	6.37932108104654e-4	0.0394550754576886	32.364345652225	-0.00430625605381508	0	0	0
chr3	32689639	32689939	chr3_32689639_32689939	6.37477171527223e-4	0.0394550754576886	22.8699291002564	0.0044400165245494	0	0	0
chr5	179232857	179233157	chr5_179232857_179233157	6.36653369346146e-4	0.0394550754576886	55.2716107369019	-0.0040747569966259	0	0	0
chrX	152760711	152761011	chrX_152760711_152761011	6.37585208993929e-4	0.0394550754576886	33.3686892278955	-0.00315687122912519	0	0	0
chr2	141773062	141773362	chr2_141773062_141773362	6.38994847020748e-4	0.0394582589057755	72.3536081228272	-0.00399449279023256	0	0	0
chr21	28337927	28338227	chr21_28337927_28338227	6.39202955054966e-4	0.0394582589057755	41.648449413581	-0.00434502402629572	0	0	0
chr3	123138855	123139155	chr3_123138855_123139155	6.38955040300658e-4	0.0394582589057755	61.0894455157881	0.00389358410860839	0	0	0
chr10	118922574	118922874	chr10_118922574_118922874	6.41194696906737e-4	0.0395605409028328	31.3759844589796	0.00431114329286529	0	0	0
chr2	134013064	134013364	chr2_134013064_134013364	6.41755524315853e-4	0.039574477405515	26.4989097808316	0.00436126060661585	0	0	0
chr6	24836367	24836667	chr6_24836367_24836667	6.42920868744284e-4	0.0396256580510562	48.4922027380632	-0.00441559625068718	0	1	0
chr17	78916366	78916666	chr17_78916366_78916666	6.43426990603695e-4	0.0396361761177308	32.1427180326419	-0.00430625159558139	0	0	0
chr1	202612515	202612815	chr1_202612515_202612815	6.43918011545522e-4	0.0396457534654125	23.4155885983144	-0.00439249486308491	0	0	0
chr21	30609499	30609799	chr21_30609499_30609799	6.45666873822622e-4	0.0397327252478596	33.7219745438174	-0.00440361639724831	0	0	0
chr2	20683365	20683665	chr2_20683365_20683665	6.46366000738732e-4	0.0397546147587167	45.8105100058131	-0.00435011652751426	0	0	0
chr2	66768821	66769121	chr2_66768821_66769121	6.46695524123617e-4	0.0397546147587167	45.7200375284941	0.00430832890161062	0	0	0
chr6	79958938	79959238	chr6_79958938_79959238	6.47141086105623e-4	0.0397613175275879	29.7232409289022	0.00436477272735446	0	0	0
chr1	88774811	88775111	chr1_88774811_88775111	6.48543839002096e-4	0.0397744976538397	26.6256037201791	0.00425802663420944	0	0	0
chr13	67132626	67132926	chr13_67132626_67132926	6.48896244600824e-4	0.0397744976538397	37.0248405046827	-0.00433188154516939	0	0	0
chr16	49736154	49736454	chr16_49736154_49736454	6.47813896181568e-4	0.0397744976538397	39.6465703042902	0.00427275457406837	0	0	0
chr4	77933893	77934193	chr4_77933893_77934193	6.48973328965627e-4	0.0397744976538397	26.6920167002301	-0.00431731746745094	0	0	0
chr9	109086921	109087221	chr9_109086921_109087221	6.49038793051349e-4	0.0397744976538397	30.9465276559942	0.00445000849669092	0	0	0
chr9	112402824	112403124	chr9_112402824_112403124	6.50292853983396e-4	0.0398306901419628	87.4990491137442	0.00384915682755223	0	0	0
chr7	54398096	54398396	chr7_54398096_54398396	6.51281981724037e-4	0.0398706055464552	63.3777570144913	0.00434473508293536	0	0	0
chr5	151125009	151125309	chr5_151125009_151125309	6.52379299205418e-4	0.0399170994094866	80.3535873210273	0.00410730691450208	0	1	0
chr21	22315823	22316123	chr21_22315823_22316123	6.55697729703824e-4	0.0400993779295891	67.6579648140049	0.00416314225790603	0	0	0
chr10	134527692	134527992	chr10_134527692_134527992	6.56619238474136e-4	0.0401349592675614	86.3383722347307	0.00427181666554638	0	0	0
chr18	67507203	67507503	chr18_67507203_67507503	6.584239182751e-4	0.0402244585274248	28.5800614640258	-0.00453767382526154	0	0	0
chr6	169531449	169531749	chr6_169531449_169531749	6.60733140196103e-4	0.0403446728581137	26.9328501573933	-0.00433838188838139	0	0	0
chr11	91500807	91501107	chr11_91500807_91501107	6.61108132230023e-4	0.0403467190285339	28.7917100928477	0.00429640923551305	0	0	0
chr18	18633140	18633440	chr18_18633140_18633440	6.61477423106935e-4	0.040348415330372	60.7645355665142	0.00406552684915441	0	0	0
chr16	52480059	52480359	chr16_52480059_52480359	6.62021454924843e-4	0.0403607631281115	28.7431592963242	0.00427451018073779	0	1	0
chr7	36227909	36228209	chr7_36227909_36228209	6.64982303416415e-4	0.0405203657108078	32.3876802924525	0.00434109189816571	0	0	0
chr2	212399390	212399690	chr2_212399390_212399690	6.65761770592831e-4	0.0405469508861259	27.2596060632693	-0.0045391439772748	0	1	0
chr5	83153287	83153587	chr5_83153287_83153587	6.66172418317711e-4	0.0405510579954014	30.8064583592679	-0.00440077210391854	0	0	0
chr8	55650997	55651297	chr8_55650997_55651297	6.67076304598033e-4	0.0405851696914865	26.9866646108321	0.00434257326838583	0	0	0
chr17	62252188	62252488	chr17_62252188_62252488	6.6842285055021e-4	0.0406104910886601	31.1232351157905	0.00439527939752525	0	0	0
chr2	20011845	20012145	chr2_20011845_20012145	6.68458246548862e-4	0.0406104910886601	26.1728223284215	-0.00454149344079202	0	0	0
chr20	38407620	38407920	chr20_38407620_38407920	6.68523640458426e-4	0.0406104910886601	21.9529812236782	-0.00450786029940505	0	0	0
chr12	78543241	78543541	chr12_78543241_78543541	6.69594349245377e-4	0.0406546308078313	37.6689703110932	-0.00451703298878142	0	0	0
chr9	119646008	119646308	chr9_119646008_119646308	6.72634872850239e-4	0.0408182616831029	31.4340225928119	0.00416593448096465	0	0	0
chr2	86152343	86152643	chr2_86152343_86152643	6.75985359720362e-4	0.040958472934195	66.3673661723592	0.00430740529490347	0	0	0
chr5	92918571	92918871	chr5_92918571_92918871	6.75719749499935e-4	0.040958472934195	77.4541138588607	-0.00422401858550078	0	0	0
chr7	159004507	159004807	chr7_159004507_159004807	6.75900820663913e-4	0.040958472934195	39.1403917250472	-0.00417868696183208	0	0	0
chr2	76235404	76235704	chr2_76235404_76235704	6.77994991663795e-4	0.041017134795218	27.8769059190385	-0.00434790354050671	0	0	0
chr2	86224158	86224458	chr2_86224158_86224458	6.7763463119293e-4	0.041017134795218	50.9075904729668	-0.00421536321848004	0	0	0
chrX	35860832	35861132	chrX_35860832_35861132	6.77786315785189e-4	0.041017134795218	21.8748926736224	-0.00361702401416506	0	0	0
chr11	41857970	41858270	chr11_41857970_41858270	6.78546705329603e-4	0.0410295037503087	35.2799991584932	0.00424410797249546	0	0	0
chr2	15983118	15983418	chr2_15983118_15983418	6.79067042541527e-4	0.0410399637904688	58.4951769877711	-0.00403342767672114	0	0	0
chr11	112568193	112568493	chr11_112568193_112568493	6.80173664818037e-4	0.0410648333395916	53.9792558503375	0.00417901215231322	0	0	0
chr5	56032032	56032332	chr5_56032032_56032332	6.80143739028732e-4	0.0410648333395916	31.2358177722784	-0.00429705452749462	0	0	0
chr3	16245363	16245663	chr3_16245363_16245663	6.80607381118316e-4	0.0410700323257871	39.3015452755488	-0.00447258051760685	0	0	0
chrX	51075488	51075788	chrX_51075488_51075788	6.81336833902479e-4	0.0410930625825655	44.9451925866618	-0.00350756392397652	0	0	0
chr9	109742811	109743111	chr9_109742811_109743111	6.82071988070302e-4	0.0411164130277971	30.3424886592053	0.00416849001705142	0	0	0
chr1	1143604	1143904	chr1_1143604_1143904	6.86362307682021e-4	0.0411415830788654	32.4785501976497	0.00440728004497378	0	1	0
chr1	209782846	209783146	chr1_209782846_209783146	6.85283304557137e-4	0.0411415830788654	35.889501704031	0.00431821402449856	0	0	0
chr1	229365693	229365993	chr1_229365693_229365993	6.84356182705159e-4	0.0411415830788654	126.377388199202	0.00429975157713306	0	0	0
chr10	18976186	18976486	chr10_18976186_18976486	6.84567577172173e-4	0.0411415830788654	25.6908977686311	0.00432211906590639	0	0	0
chr15	89192658	89192958	chr15_89192658_89192958	6.83109263842477e-4	0.0411415830788654	53.7983023491693	0.00425711237880206	0	0	0
chr18	5197034	5197334	chr18_5197034_5197334	6.8605579888026e-4	0.0411415830788654	41.6210489197801	-0.00422230778441781	0	0	0
chr20	33636554	33636854	chr20_33636554_33636854	6.8555852791762e-4	0.0411415830788654	57.4026339989621	0.00446409986985796	0	0	0
chr3	184271189	184271489	chr3_184271189_184271489	6.84184241811438e-4	0.0411415830788654	30.2737916203153	-0.0042906217522654	0	0	0
chr3	62651584	62651884	chr3_62651584_62651884	6.86885607686033e-4	0.0411415830788654	50.7823596222218	-0.00391214368114774	0	0	0
chr4	77657614	77657914	chr4_77657614_77657914	6.83407377287345e-4	0.0411415830788654	25.9746911777254	0.00431631130983099	0	0	0
chr5	169497045	169497345	chr5_169497045_169497345	6.86064741477039e-4	0.0411415830788654	28.985246248338	-0.00426182737406163	0	0	0
chr6	139794439	139794739	chr6_139794439_139794739	6.86693044735295e-4	0.0411415830788654	39.1729571652768	-0.00435491849099958	0	0	0
chr6	53727656	53727956	chr6_53727656_53727956	6.87016245299288e-4	0.0411415830788654	76.958430632982	0.00400967413315965	0	0	0
chr11	131454912	131455212	chr11_131454912_131455212	6.89909509576989e-4	0.0412939150838604	120.342977708998	0.00426977196557371	0	0	0
chr4	40847353	40847653	chr4_40847353_40847653	6.9106338126049e-4	0.0413420357583237	34.6376157511222	-0.00435790338704258	0	0	0
chr11	101428857	101429157	chr11_101428857_101429157	6.91920088330968e-4	0.0413723392087452	28.3154197770226	0.00449220625965616	0	0	0
chr20	24443020	24443320	chr20_24443020_24443320	6.92574606582606e-4	0.0413905285366454	43.2874587617252	0.00419703125644249	0	0	0
chr5	120701877	120702177	chr5_120701877_120702177	6.93173288469447e-4	0.0414053641957745	29.6642413175271	0.00440567590852735	0	0	0
chr9	101359628	101359928	chr9_101359628_101359928	6.93574060478451e-4	0.0414083690720818	30.0096213336102	-0.00430551757056093	0	0	0
chr5	96187333	96187633	chr5_96187333_96187633	6.94249207392644e-4	0.0414277436120483	27.7842858854022	-0.00418703325196135	0	0	0
chr1	102247136	102247436	chr1_102247136_102247436	6.97654587519903e-4	0.0414842902992711	30.1079684137271	-0.00441761583527809	0	0	0
chr12	111181936	111182236	chr12_111181936_111182236	6.97409755821234e-4	0.0414842902992711	47.7600901469116	0.00431740043354366	0	0	0
chr12	113220890	113221190	chr12_113220890_113221190	6.97033555463324e-4	0.0414842902992711	17.4114284162685	-0.00452289234364456	0	0	0
chr15	79049312	79049612	chr15_79049312_79049612	6.97398508236424e-4	0.0414842902992711	46.3422595740961	0.00423362471138398	0	0	0
chr17	4437378	4437678	chr17_4437378_4437678	6.9600190027562e-4	0.0414842902992711	109.585814624539	0.00437283820136283	0	0	0
chr2	65730992	65731292	chr2_65730992_65731292	6.9742801091755e-4	0.0414842902992711	41.0050333985119	-0.0039836342386808	0	0	0
chrX	130195342	130195642	chrX_130195342_130195642	6.97528126355706e-4	0.0414842902992711	25.9834973408074	-0.00298366327313928	0	0	0
chr3	85839731	85840031	chr3_85839731_85840031	6.99109937758264e-4	0.041529028338871	25.5619162210803	-0.00441192191067942	0	0	0
chr8	9042246	9042546	chr8_9042246_9042546	6.99097468303271e-4	0.041529028338871	26.172402873025302	0.00438212547873549	0	0	0
chr3	156107195	156107495	chr3_156107195_156107495	7.00935587439114e-4	0.0416165535312092	28.3737550246508	-0.0044034163236843	0	0	0
chr2	228924303	228924603	chr2_228924303_228924603	7.02074266669002e-4	0.0416632238852215	28.4083710813054	0.00426406506237171	0	0	0
chr4	31541320	31541620	chr4_31541320_31541620	7.04162451748269e-4	0.0417661656621293	30.3241998138142	-0.00443592815739864	0	0	0
chr4	185427837	185428137	chr4_185427837_185428137	7.05019294202678e-4	0.0417960058447741	28.4547452565739	0.0042518084162492	0	0	0
chr1	112720037	112720337	chr1_112720037_112720337	7.09620627752982e-4	0.0419056803503943	23.1057920528239	0.00434421117544824	0	0	0
chr1	174417245	174417545	chr1_174417245_174417545	7.12011307166486e-4	0.0419056803503943	43.9140540905736	0.00414167361913633	0	0	0
chr16	19695195	19695495	chr16_19695195_19695495	7.10459389558961e-4	0.0419056803503943	23.9393410846955	0.00428734397274018	0	0	0
chr16	50127563	50127863	chr16_50127563_50127863	7.0866335103336e-4	0.0419056803503943	25.5382681135229	0.00437165592091313	0	0	0
chr17	61456323	61456623	chr17_61456323_61456623	7.11497923549709e-4	0.0419056803503943	21.8274050708055	-0.00441995627650945	0	0	0
chr18	21395027	21395327	chr18_21395027_21395327	7.09701256796174e-4	0.0419056803503943	41.9632739937473	0.00422477301953765	0	0	0
[truncated: 116,153 more rows]
