# Supplementary material for: Evaluation of chromatin accessibility in prefrontal cortex of individuals with schizophrenia
Source: Nat Commun. 2018 Aug 7;9:3121. doi: 10.1038/s41467-018-05379-y (PMC6081462; doi:10.1038/s41467-018-05379-y)
Supplement: Supplementary file 5 — Supplementary Data 2 [file 41467_2018_5379_MOESM5_ESM.xlsx]

## Sheet: tableS2
# GREAT version 3.0.0	Species assembly: hg19	Association rule: Basal+extension: 5000 bp upstream, 1000 bp downstream, 1000000 bp max extension, curated regulatory domains included
# Ontology	Term Name	Hyper Rank	Hyper Raw P-Value	Hyper FDR Q-Val	Hyper Fold Enrichment	Hyper Foreground Region Hits	Hyper Total Regions	Hyper Region Set Coverage	Hyper Foreground Gene Hits	Total Genes Annotated
GO Biological Process	oligodendrocyte cell fate specification	49	0.000004339095	0.000924492893877551	2.636633	26	124	0.002767135	5	5
GO Biological Process	mesenchymal to epithelial transition involved in metanephros morphogenesis	63	0.00001101417	0.0018252053142857143	2.124495	37	219	0.003937846	9	9
GO Biological Process	spinal cord oligodendrocyte cell fate specification	76	0.00002220175	0.0030498193421052634	3.368227	15	56	0.001596424	3	3
GO Biological Process	endothelial cell fate commitment	89	0.00005976992	0.00701121308764045	2.376324	24	127	0.002554278	4	5
GO Biological Process	embryonic retina morphogenesis in camera-type eye	101	0.00008749129	0.009043654134653465	2.370643	23	122	0.00244785	6	8
GO Biological Process	receptor-mediated endocytosis of low-density lipoprotein particle involved in cholesterol transport	110	0.0001259902	0.011957615345454545	4.790367	8	21	0.0008514261	2	2
GO Biological Process	noradrenergic neuron fate commitment	119	0.0001577811	0.013842308268907562	4.191571	9	27	0.0009578544	1	1
GO Biological Process	neuroblast fate determination	119	0.0001577811	0.013842308268907562	4.191571	9	27	0.0009578544	1	1
GO Biological Process	regulation of timing of subpallium neuron differentiation	119	0.0001577811	0.013842308268907562	4.191571	9	27	0.0009578544	1	1
GO Biological Process	lung neuroendocrine cell differentiation	119	0.0001577811	0.013842308268907562	4.191571	9	27	0.0009578544	1	1
GO Biological Process	stomach neuroendocrine cell differentiation	119	0.0001577811	0.013842308268907562	4.191571	9	27	0.0009578544	1	1
GO Biological Process	carotid body glomus cell differentiation	119	0.0001577811	0.013842308268907562	4.191571	9	27	0.0009578544	1	1
GO Biological Process	adrenal chromaffin cell differentiation	119	0.0001577811	0.013842308268907562	4.191571	9	27	0.0009578544	1	1
GO Biological Process	cellular response to magnetism	119	0.0001577811	0.013842308268907562	4.191571	9	27	0.0009578544	1	1
GO Biological Process	regulation of cell-cell adhesion mediated by cadherin	128	0.0001641913	0.01339185290625	2.27731	23	127	0.00244785	5	9
GO Biological Process	subpallium neuron fate commitment	130	0.0001685177	0.013533267600000001	3.810519	10	33	0.001064283	2	2
GO Biological Process	olfactory nerve development	135	0.0002081016	0.0160931904	2.9341	14	60	0.001489996	2	3
GO Biological Process	mammary gland bud morphogenesis	141	0.0002420313	0.01792061540425532	2.372587	20	106	0.002128565	4	4
GO Biological Process	inductive cell-cell signaling	148	0.0002670539	0.01883812645945946	3.373703	11	41	0.001170711	1	1
GO Biological Process	endocardial cushion cell fate commitment	176	0.0004326907	0.02566642561363636	5.389163	6	14	0.0006385696	1	1
GO Cellular Component	chromaffin granule membrane	8	0.0002866352	0.045324191	2.082436	26	157	0.002767135	5	6
Mouse Phenotype	retinal detachment	22	0.000001097089	0.0003948523046363636	2.308401	38	207	0.004044274	9	12
Mouse Phenotype	increased somite number	37	0.000008080747	0.001729279858	3.187955	18	71	0.001915709	4	5
Mouse Phenotype	absent solitary pulmonary neuroendocrine cells	83	0.0001577811	0.015051936744578314	4.191571	9	27	0.0009578544	1	1
Mouse Phenotype	decreased number of pulmonary neuroendocrine bodies	83	0.0001577811	0.015051936744578314	4.191571	9	27	0.0009578544	1	1
Mouse Phenotype	absent pulmonary neuroendocrine bodies	83	0.0001577811	0.015051936744578314	4.191571	9	27	0.0009578544	1	1
Mouse Phenotype	abnormal tegmentum morphology	91	0.0001960655	0.017059853065934064	2.037244	29	179	0.00308642	8	8
Mouse Phenotype	metacarpal bone hypoplasia	100	0.0002670539	0.021145327802	3.373703	11	41	0.001170711	1	1
Mouse Phenotype	absent dorsal mesocardium	116	0.0003869841	0.026415000894827585	3.772414	9	30	0.0009578544	2	2
Mouse Phenotype	abnormal symphysis menti morphology	121	0.0004326907	0.028314421178512395	5.389163	6	14	0.0006385696	1	1
Mouse Phenotype	detached tectorial membrane	126	0.0004586737	0.02882363775079365	2.382577	18	95	0.001915709	5	7
Mouse Phenotype	rostral-caudal axis duplication	128	0.0004799648	0.02969032255	2.161279	22	128	0.002341422	8	12
Mouse Phenotype	anal stenosis	135	0.0005191027	0.030446334656296297	3.143678	11	44	0.001170711	1	2
Mouse Phenotype	absent seminal vesicle	136	0.0005195612	0.030249158688235293	2.005782	26	163	0.002767135	8	13
Mouse Phenotype	increased brown fat cell number	142	0.0005910901	0.03295951698450704	2.667363	14	66	0.001489996	3	3
Mouse Phenotype	decreased solitary pulmonary neuroendocrine cell number	146	0.0005958629	0.03231535919315069	3.309135	10	38	0.001064283	2	2
Mouse Phenotype	increased airway resistance	149	0.0006644305	0.03530846106711409	2.111784	22	131	0.002341422	6	9
Mouse Phenotype	optic nerve coloboma	157	0.0007621911	0.03843967598598726	2.424041	16	83	0.001702852	3	3
Mouse Phenotype	absent enteric neurons	165	0.0008190876	0.039306276465454544	2.080028	22	133	0.002341422	5	8
Mouse Phenotype	pancreatic islet hypoplasia	183	0.00109694	0.04746213617486339	2.219067	18	102	0.001915709	3	5
Mouse Phenotype	ocular hypotension	186	0.001134249	0.048284857967741936	3.067003	10	41	0.001064283	3	4
Human Phenotype	Partial duplication of the phalanges of the thumb	1	0.000001603453	0.009854822138	2.514943	31	155	0.003299276	6	8
Human Phenotype	Ectopic ossification	3	0.000004595089	0.009413805664666668	4.572623	12	33	0.001277139	2	2
Human Phenotype	Partial duplication of the phalanx of hand	6	0.00002375166	0.02432961706	2.214864	31	176	0.003299276	6	9
Human Phenotype	Steatorrhea	11	0.00004741945	0.02649453997272727	2.011954	36	225	0.003831418	12	16
Human Phenotype	Synostosis involving metatarsal bones	21	0.0001659974	0.04858190573333333	2.756101	16	73	0.001702852	3	3
MGI Expression: Detected	TS26_chondrocranium	130	0.000001230927	0.00008840896460769232	2.111083	46	274	0.0048957	11	14
MGI Expression: Detected	TS16_hepatic primordium	136	0.000001735758	0.00011916744445588237	2.426699	33	171	0.003512133	5	8
MGI Expression: Detected	TS26_chondrocranium temporal bone	193	0.00000997559	0.0004826014706217617	3.143678	18	72	0.001915709	4	5
MGI Expression: Detected	TS28_brain white matter	198	0.00001023524	0.00048265876707070704	2.383442	29	153	0.00308642	6	8
MGI Expression: Detected	TS21_femur cartilage condensation	215	0.00001464549	0.0006360229773488371	2.425123	27	140	0.002873563	5	8
MGI Expression: Detected	TS23_urogenital mesentery	227	0.00001800476	0.0007405746437004405	2.494983	25	126	0.002660707	6	8
MGI Expression: Detected	TS26_nasal capsule	237	0.00002130353	0.0008392871713502109	4.322557	11	32	0.001170711	2	2
MGI Expression: Detected	TS21_pons ventricular layer	247	0.00002392763	0.0009045031631983806	4.657301	10	27	0.001064283	2	2
MGI Expression: Detected	TS21_upper leg mesenchyme	262	0.00002820367	0.0010051055984351145	2.341498	27	145	0.002873563	5	9
MGI Expression: Detected	TS15_cardinal vein	342	0.00006954119	0.0018985558217251464	2.157791	29	169	0.00308642	7	9
MGI Expression: Detected	TS26_temporal bone petrous part	347	0.0000736264	0.001981123045533141	3.842273	11	36	0.001170711	2	2
MGI Expression: Detected	TS15_vitelline vein	352	0.000080375	0.0021319925426136364	2.812765	17	76	0.001809281	4	4
MGI Expression: Detected	TS21_thalamus mantle layer	385	0.0001124789	0.0027278324397402597	2.286311	24	132	0.002554278	4	4
MGI Expression: Detected	TS22_handplate skin	393	0.0001196127	0.0028417907885496183	3.429467	12	44	0.001277139	2	2
MGI Expression: Detected	TS14_trunk mesenchyme derived from neural crest	399	0.0001264389	0.0029587970157894735	3.929598	10	32	0.001064283	3	3
MGI Expression: Detected	TS18_metencephalon basal plate	402	0.0001341709	0.0031163027196517415	3.205319	13	51	0.001383567	3	3
MGI Expression: Detected	TS14_oral region	408	0.0001453595	0.0033265236556372546	2.07197	29	176	0.00308642	7	8
MGI Expression: Detected	TS26_nasal septum	409	0.000146374	0.0033415502151589245	2.601665	18	87	0.001915709	4	6
MGI Expression: Detected	TS21_forelimb digit 2 mesenchyme	411	0.0001513566	0.0034384831489051096	3.353257	12	45	0.001277139	2	2
MGI Expression: Detected	TS21_forelimb digit 3 mesenchyme	411	0.0001513566	0.0034384831489051096	3.353257	12	45	0.001277139	2	2
MSigDB Perturbation	Genes up-regulated in bladder cancer cells resistant to cisplatin [PubChem=2767] compared to the parental cells sensitive to the drug.	29	0.00002343739	0.00271873724	2.033358	38	235	0.004044274	8	14
MSigDB Perturbation	Up-regulated genes common to all pretumorigenic cells with acquired drug resistance.	55	0.0003833843	0.023449177912727274	2.195585	22	126	0.002341422	5	7
