# Supplementary material for: Evaluation of chromatin accessibility in prefrontal cortex of individuals with schizophrenia
Source: Nat Commun. 2018 Aug 7;9:3121. doi: 10.1038/s41467-018-05379-y (PMC6081462; doi:10.1038/s41467-018-05379-y)
Supplement: Supplementary file 6 — Supplementary Data 3 [file 41467_2018_5379_MOESM6_ESM.xlsx]

## Sheet: tableS3
chr	start	end	peak_coordinate	meta_pvalue	meta_pvalue_adj	baseMean_all	log2FoldChange_all	gwas_loci	cmc_loci	antipsychotic_loci
chr9	68480311	68480611	chr9_68480311_68480611	6.79293873264242e-18	8.02599297139168e-13	95.4937182050603	0.0118168981222809	0	0	0
chr21	10089994	10090294	chr21_10089994_10090294	1.49674929000635e-16	8.84219610564151e-12	63.7423000171146	0.0116185672736395	0	0	0
chr21	9454066	9454366	chr21_9454066_9454366	5.51897183459854e-16	2.17359186733829e-11	106.185298825342	0.0112187651089497	0	0	0
chr1	143539164	143539464	chr1_143539164_143539464	1.26335060346519e-15	3.73168501251547e-11	128.548826629124	0.0112608365798459	0	0	0
chr7	57917094	57917394	chr7_57917094_57917394	2.27574476514169e-15	5.37767590982041e-11	90.8898508814452	0.0109695781904035	0	0	0
chr21	10092384	10092684	chr21_10092384_10092684	4.65658883035116e-15	9.16975472472751e-11	87.504365419087	0.0109679446691383	0	0	0
chr1	143532753	143533053	chr1_143532753_143533053	6.78545434030279e-15	1.14530714459351e-10	86.081142738221	0.0109708989285741	0	0	0
chr7	97208505	97208805	chr7_97208505_97208805	9.72456865125518e-15	1.43622154410388e-10	37.4417806835152	0.0109713555636601	0	0	0
chr2	87589117	87589417	chr2_87589117_87589417	1.70728904776616e-14	2.24132906190742e-10	68.293984592443607	0.0107070082932781	0	0	0
chr1	118861846	118862146	chr1_118861846_118862146	3.52556896128182e-14	4.1655302391337e-10	32.0436507757844	0.010702540193221	0	0	0
chr4	190845759	190846059	chr4_190845759_190846059	4.66404880098356e-14	5.00969721758008e-10	97.257070344475	0.0104904142229673	0	0	0
chr2	91738417	91738717	chr2_91738417_91738717	5.29245599849594e-14	5.2109521761191e-10	102.049135071221	0.0106036237290514	0	0	0
chr6	83274486	83274786	chr6_83274486_83274786	1.23269401861568e-13	1.12034818221138e-9	154.689653571001	0.0100079143101563	0	0	0
chr12	85009343	85009643	chr12_85009343_85009643	1.47715666811304e-13	1.24663581893494e-9	44.545141767186	0.010493946931653	0	0	0
chr16	33342965	33343265	chr16_33342965_33343265	2.25200444866109e-13	1.77385886412136e-9	42.323879462072	0.0101509036352344	0	0	0
chr10	42625780	42626080	chr10_42625780_42626080	3.37367919470769e-13	2.49129340133189e-9	99.2459174870735	0.0100677110629556	0	0	0
chr3	95502588	95502888	chr3_95502588_95502888	5.64155923011444e-12	3.9209500362146e-8	38.6744933568933	0.00979637118093424	0	0	0
chr13	63605735	63606035	chr13_63605735_63606035	1.15143474995873e-11	7.55801769872912e-8	43.1373353733037	0.00963778252205551	0	0	0
chrX	116558690	116558990	chrX_116558690_116558990	1.51074708298893e-11	9.39462049206883e-8	53.0210052016313	0.00931358038540361	0	0	0
chr17	25293777	25294077	chr17_25293777_25294077	1.69294816517217e-11	1.00012605805711e-7	72.3294001263995	0.00957408090726148	0	0	0
chr14	20705211	20705511	chr14_20705211_20705511	3.55353846790925e-11	1.90844398663824e-7	40.7228642537074	0.00920187422331458	0	0	0
chr2	87588191	87588491	chr2_87588191_87588491	3.43600214798317e-11	1.90844398663824e-7	70.3719297934195	0.00935475503871435	0	0	0
chr1	142553988	142554288	chr1_142553988_142554288	3.99426840297524e-11	2.05187304499274e-7	96.0844055076686	0.00938037969175757	0	0	0
chr2	90295267	90295567	chr2_90295267_90295567	7.58408799047828e-11	3.73364651771246e-7	34.5395820614438	0.00911701976415206	0	0	0
chr12	82321417	82321717	chr12_82321417_82321717	8.4397846062496e-11	3.98870972319041e-7	43.8888962478923	0.00918015237545279	0	0	0
chr9	22645186	22645486	chr9_22645186_22645486	9.28477513390087e-11	4.21928750623329e-7	26.5572956981865	0.0091197680440716	0	0	0
chr4	167585983	167586283	chr4_167585983_167586283	1.06011720250446e-10	4.63907287815951e-7	41.5281973560198	0.00917814219334297	0	0	0
chr9	69082917	69083217	chr9_69082917_69083217	1.49863727915036e-10	6.32382113593478e-7	63.9824508467735	0.00884319442126458	0	0	0
chr11	89420801	89421101	chr11_89420801_89421101	1.60878715596001e-10	6.33604733503289e-7	26.6362512067434	0.00907978846987647	0	0	0
chr2	4496840	4497140	chr2_4496840_4497140	1.59257606128759e-10	6.33604733503289e-7	51.5272416870164	0.00910052479373793	0	0	0
chr1	238804964	238805264	chr1_238804964_238805264	1.86376268704356e-10	6.82191174100592e-7	42.38236082056	0.00898985884104462	0	0	0
chr2	187804841	187805141	chr2_187804841_187805141	1.96310683859944e-10	6.82191174100592e-7	28.2328740587079	0.00904168550538501	0	0	0
chr21	10097909	10098209	chr21_10097909_10098209	1.87630100796762e-10	6.82191174100592e-7	95.8497756794392	0.00896088118588995	0	0	0
chr21	10414082	10414382	chr21_10414082_10414382	1.93115182731686e-10	6.82191174100592e-7	56.0513516451102	0.00900323800517121	0	0	0
chr16	32106952	32107252	chr16_32106952_32107252	2.58392181595771e-10	8.72272943997245e-7	92.5625446801489	0.00873445513312983	0	0	0
chr2	92178285	92178585	chr2_92178285_92178585	4.11031340046108e-10	1.34900485803133e-6	36.0488798127405	0.0087065658691871	0	0	0
chr10	42658008	42658308	chr10_42658008_42658308	4.38379545134417e-10	1.39987621666815e-6	116.656771097732	0.00874322603307922	0	0	0
chr14	19341189	19341489	chr14_19341189_19341489	4.55050215660682e-10	1.41487087054581e-6	28.4493330572027	0.00885937225436739	0	0	0
chrX	143558241	143558541	chrX_143558241_143558541	6.70451028028651e-10	2.0311571759908e-6	20.0485771523916	0.00683940321392946	0	0	0
chr12	97221237	97221537	chr12_97221237_97221537	8.39466874773169e-10	2.47961725470499e-6	24.0768037601696	0.00862027037086114	0	0	0
chr17	25303241	25303541	chr17_25303241_25303541	1.00885723233029e-9	2.90728048083632e-6	145.502164484638	0.0084366146515685	0	0	0
chr5	84440431	84440731	chr5_84440431_84440731	1.03695077036054e-9	2.91709065284853e-6	28.015345510513	0.0086679529420238	0	0	0
chr11	55660014	55660314	chr11_55660014_55660314	1.40658513871602e-9	3.86490342580407e-6	27.070996326126	0.0085139830013064	0	0	0
chr4	33859308	33859608	chr4_33859308_33859608	1.67242315698575e-9	4.4909122919132e-6	58.443563301064	0.00848466708203831	0	0	0
chr15	20514625	20514925	chr15_20514625_20514925	1.77373176397487e-9	4.65711011949241e-6	77.9289769917671	0.00810622444548652	0	0	0
chr20	29589040	29589340	chr20_29589040_29589340	2.00629638139304e-9	5.15321587074675e-6	135.485933543987	0.00841209980880558	0	0	0
chr2	87591384	87591684	chr2_87591384_87591684	2.30836882982403e-9	5.654259080184e-6	56.2604800671765	0.0083286752311066	0	0	0
chr3	102527650	102527950	chr3_102527650_102527950	2.34493444824477e-9	5.654259080184e-6	30.4099192361588	0.0084930615332545	0	0	0
chr3	152411837	152412137	chr3_152411837_152412137	2.33913524443183e-9	5.654259080184e-6	61.3795388536437	0.00843571883874553	0	0	0
chr5	29073946	29074246	chr5_29073946_29074246	2.78533794672047e-9	6.58186498161834e-6	28.9701281870863	0.00842265933194833	0	0	0
chr4	108247440	108247740	chr4_108247440_108247740	2.86021262653403e-9	6.62627141667154e-6	23.1496405380761	0.00831787980544955	0	0	0
chr11	87786394	87786694	chr11_87786394_87786694	4.02135893530185e-9	9.13714617161123e-6	28.9416690215576	0.00834493236681263	0	0	0
chr6	57560050	57560350	chr6_57560050_57560350	4.79722473489836e-9	1.06943716392021e-5	61.0707463726514	0.00825469543515811	0	0	0
chr3	75905588	75905888	chr3_75905588_75905888	4.96328292279469e-9	1.08596630350748e-5	61.5232768618706	0.00826014567065199	0	0	0
chr9	70103206	70103506	chr9_70103206_70103506	5.32766084639196e-9	1.14449778967801e-5	37.9998183849484	0.00820429600444035	0	0	0
chr2	91711508	91711808	chr2_91711508_91711808	5.43759695337121e-9	1.14725527720485e-5	50.6641051600138	0.00811516635490439	0	0	0
chr15	20118149	20118449	chr15_20118149_20118449	5.7842635893758e-9	1.19898651159988e-5	97.6167179864346	0.00799395127184842	0	0	0
chr12	89094985	89095285	chr12_89094985_89095285	6.08567085734168e-9	1.23971410885626e-5	23.4799333172301	0.0080559092759684	0	0	0
chr13	76892878	76893178	chr13_76892878_76893178	6.6754636089439e-9	1.33681250224397e-5	31.5244136071681	0.00807571421138925	0	0	0
chr21	9450852	9451152	chr21_9450852_9451152	7.98736478214324e-9	1.57287187289965e-5	69.6734202845669	0.00813548036896567	0	0	0
chr5	132961526	132961826	chr5_132961526_132961826	8.20294487050598e-9	1.58884318416397e-5	79.7413635124108	0.00803795057248946	0	0	0
chr2	205901450	205901750	chr2_205901450_205901750	9.79854125308898e-9	1.86728588086285e-5	29.3156777191624	0.00813730613563129	0	0	0
chr1	106953412	106953712	chr1_106953412_106953712	1.02167051878877e-8	1.9160700815227e-5	25.2606318922149	0.00806082343543183	0	0	0
chr7	57663366	57663666	chr7_57663366_57663666	1.26788184138623e-8	2.34066836442914e-5	49.2267059129009	0.00807661171009338	0	0	0
chr1	142566495	142566795	chr1_142566495_142566795	1.39023275245184e-8	2.47731040892293e-5	115.00722592926	0.00778326068657988	0	0	0
chr1	148848210	148848510	chr1_148848210_148848510	1.404798881084e-8	2.47731040892293e-5	77.4448636292262	0.00798715416783452	0	0	0
chr2	199822597	199822897	chr2_199822597_199822897	1.3840587740664e-8	2.47731040892293e-5	23.1458944458079	0.00800558178456685	0	0	0
chr5	105723457	105723757	chr5_105723457_105723757	1.60591064394692e-8	2.79031697652378e-5	38.4642317979391	0.00787258052883916	0	0	0
chr5	45373640	45373940	chr5_45373640_45373940	1.99127378852259e-8	3.40975334292059e-5	41.2612357703257	0.00792099445493632	1	0	0
chr3	98407424	98407724	chr3_98407424_98407724	2.15257495340994e-8	3.63330051278988e-5	27.7245704146737	0.00783128801614185	0	0	0
chr2	87587136	87587436	chr2_87587136_87587436	2.44109580773969e-8	4.06225847712761e-5	67.3488044839617	0.00777151465087628	0	0	0
chr15	20522663	20522963	chr15_20522663_20522963	2.88533570883619e-8	4.70339130470023e-5	61.9516751650672	0.00781575414270979	0	0	0
chr21	24519999	24520299	chr21_24519999_24520299	2.90598183054977e-8	4.70339130470023e-5	28.7209136469468	0.00789163886880459	0	0	0
chr14	49125533	49125833	chr14_49125533_49125833	2.98261125520274e-8	4.76218223006371e-5	22.3805349149042	0.00778352671036301	0	0	0
chr4	75426615	75426915	chr4_75426615_75426915	3.2495845833805e-8	5.11926556927431e-5	17.6892215720924	0.00692324628303263	0	0	0
chr1	148850473	148850773	chr1_148850473_148850773	3.92583124620704e-8	6.10322122897177e-5	59.722080666014	0.00775029245379584	0	0	0
chr3	8115656	8115956	chr3_8115656_8115956	4.45896292854429e-8	6.84201802510864e-5	36.0608452157665	0.00755258231726485	0	0	0
chr7	141744233	141744533	chr7_141744233_141744533	5.11970543089649e-8	7.75517225732413e-5	24.5780107601658	0.00753519811042935	0	0	0
chr1	197008909	197009209	chr1_197008909_197009209	5.58105229642132e-8	8.34699355603509e-5	25.2072093563625	0.00761510279215721	0	0	0
chrX	140878571	140878871	chrX_140878571_140878871	6.76694551504653e-8	9.99410183117222e-5	19.5645730296194	0.00731341063255237	0	0	0
chr7	57754488	57754788	chr7_57754488_57754788	7.31063517383976e-8	1.06637798402409e-4	36.1642024114899	0.00765259287457627	0	0	0
chr4	190874982	190875282	chr4_190874982_190875282	8.64444569836491e-8	1.23055246765447e-4	54.128949808991	0.00750896787661202	0	0	0
chr7	650563	650863	chr7_650563_650863	8.56118821832558e-8	1.23055246765447e-4	26.2372734930736	-0.00756560298678041	0	0	0
chr2	90396726	90397026	chr2_90396726_90397026	9.86773144814819e-8	1.37163788948424e-4	87.0340208838339	0.00747031967633653	0	0	0
chr4	70889767	70890067	chr4_70889767_70890067	9.82255293243105e-8	1.37163788948424e-4	24.4880316072224	0.00757286046899808	0	0	0
chr12	66462316	66462616	chr12_66462316_66462616	1.00662929067286e-7	1.38296818548349e-4	25.5149221106597	0.00751890700348654	0	0	0
chr2	126650685	126650985	chr2_126650685_126650985	1.02563387396412e-7	1.39288153421389e-4	19.6428141543616	0.00707950486740457	0	0	0
chr12	97220647	97220947	chr12_97220647_97220947	1.13094518946052e-7	1.51818795395831e-4	20.8069476611965	0.00724195806818361	0	0	0
chr7	9887981	9888281	chr7_9887981_9888281	1.14360085231134e-7	1.51818795395831e-4	28.318322373648	0.00738739587811542	0	0	0
chr11	24940352	24940652	chr11_24940352_24940652	1.36386310695433e-7	1.77486465085121e-4	37.9062389734013	0.00744348168693046	0	0	0
chr22	19511814	19512114	chr22_19511814_19512114	1.36699068342017e-7	1.77486465085121e-4	33.8629723991357	-0.00741171952611596	0	0	0
chr3	86909288	86909588	chr3_86909288_86909588	1.47007299484202e-7	1.88795722268015e-4	103.107980738954	0.00741728028976632	0	0	0
chr9	22204997	22205297	chr9_22204997_22205297	1.5636098680283e-7	1.98649067878795e-4	23.2777443133156	0.00745779036105481	0	0	0
chr17	42074976	42075276	chr17_42074976_42075276	1.68105362755848e-7	2.11297710854563e-4	382.033632027257	0.00722882200567527	0	0	0
chr3	174343803	174344103	chr3_174343803_174344103	1.97693970019402e-7	2.4587303100771e-4	29.1150444125558	0.00732815129379777	0	0	0
chr15	20341311	20341611	chr15_20341311_20341611	2.1023411498576e-7	2.58745637018724e-4	42.7155429317918	0.00709454592139323	0	0	0
chr6	58505391	58505691	chr6_58505391_58505691	2.18050167019055e-7	2.65598591068407e-4	25.576670690972	0.00679883587263846	0	0	0
chr8	138249437	138249737	chr8_138249437_138249737	2.28453958526041e-7	2.7543155212009e-4	34.861147926933	0.0070232862156115	0	0	0
chr1	148849992	148850292	chr1_148849992_148850292	2.82584558116619e-7	3.37251825359544e-4	80.5483984090102	0.00716755303320899	0	0	0
chr1	142964950	142965250	chr1_142964950_142965250	3.02045168544969e-7	3.56247862157721e-4	128.18841803855	0.00720401258371475	0	0	0
chr11	48974401	48974701	chr11_48974401_48974701	3.04531739436741e-7	3.56247862157721e-4	24.9501983594823	0.0072129571028126	0	0	0
chr2	91618241	91618541	chr2_91618241_91618541	3.39139709765003e-7	3.92843480276025e-4	90.8063265394747	0.00712540314733931	0	0	0
chr14	42860399	42860699	chr14_42860399_42860699	3.50550806507214e-7	4.02119212528547e-4	27.4867389013699	0.00711356415319881	0	0	0
chrX	138585175	138585475	chrX_138585175_138585475	3.56783727228915e-7	4.05333759034142e-4	34.6436087200412	0.0072872001646157	0	0	0
chr15	22723054	22723354	chr15_22723054_22723354	4.43940851824155e-7	4.99547614521215e-4	29.5486468915893	0.00716367430020618	0	0	0
chr9	105776615	105776915	chr9_105776615_105776915	4.7991912380888e-7	5.34937776568555e-4	30.9376921624394	0.00705253204461327	0	0	0
chr17	25301548	25301848	chr17_25301548_25301848	4.98503927121254e-7	5.50460149506827e-4	155.318569153903	0.00668283447124325	0	0	0
chr3	77372086	77372386	chr3_77372086_77372386	5.44727176317457e-7	5.93441010876341e-4	29.411400752657	0.00699146242060837	0	0	0
chr4	163374046	163374346	chr4_163374046_163374346	5.47473340997369e-7	5.93441010876341e-4	44.597896566245	0.00710078140899555	0	0	0
chr1	142965420	142965720	chr1_142965420_142965720	5.72057953249169e-7	6.1445264811178e-4	133.07497869888	0.0071131713272312	0	0	0
chr4	103241403	103241703	chr4_103241403_103241703	5.80531756746611e-7	6.17936829938068e-4	26.1341990193025	0.00703486631247085	0	0	0
chr2	92247839	92248139	chr2_92247839_92248139	6.41482433446366e-7	6.76718147112098e-4	81.4458188890035	0.00687802437438495	0	0	0
chr11	25237489	25237789	chr11_25237489_25237789	6.80548306032248e-7	7.11576490746214e-4	27.2666873887794	0.00687592022175635	0	0	0
chr2	36182115	36182415	chr2_36182115_36182415	7.06682360384038e-7	7.32420475825393e-4	28.9609296650598	0.00673071443757459	0	0	0
chr3	96340480	96340780	chr3_96340480_96340780	7.9289980551231e-7	8.14632154964265e-4	25.5821077069479	0.0066899135085254	0	0	0
chr5	12962442	12962742	chr5_12962442_12962742	8.26830678259661e-7	8.42169812911513e-4	26.7523112582075	0.00699587335950534	0	0	0
chr3	131934615	131934915	chr3_131934615_131934915	8.61787313744848e-7	8.68584268874644e-4	19.6734474570594	0.00686475016449795	0	0	0
chr5	26094478	26094778	chr5_26094478_26094778	8.6746685394414e-7	8.68584268874644e-4	37.0878893261039	0.00699267466643934	0	0	0
chr17	55604005	55604305	chr17_55604005_55604305	8.93431966176427e-7	8.87065324938464e-4	25.8942934989487	-0.00695561132989476	0	0	0
chr10	59232213	59232513	chr10_59232213_59232513	9.18376334123655e-7	9.00959442064697e-4	31.2509662705086	0.00693059794852466	0	0	0
chr15	21348214	21348514	chr15_21348214_21348514	9.2267665794763e-7	9.00959442064697e-4	44.4734694660749	0.00687253198776334	0	0	0
chr1	216203710	216204010	chr1_216203710_216204010	9.98589221540088e-7	9.67092735273807e-4	29.1177867461411	0.00695301620722085	0	0	0
chr1	3128679	3128979	chr1_3128679_3128979	1.12827426136232e-6	0.00108285618749278	32.1014784652085	-0.00678638377560487	0	0	0
chr13	86503626	86503926	chr13_86503626_86503926	1.13645276634424e-6	0.00108285618749278	25.0460500302145	0.00691351863301947	0	0	0
chr21	9443154	9443454	chr21_9443154_9443454	1.19143820390746e-6	0.00112616645334459	44.6250862805904	0.00666038033639447	0	0	0
chr16	46479995	46480295	chr16_46479995_46480295	1.38726153558383e-6	0.00130085495993889	129.47862687455	0.00666571775002359	0	0	0
chr6	91926730	91927030	chr6_91926730_91927030	1.45395328856243e-6	0.00135265739330888	24.9014883205006	0.00672239856908696	0	0	0
chr7	65014830	65015130	chr7_65014830_65015130	1.49785780124278e-6	0.00138261636665967	16.6445283671024	0.00647658812517388	0	0	0
chr6	15512229	15512529	chr6_15512229_15512529	1.55860952845894e-6	0.00142754134113551	28.2203186196433	-0.00674771857600562	0	0	0
chr6	142325332	142325632	chr6_142325332_142325632	1.60482304380653e-6	0.00145856194055254	22.1719376618164	0.00628223896617871	0	0	0
chr13	104890897	104891197	chr13_104890897_104891197	1.69980684485911e-6	0.00153309601781522	27.9684841049554	0.00669500374204446	0	0	0
chr13	65930027	65930327	chr13_65930027_65930327	1.95081367720337e-6	0.00174615558779495	24.1143495512418	0.00676093934162512	0	0	0
chr8	112548276	112548576	chr8_112548276_112548576	2.18120025285096e-6	0.0019376930246229	29.0429676570817	0.00673358814165904	0	0	0
chr3	97793389	97793689	chr3_97793389_97793689	2.4288816004417e-6	0.00214162103623424	31.2931792857453	0.00670550363992516	0	0	0
chr10	42623650	42623950	chr10_42623650_42623950	2.52454217802448e-6	0.00220947931420702	81.3046945732757	0.00647987527252342	0	0	0
chr18	15178377	15178677	chr18_15178377_15178677	2.89049598904382e-6	0.00249283125618617	78.8720794910166	0.00653433210554066	0	0	0
chr3	81873249	81873549	chr3_81873249_81873549	2.88645759059432e-6	0.00249283125618617	37.6240278717924	0.00658758765052687	0	0	0
chr2	182802231	182802531	chr2_182802231_182802531	2.97445898368518e-6	0.00254665418724907	33.1844314897946	0.00651266796006248	0	0	0
chr10	126342967	126343267	chr10_126342967_126343267	3.00092249399353e-6	0.00255082729863542	25.9765466024322	-0.00658946204723828	0	0	0
chr3	178475400	178475700	chr3_178475400_178475700	3.49844947232228e-6	0.00295249144324159	29.2234312319169	0.00654747318129765	0	0	0
chr15	78857686	78857986	chr15_78857686_78857986	3.64631131175206e-6	0.00305545371706475	18.2054996099157	-0.0065698187248406	1	0	0
chr11	116908142	116908442	chr11_116908142_116908442	3.77177322912052e-6	0.00313832782089471	22.1048039727709	-0.00658466440490138	0	0	0
chr10	119956874	119957174	chr10_119956874_119957174	4.30899294639794e-6	0.00356025268953013	22.857472735485	0.00641746557980474	0	0	0
chr12	54812911	54813211	chr12_54812911_54813211	4.45663568293322e-6	0.00359538342679434	31.0109940984926	-0.00637293465539044	0	1	0
chr18	1720924	1721224	chr18_1720924_1721224	4.45547635642896e-6	0.00359538342679434	48.9357849003012	0.00639955383802075	0	0	0
chr4	136912461	136912761	chr4_136912461_136912761	4.38581335715627e-6	0.00359538342679434	25.2656989738443	0.00649695986939248	0	0	0
chr9	68744351	68744651	chr9_68744351_68744651	4.47323247798402e-6	0.00359538342679434	77.8113932188305	0.00644739169786298	0	0	0
chr19	7585415	7585715	chr19_7585415_7585715	5.20204422156996e-6	0.0041529184382901	30.9739877450144	-0.00641733226829666	0	0	0
chr16	33045085	33045385	chr16_33045085_33045385	5.25183372730241e-6	0.00416452790971969	135.535876369721	0.00616978733334546	0	0	0
chr19	10064563	10064863	chr19_10064563_10064863	5.51537861984723e-6	0.00434435343128127	27.832688047838	-0.00641575896541696	0	1	0
chr5	97084920	97085220	chr5_97084920_97085220	5.71040516566642e-6	0.00446818404724383	27.2006701174494	0.00625597718412176	0	0	0
chr19	728028	728328	chr19_728028_728328	5.98538998070641e-6	0.00465253813816068	23.5055614386143	-0.00644650710094877	0	0	0
chr5	8599160	8599460	chr5_8599160_8599460	6.14281549316603e-6	0.00474369892907551	39.0045175380527	0.00613480572632312	0	0	0
chr2	126009184	126009484	chr2_126009184_126009484	6.20992469586072e-6	0.00476438326406063	24.5040665299688	0.00633965253493609	0	0	0
chr1	226838268	226838568	chr1_226838268_226838568	6.4551799444373e-6	0.00492059626319456	29.3399740263891	-0.00634379021141214	0	0	0
chr21	44528194	44528494	chr21_44528194_44528494	7.35063850172962e-6	0.00556726051446383	30.6387026081619	-0.00618040563471169	0	0	0
chr4	61088777	61089077	chr4_61088777_61089077	7.572131122391e-6	0.00569848685587733	31.8805846301622	0.00618872448462551	0	0	0
chr5	129932310	129932610	chr5_129932310_129932610	7.62725430036795e-6	0.0057036414563106	73.8870937204146	0.00635784270830998	0	0	0
chr21	10098915	10099215	chr21_10098915_10099215	7.92670661752977e-6	0.0058902908193357	86.1472685150119	0.00628821026281323	0	0	0
chr4	84570591	84570891	chr4_84570591_84570891	8.39625210748543e-6	0.00620021236877261	28.8482820506758	0.00606021467325991	0	0	0
chr9	70101158	70101458	chr9_70101158_70101458	8.75489494909655e-6	0.00642489657158792	31.1639743846785	0.00622930681819808	0	0	0
chr12	61034017	61034317	chr12_61034017_61034317	8.9516034540382292e-06	0.00652870278581188	25.895502321484	0.00622249226987224	0	0	0
chr12	44997604	44997904	chr12_44997604_44997904	9.34861907260859e-6	0.00672934162249742	33.1643930941543	0.00615395448080999	0	0	0
chr12	83294196	83294496	chr12_83294196_83294496	9.34843182053519e-6	0.00672934162249742	40.7141777472009	0.00628515740218843	0	0	0
chr9	66946560	66946860	chr9_66946560_66946860	9.39756726684334e-6	0.00672934162249742	49.4146444795298	0.00626149005116667	0	0	0
chr11	707011	707311	chr11_707011_707311	9.46657644843574e-6	0.00673792132852759	28.8533373409382	-0.00627643852023055	0	1	0
chr17	19166984	19167284	chr17_19166984_19167284	1.01596826565168e-5	0.00704526221545451	24.768484333103	-0.00628891492579409	0	0	0
chr17	71274778	71275078	chr17_71274778_71275078	1.0124197751119e-5	0.00704526221545451	23.3841087772422	-0.00625948068204851	0	0	0
chr21	10593288	10593588	chr21_10593288_10593588	1.00248579120239e-5	0.00704526221545451	78.2164025488627	0.00625552804619176	0	0	0
chr6	68100196	68100496	chr6_68100196_68100496	1.00420173177848e-5	0.00704526221545451	36.4679660037216	0.00621383761688301	0	0	0
chr8	72770325	72770625	chr8_72770325_72770625	1.0196525144244e-5	0.00704526221545451	24.7012396736975	0.00616403370187894	0	0	0
chrX	83229961	83230261	chrX_83229961_83230261	1.03301247456056e-5	0.00709607499385343	18.3745773945919	0.00556426967846267	0	0	0
chr5	88607075	88607375	chr5_88607075_88607375	1.04935021629579e-5	0.0071666373847272	30.2404880072788	0.00613143434776522	1	0	0
chrX	83670202	83670502	chrX_83670202_83670502	1.08707181019074e-5	0.00738159244354349	22.2500448706635	0.0055504186238334	0	0	0
chr16	33590290	33590590	chr16_33590290_33590590	1.11512360265305e-5	0.00752880479432359	55.9214982593002	0.00619045388347442	0	0	0
chr12	64760540	64760840	chr12_64760540_64760840	1.17425960677405e-5	0.00788301824202088	18.5181669673435	0.00586569713100474	0	0	0
chr7	109539443	109539743	chr7_109539443_109539743	1.1954021667967e-5	0.00797961337917312	33.800154899086	0.00621749221912862	0	0	0
chr6	141034554	141034854	chr6_141034554_141034854	1.22810285118511e-5	0.00812681229659556	21.8494573941123	0.00613939754263313	0	0	0
chr8	111121319	111121619	chr8_111121319_111121619	1.23121013701893e-5	0.00812681229659556	31.6609760638483	0.0060876972001337	0	0	0
chr6	143890265	143890565	chr6_143890265_143890565	1.23954044921365e-5	0.00813634350863839	29.2597146381599	0.00607229226833759	0	0	0
chr2	90399570	90399870	chr2_90399570_90399870	1.25650281258255e-5	0.00820211714432337	127.183823592678	0.00598654008716212	0	0	0
chr9	68743637	68743937	chr9_68743637_68743937	1.28986129605091e-5	0.00837360944236306	53.1989478616352	0.00608487842087907	0	0	0
chr11	116740386	116740686	chr11_116740386_116740686	1.33542855351155e-5	0.00862205215598344	24.3286626109667	-0.00620431028181843	0	0	0
chr11	67914547	67914847	chr11_67914547_67914847	1.37138904187822e-5	0.00875850584194572	24.0945067973877	-0.00611498098305178	0	0	0
chr4	100384080	100384380	chr4_100384080_100384380	1.36560373866194e-5	0.00875850584194572	47.9345444585674	0.00583262580568708	0	0	0
chrX	111728774	111729074	chrX_111728774_111729074	1.46476610922708e-5	0.00930457232996762	33.7296934859532	0.0024652618451623	0	0	0
chr17	71301250	71301550	chr17_71301250_71301550	1.47895680968542e-5	0.00934447620202948	30.432038516352	-0.00605277523076084	0	0	0
chr7	119658983	119659283	chr7_119658983_119659283	1.54471788873559e-5	0.00970805893563229	23.808525155601	0.00610396496221818	0	0	0
chr1	106588759	106589059	chr1_106588759_106589059	1.55914379780749e-5	0.0097468760845794	24.3798692998087	0.00612663641666808	0	0	0
chr3	156167811	156168111	chr3_156167811_156168111	1.58238782369642e-5	0.009840120323441	34.4018858723014	0.00592940675273432	0	0	0
chr15	33069547	33069847	chr15_33069547_33069847	1.60045907967348e-5	0.00990038959065869	20.5682119907274	0.00600696506482845	0	0	0
chr3	87419974	87420274	chr3_87419974_87420274	1.64133558501433e-5	0.0101003688562819	29.3439551077996	0.00610443485576223	0	0	0
chr14	28875472	28875772	chr14_28875472_28875772	1.77296988822264e-5	0.0107979349604784	28.2872987911831	0.00608265843220172	0	0	0
chr19	8405581	8405881	chr19_8405581_8405881	1.77235708678656e-5	0.0107979349604784	20.0966975680837	-0.00609317875962507	0	0	0
chr15	69597861	69598161	chr15_69597861_69598161	1.81567203064123e-5	0.0110012965007345	19.2885763420987	-0.00610457542179145	0	0	0
chr3	18830004	18830304	chr3_18830004_18830304	1.83617390312501e-5	0.011068756071532	22.2240659580221	0.00532622227386317	0	0	0
chr21	11172685	11172985	chr21_11172685_11172985	1.86731014171649e-5	0.0111993110590907	118.814847735475	0.00598379436291546	0	0	0
chr16	33520321	33520621	chr16_33520321_33520621	1.88448308306329e-5	0.0112452245065704	80.2844562287749	0.00600456951097391	0	0	0
chr22	45405210	45405510	chr22_45405210_45405510	1.95220446830457e-5	0.0115907971024684	27.7082401417972	-0.0059594659201116	0	0	0
chr5	35713829	35714129	chr5_35713829_35714129	1.9740990543232e-5	0.0116127978729677	28.106022588848	0.00592286131152339	0	0	0
chr7	57504408	57504708	chr7_57504408_57504708	1.97556738139558e-5	0.0116127978729677	19.1449193473157	0.00563329978518718	0	0	0
chr14	43324317	43324617	chr14_43324317_43324617	2.00000093604972e-5	0.011614564157877	30.7818535650195	0.00598594643625319	0	0	0
chr5	18305514	18305814	chr5_18305514_18305814	2.00535842660886e-5	0.011614564157877	41.0846881426481	0.00568681091278931	0	0	0
chr8	138247896	138248196	chr8_138247896_138248196	1.99733657307644e-5	0.011614564157877	29.438422142145	0.00585543296794842	0	0	0
chr1	101180016	101180316	chr1_101180016_101180316	2.01982483875354e-5	0.0116412850901663	23.1450091319742	0.00606420250387914	0	0	0
chr2	54861916	54862216	chr2_54861916_54862216	2.04818524665507e-5	0.011747436080718	27.4865648781856	-0.00600974372579278	0	0	0
chr2	120997399	120997699	chr2_120997399_120997699	2.12021623411334e-5	0.0121018255310608	20.9840634868343	-0.00605655104895563	0	0	0
chr3	175645323	175645623	chr3_175645323_175645623	2.19200063811967e-5	0.0124514067016882	23.6979463509643	0.00597273443215732	0	0	0
chr8	137308830	137309130	chr8_137308830_137309130	2.33286363814839e-5	0.0131881581136129	32.8767235924863	0.00582751438051324	0	0	0
chr10	42723481	42723781	chr10_42723481_42723781	2.35411051973052e-5	0.0132087169843281	41.0915990499451	0.00590068449007239	0	0	0
chr11	62313157	62313457	chr11_62313157_62313457	2.35885916759194e-5	0.0132087169843281	43.7577943650661	-0.00578760141399966	0	0	0
chr19	54164467	54164767	chr19_54164467_54164767	2.3780014014388e-5	0.0132530953576791	20.901893940664	-0.00599314105310438	0	0	0
chr4	167102688	167102988	chr4_167102688_167102988	2.40706886202014e-5	0.0133521126847607	30.5656470497653	0.0059118934297929	0	0	0
chr7	123505725	123506025	chr7_123505725_123506025	2.44300199687791e-5	0.0134881108380897	41.5002213995802	0.00570545045969158	0	0	0
chr7	53236341	53236641	chr7_53236341_53236641	2.53188311849501e-5	0.0139138164751825	33.0563358336593	0.00586253893719392	0	0	0
chr14	102545532	102545832	chr14_102545532_102545832	2.62558076272294e-5	0.0143137467675752	26.4946484558708	-0.00547447125548836	0	1	0
chr15	37522421	37522721	chr15_37522421_37522721	2.62888740653041e-5	0.0143137467675752	24.1123372922556	0.0059760685472197	0	0	0
chr3	128274340	128274640	chr3_128274340_128274640	2.65290464084997e-5	0.0143782563819131	22.990246919428	-0.00595861252986677	0	0	0
chr9	133005417	133005717	chr9_133005417_133005717	2.71553234485803e-5	0.0146504829958752	26.6847618534256	-0.00594801491591292	0	0	0
chr9	131679559	131679859	chr9_131679559_131679859	2.74682563219165e-5	0.0147519519133958	30.3432085893353	-0.00589421177548322	0	1	0
chr2	196050072	196050372	chr2_196050072_196050372	2.766989854476e-5	0.0147930038590972	23.1904750297102	0.005900911207234	0	0	0
chr2	139603884	139604184	chr2_139603884_139604184	2.79858843222619e-5	0.014894541461459	38.3277196567696	0.00578859708092733	0	0	0
chr11	11576786	11577086	chr11_11576786_11577086	2.84425932640912e-5	0.0150554914267405	27.0813699575967	-0.00586540405750458	0	0	0
chr6	91969554	91969854	chr6_91969554_91969854	2.85431484832239e-5	0.0150554914267405	24.4572644673368	0.00594756938692517	0	0	0
chr11	844184	844484	chr11_844184_844484	2.97833638493136e-5	0.0156398400245516	43.5234652274498	-0.00577264864904686	0	0	0
chr22	29437381	29437681	chr22_29437381_29437681	3.00146471016875e-5	0.0156915512582238	24.2184402195104	-0.00585581354651361	0	0	0
chr15	22479783	22480083	chr15_22479783_22480083	3.09536121590295e-5	0.0161111505894874	93.4162884421446	0.00587899452818667	0	0	0
chr11	64066789	64067089	chr11_64066789_64067089	3.11196443163507e-5	0.0161265272599363	43.882094071335	-0.00579127835394631	0	1	0
chr5	50759923	50760223	chr5_50759923_50760223	3.1618908543921e-5	0.016313699922626	25.4779478013866	0.00591046398040872	0	0	0
chr1	164182122	164182422	chr1_164182122_164182422	3.1949125874992e-5	0.0164124048712263	22.4060795692637	0.00578093840346327	0	0	0
chr11	114103310	114103610	chr11_114103310_114103610	3.25772702917861e-5	0.0166626391321001	30.766055095413	-0.00571344314841858	0	0	0
chr15	20527537	20527837	chr15_20527537_20527837	3.383728898069e-5	0.0172325145157176	67.6628190379378	0.00584284227042006	0	0	0
chr5	167291899	167292199	chr5_167291899_167292199	3.41489612981809e-5	0.0173166011815565	29.6867074120752	0.00570610143453044	0	0	0
chr1	186947765	186948065	chr1_186947765_186948065	3.44080283166152e-5	0.0173176788165553	27.1732647541494	0.00585657862985435	0	0	0
chr17	34101587	34101887	chr17_34101587_34101887	3.44442288060337e-5	0.0173176788165553	24.3074586956267	-0.00586737279580517	0	0	0
chr18	15177617	15177917	chr18_15177617_15177917	3.46943312126237e-5	0.0173695111077708	63.4974678895213	0.00571756880377855	0	0	0
chr11	114090717	114091017	chr11_114090717_114091017	3.50907917725947e-5	0.0174938701667325	27.6074696218745	-0.00586849984431	0	0	0
chr16	62228223	62228523	chr16_62228223_62228523	3.53069214314939e-5	0.0175276612645961	19.6569411708305	0.00572959411694544	0	0	0
chr1	143540032	143540332	chr1_143540032_143540332	3.55826397178206e-5	0.0175906278156483	168.313052496797	0.00570910537596531	0	0	0
chr14	19900012	19900312	chr14_19900012_19900312	3.71688924460328e-5	0.0182223194202642	53.2320607984	0.00586865689280594	0	0	0
chr9	68341911	68342211	chr9_68341911_68342211	3.71256187449829e-5	0.0182223194202642	49.1501468543444	0.00577793023940537	0	0	0
chr6	68512533	68512833	chr6_68512533_68512833	3.73730932803067e-5	0.0182467178398959	27.4294829692293	0.00562838066312322	0	0	0
chr14	50413401	50413701	chr14_50413401_50413701	3.76237538737182e-5	0.0182935052168212	31.9138058444913	-0.00564836623300635	0	0	0
chrX	140877765	140878065	chrX_140877765_140878065	3.8437508701028e-5	0.018612575934606	20.8008763758587	0.00413519023264657	0	0	0
chr17	65386753	65387053	chr17_65386753_65387053	3.87320584115861e-5	0.0186599355967237	29.3188948650875	-0.00586233591794677	0	0	0
chr2	91914343	91914643	chr2_91914343_91914643	3.90091076950941e-5	0.0186599355967237	67.3891260250016	0.00560884285499545	0	0	0
chr3	193720998	193721298	chr3_193720998_193721298	3.89481832241191e-5	0.0186599355967237	49.8236615198285	-0.00544252671109974	0	0	0
chr5	143957359	143957659	chr5_143957359_143957659	3.9719838504064e-5	0.0189232998344039	27.5662694143992	0.00582813758975307	0	0	0
chr16	29126653	29126953	chr16_29126653_29126953	4.02429456855418e-5	0.0190955201551732	26.545967918796	-0.00571238388973023	0	0	0
chrX	127801601	127801901	chrX_127801601_127801901	4.04298860954277e-5	0.0191074876077879	23.6293910905517	0.00424018399932723	0	0	0
chr1	9885553	9885853	chr1_9885553_9885853	4.08571959459894e-5	0.0192325076311177	32.1731591626704	-0.00573432799359467	0	0	0
chr7	83285292	83285592	chr7_83285292_83285592	4.14776552562091e-5	0.0194470949358397	41.9061046455247	0.00566934333099421	0	0	0
chr17	32907182	32907482	chr17_32907182_32907482	4.26865166077861e-5	0.0199347719772456	36.8936974960712	-0.00560001966335246	0	0	0
chr8	54387201	54387501	chr8_54387201_54387501	4.31881228474631e-5	0.0200896184672183	26.5060128489244	0.00574221030935724	0	0	0
chr20	29602049	29602349	chr20_29602049_29602349	4.34666133471766e-5	0.020139871765473	123.194450160826	0.00557759823801881	0	0	0
chr6	117455703	117456003	chr6_117455703_117456003	4.39064013688172e-5	0.0202641763067519	31.9445673425307	0.00562883208507487	0	0	0
chr11	121671438	121671738	chr11_121671438_121671738	4.50560610429552e-5	0.0207138666317013	25.2349884819584	-0.00580188531591745	0	0	0
chr13	62694038	62694338	chr13_62694038_62694338	4.66401392041425e-5	0.0211193300425138	33.8214833902829	0.00573435143396953	0	0	0
chr18	35503643	35503943	chr18_35503643_35503943	4.66088336774294e-5	0.0211193300425138	22.6942457350084	0.00558566925630135	0	0	0
chr2	194818591	194818891	chr2_194818591_194818891	4.64030984581497e-5	0.0211193300425138	28.7180913959453	0.00575395094250586	0	0	0
chr6	33129317	33129617	chr6_33129317_33129617	4.66529990274908e-5	0.0211193300425138	36.3208690980624	-0.0055666455340958	0	0	0
chr17	820698	820998	chr17_820698_820998	4.70227972487722e-5	0.0211995585227885	18.4972598509245	-0.00579599462107598	0	0	0
chr3	12799808	12800108	chr3_12799808_12800108	4.73685037072259e-5	0.0211995585227885	21.9175811955502	-0.00577609760528211	0	0	0
chr9	69803734	69804034	chr9_69803734_69804034	4.72255219033239e-5	0.0211995585227885	81.0146875321373	0.00563391648027256	0	0	0
chr18	40898047	40898347	chr18_40898047_40898347	4.84145187557939e-5	0.0215047827820848	23.9592209587916	0.00577893626764992	0	0	0
chr3	104439173	104439473	chr3_104439173_104439473	4.82390348163043e-5	0.0215047827820848	31.0824692203652	0.00572253317786077	0	0	0
chr1	24649059	24649359	chr1_24649059_24649359	4.87021340412997e-5	0.0215515151357589	20.2476027600172	-0.0057775576655868	0	0	0
chr11	24309557	24309857	chr11_24309557_24309857	4.89137356611474e-5	0.0215643869247608	35.3029379017473	0.00568001669893549	0	0	0
chr2	139893351	139893651	chr2_139893351_139893651	4.96432266900672e-5	0.0217238759995734	26.827698977435	0.0057469755792249	0	0	0
chr5	178771009	178771309	chr5_178771009_178771309	4.96180667028606e-5	0.0217238759995734	27.2639199292726	-0.00565654816291021	0	0	0
chr15	27553542	27553842	chr15_27553542_27553842	4.98892827889017e-5	0.021746750033828	21.4259142013556	0.00555471524896284	0	0	0
chr17	44909640	44909940	chr17_44909640_44909940	5.10125640998008e-5	0.021746750033828	23.7613844991983	-0.0057281875466381	0	0	0
chr4	31819896	31820196	chr4_31819896_31820196	5.11679574565322e-5	0.021746750033828	22.5911187038344	0.00537746400545052	0	0	0
chr5	142301734	142302034	chr5_142301734_142302034	5.10054181821628e-5	0.021746750033828	30.8069626705603	-0.0055909572315139	0	0	0
chr5	23633539	23633839	chr5_23633539_23633839	5.07954170621763e-5	0.021746750033828	30.387061924424	0.00571759971836794	0	0	0
chr6	81545992	81546292	chr6_81545992_81546292	5.0966491206964e-5	0.021746750033828	26.4272226105673	0.00573564104316843	0	0	0
chr7	122852698	122853235	chr7_122852698_122853235	5.09204034317871e-5	0.021746750033828	32.8386446143749	0.00551058954642614	0	0	0
chr8	39605242	39605542	chr8_39605242_39605542	5.0345300582087e-5	0.021746750033828	21.9230257388005	0.00576207253860938	0	0	0
chr1	213816178	213816478	chr1_213816178_213816478	5.14607469287663e-5	0.0217927963122853	24.8707688925267	0.00553981880604292	0	0	0
chr10	91908281	91908581	chr10_91908281_91908581	5.21276962126071e-5	0.0219963984389713	26.7985905637015	0.00566274675400967	0	0	0
chr2	117751014	117751314	chr2_117751014_117751314	5.31309869465579e-5	0.022339972845942	26.1445962331431	0.00569878903061127	0	0	0
chr11	103471992	103472292	chr11_103471992_103472292	5.42197310559099e-5	0.0227169137011272	36.2117182638118	0.00554455557200694	0	0	0
chrX	98103059	98103359	chrX_98103059_98103359	5.53053823346694e-5	0.0230898994120348	24.7102902116853	0.00562425954309848	0	0	0
chr18	53865331	53865631	chr18_53865331_53865631	5.73417951939264e-5	0.0238558020625098	22.477751393694	0.00559857769774085	0	0	0
chr1	19955446	19955746	chr1_19955446_19955746	5.80267432422907e-5	0.0240560553247829	20.7884481349843	-0.00572764285762432	0	0	0
chr2	170623840	170624140	chr2_170623840_170624140	5.86808936260706e-5	0.0242421851178584	23.3851745913923	-0.00558119828337173	0	0	0
chr17	1617998	1618298	chr17_1617998_1618298	5.98069272482844e-5	0.0245356656610954	49.8701985553687	-0.00563817153053858	0	0	0
chr9	68437230	68437530	chr9_68437230_68437530	5.96807713321869e-5	0.0245356656610954	54.5158864589629	0.00569495104102374	0	0	0
chr9	85653204	85653504	chr9_85653204_85653504	6.00142814007091e-5	0.0245356656610954	25.8203376546147	0.00556452510758755	0	0	0
chr1	17278205	17278505	chr1_17278205_17278505	6.06649050289011e-5	0.0247161374447404	36.9855295725348	-0.00571126855969704	0	0	0
chr2	126652500	126652800	chr2_126652500_126652800	6.08855434739338e-5	0.0247207860224475	50.50537069	0.00558448178807014	0	0	0
chr22	16219916	16220216	chr22_16219916_16220216	6.11886706012335e-5	0.0247587801673868	51.6241347196035	0.00568392434707689	0	0	0
chr16	33535849	33536149	chr16_33535849_33536149	6.19777514362435e-5	0.0249924753846247	98.0327656821994	0.00562904608153336	0	0	0
chr2	25384339	25384639	chr2_25384339_25384639	6.2525959713529e-5	0.0251277795648737	25.2272847995382	-0.00566293345432911	0	0	0
chr17	1994401	1994701	chr17_1994401_1994701	6.29904255708847e-5	0.0252286263120378	20.6594934845044	-0.00569957910043725	0	0	0
chr11	120271601	120271901	chr11_120271601_120271901	6.37474063880747e-5	0.0254455525660939	22.3779919183534	-0.00568691535460246	0	0	0
chr5	209502	209802	chr5_209502_209802	6.39715827116459e-5	0.0254490587223784	23.6589733967421	-0.00543211980364372	0	0	0
chr4	188843089	188843389	chr4_188843089_188843389	6.53383253868192e-5	0.0258493176533721	24.7972117603226	0.00562206697545956	0	0	0
chr6	167012031	167012331	chr6_167012031_167012331	6.54152784409765e-5	0.0258493176533721	28.2792169923918	-0.005514344109964	0	0	0
chr8	80835940	80836240	chr8_80835940_80836240	6.56636974507838e-5	0.0258609906040167	24.5928523161378	0.00564288952309463	0	0	0
chr10	66313064	66313364	chr10_66313064_66313364	6.63956925656616e-5	0.0260624048771364	21.5920250146373	0.00543339738707397	0	0	0
chr18	65236766	65237066	chr18_65236766_65237066	6.70923292082513e-5	0.0262486519225606	20.3655576231947	0.00558357679303751	0	0	0
chr2	28002567	28002867	chr2_28002567_28002867	6.74428205592338e-5	0.0262986935139095	22.5773551915153	-0.00566931716678914	0	0	0
chr1	199653859	199654159	chr1_199653859_199654159	6.81636661390328e-5	0.02647623931319	39.1544649320387	0.00543780394840422	0	0	0
chr12	75587280	75587580	chr12_75587280_75587580	6.83463080652291e-5	0.02647623931319	27.3979712961702	0.00557720887711225	0	0	0
chrX	106943580	106943880	chrX_106943580_106943880	6.91731066935208e-5	0.0267089571962512	28.6435747160085	0.00559581532753229	0	0	0
chr5	116878097	116878397	chr5_116878097_116878397	7.24140111286466e-5	0.0278692516054458	38.8585967250639	0.00564468241704974	0	0	0
chr1	203146638	203146938	chr1_203146638_203146938	7.31897515702785e-5	0.0280763491153622	22.3956684646616	-0.00564097171391819	0	0	0
chr10	54594182	54594482	chr10_54594182_54594482	7.43291593783535e-5	0.0284115905271862	30.8183590242753	0.00557540300654501	0	0	0
chr3	178477522	178477822	chr3_178477522_178477822	7.4785062072203e-5	0.0284115905271862	22.5989484802514	0.00537091968037941	0	0	0
chrX	125962731	125963031	chrX_125962731_125963031	7.45548825729081e-5	0.0284115905271862	30.0336042388732	0.00501680518559555	0	0	0
chr21	11103505	11103805	chr21_11103505_11103805	7.60403018101281e-5	0.0287379909562385	83.38061483352	0.00546707115255263	0	0	0
chrY	9997037	9997337	chrY_9997037_9997337	7.61306720944433e-5	0.0287379909562385	76.1610269138461	0.00435919646833339	0	0	0
chr3	30298068	30298368	chr3_30298068_30298368	7.64225741667849e-5	0.0287563056781973	25.0532109665346	0.0055966387399799	0	0	0
chr17	4853019	4853319	chr17_4853019_4853319	7.6786574259471e-5	0.0288015470536667	35.5200656861372	-0.00560757524088985	0	0	0
chr2	241535931	241536231	chr2_241535931_241536231	7.74861662778159e-5	0.0288444198033937	37.009665920347	-0.00555908374480709	0	1	0
chr21	10034437	10034737	chr21_10034437_10034737	7.75237712840882e-5	0.0288444198033937	38.9766977199432	0.00557238415535436	0	0	0
chr4	182462604	182462904	chr4_182462604_182462904	7.76332647562395e-5	0.0288444198033937	31.7141474704602	0.00549504543304112	0	0	0
chr22	46546838	46547138	chr22_46546838_46547138	7.99297760390856e-5	0.0295120715580314	27.9677816054589	-0.00556066189284876	0	0	0
chr4	35891120	35891420	chr4_35891120_35891420	7.97978480669276e-5	0.0295120715580314	26.780700124706	0.00551280776884119	0	0	0
chr15	82129526	82129826	chr15_82129526_82129826	8.03537190975008e-5	0.0295761763825792	22.1307400787988	0.00549441420701464	0	0	0
chr6	81583694	81583994	chr6_81583694_81583994	8.09703463308974e-5	0.0296186017327808	29.5778905172263	0.00560550993348477	0	0	0
chrX	530745	531045	chrX_530745_531045	8.0915537282511e-5	0.0296186017327808	14.3816749481186	0.00506639128079097	0	0	0
chr20	39842273	39842573	chr20_39842273_39842573	8.29096494960915e-5	0.0301802653413973	22.8588887660706	-0.00560248560660765	0	0	0
chr21	32334576	32334876	chr21_32334576_32334876	8.30166754346446e-5	0.0301802653413973	29.6392262440648	0.00550878681788885	0	0	0
chr12	9846966	9847266	chr12_9846966_9847266	8.37371956295157e-5	0.0302653080342938	25.2317426947564	0.00557748620171258	0	0	0
chr16	32345135	32345435	chr16_32345135_32345435	8.37629132576178e-5	0.0302653080342938	46.9994969140274	0.00529073183254025	0	0	0
chr5	38420800	38421100	chr5_38420800_38421100	8.43584255556855e-5	0.0303718487181561	32.4464298799149	0.00535967936937262	0	0	0
chr7	16750800	16751100	chr7_16750800_16751100	8.45718923782362e-5	0.0303718487181561	22.8049592732201	0.0055506438858832	0	0	0
chr5	117194834	117195134	chr5_117194834_117195134	8.4935110013506e-5	0.0303954123831469	30.5587670146265	0.00559211000370921	0	0	0
chr5	139243322	139243622	chr5_139243322_139243622	8.51520202689894e-5	0.0303954123831469	39.83085264802	-0.00529292208435285	0	0	0
chr13	114846174	114846474	chr13_114846174_114846474	8.6481070730821e-5	0.0307768417740601	23.9656063258356	-0.00556760774509541	0	0	0
chr11	48495514	48495814	chr11_48495514_48495814	8.73689174498885e-5	0.0309066237561055	25.7805055115288	0.00554681175356781	0	0	0
chr2	117595063	117595363	chr2_117595063_117595363	8.71264873808682e-5	0.0309066237561055	28.9218313824906	0.00553660103556313	0	0	0
chr1	145209465	145209765	chr1_145209465_145209765	8.80674160567419e-5	0.0309841665545481	103.464714995648	-0.0047665757868854	0	0	0
chr1	3073590	3073890	chr1_3073590_3073890	8.81126003988775e-5	0.0309841665545481	23.2534011506837	-0.00557776193446205	0	0	0
chr14	102447062	102447362	chr14_102447062_102447362	8.8664117311059e-5	0.0310855869096031	20.1944713973575	-0.00558245038264422	0	0	0
chr13	44880619	44880919	chr13_44880619_44880919	8.90848966530894e-5	0.0311407062406977	42.7169072557939	-0.00541859374212926	0	0	0
chr3	84565694	84565994	chr3_84565694_84565994	9.05752393376036e-5	0.0315682763369219	38.1805369253336	0.00553991353559867	0	0	0
chr5	42534238	42534538	chr5_42534238_42534538	9.08822652326405e-5	0.0315821217699028	32.7227683854392	0.00555121635675469	0	1	0
chr10	103603393	103603693	chr10_103603393_103603693	9.19225642160398e-5	0.0317613043710742	41.341810817452	-0.00537407713918727	0	0	0
chr16	3989102	3989402	chr16_3989102_3989402	9.19355245354068e-5	0.0317613043710742	21.5951154924684	-0.0055579571021784	0	0	0
chr5	128988065	128988365	chr5_128988065_128988365	9.2495068399822e-5	0.0318614499171305	32.6692948412821	0.00537892822025455	0	0	0
chr12	103698253	103698553	chr12_103698253_103698553	9.34816144160199e-5	0.0321076735653534	27.0673289177177	0.00543909878910564	0	0	0
chr18	30398988	30399288	chr18_30398988_30399288	9.57266513928277e-5	0.0327560324893668	26.8089966396358	0.00542144033604645	0	0	0
chr3	86945077	86945377	chr3_86945077_86945377	9.59237866588877e-5	0.0327560324893668	27.9128036301523	0.00549659622789	0	0	0
chr2	20022100	20022400	chr2_20022100_20022400	9.72139718783821e-5	0.0331009371912813	21.1928510118162	0.00539679863671763	0	0	0
chr17	70587890	70588190	chr17_70587890_70588190	9.7948462541322e-5	0.0331660710438629	26.9934458665451	-0.00535840544044093	0	0	0
chr4	83702002	83702302	chr4_83702002_83702302	9.80298428192432e-5	0.0331660710438629	29.2786203671485	-0.00528717339968222	0	0	0
chr9	130600891	130601191	chr9_130600891_130601191	9.82473835851446e-5	0.0331660710438629	30.71156107711	-0.00554825460069569	0	0	0
chr15	20108005	20108305	chr15_20108005_20108305	9.92791830559494e-5	0.0333239603307572	69.2091811693885	0.0053991648424841	0	0	0
chr17	18864189	18864489	chr17_18864189_18864489	9.9085728762873e-5	0.0333239603307572	22.3657836861184	-0.00550657247378972	0	0	0
chr11	73137319	73137619	chr11_73137319_73137619	1.00420585314547e-4	0.0336115948897575	22.4080190608914	-0.00552225311437653	0	0	0
chr4	174633074	174633374	chr4_174633074_174633374	1.01170889370642e-4	0.0337670703980792	27.6930315422647	0.00553125219863887	0	0	0
chr10	20885864	20886164	chr10_20885864_20886164	1.02680062423414e-4	0.0340782436389079	31.1679318153881	0.005377475507514	0	0	0
chr17	19627831	19628131	chr17_19627831_19628131	1.02633960146305e-4	0.0340782436389079	24.5607156330329	-0.00547613077164473	0	0	0
chr10	67940440	67940740	chr10_67940440_67940740	1.05002148221964e-4	0.0342372099491439	35.650055603627	0.00526485145325923	0	0	0
chr13	39104708	39105008	chr13_39104708_39105008	1.03539945808621e-4	0.0342372099491439	33.0272758698722	0.00538292653425186	0	0	0
chr14	82697413	82697713	chr14_82697413_82697713	1.0427118522781e-4	0.0342372099491439	30.4128213532306	0.00542803146692065	0	0	0
chr21	34694465	34694765	chr21_34694465_34694765	1.04960601953736e-4	0.0342372099491439	53.2136275843252	0.00546111182142253	0	0	0
chr21	36629686	36629986	chr21_36629686_36629986	1.04362026714547e-4	0.0342372099491439	31.6557322525998	0.00537410353470243	0	0	0
chr9	139876638	139876938	chr9_139876638_139876938	1.04390762334251e-4	0.0342372099491439	94.4728239783062	-0.00540343424539709	0	0	0
chr9	31939218	31939518	chr9_31939218_31939518	1.05187446776519e-4	0.0342372099491439	25.6794749317611	0.00547357293671187	0	0	0
chr12	38496005	38496305	chr12_38496005_38496305	1.07821397960894e-4	0.03499811486779	30.9509352302134	0.00534201182300589	0	0	0
chr3	176331695	176331995	chr3_176331695_176331995	1.10240325895967e-4	0.0356852465349598	29.4894340027325	0.00550016135254862	0	0	0
chr22	29373240	29373540	chr22_29373240_29373540	1.12002246312146e-4	0.0360580092813971	22.2523125100974	-0.00550288686371962	0	0	0
chr9	69735491	69735791	chr9_69735491_69735791	1.11789912735055e-4	0.0360580092813971	62.6025087834272	0.00537184674252997	0	0	0
chr1	3022039	3022339	chr1_3022039_3022339	1.13785651083477e-4	0.0364336104249727	38.2900327233118	-0.00532792352378922	0	0	0
chr4	66780450	66780750	chr4_66780450_66780750	1.13644071442147e-4	0.0364336104249727	26.7807576117129	0.00548631040819997	0	0	0
chr21	9450150	9450450	chr21_9450150_9450450	1.14255069440824e-4	0.0364850404447899	96.9188555755916	0.00526018182247414	0	0	0
chr7	98972756	98973056	chr7_98972756_98973056	1.1687116261045e-4	0.037219842600404	55.3981030418989	-0.00504897935586621	0	0	0
chr6	109103474	109103774	chr6_109103474_109103774	1.18596303189803e-4	0.0376677161679612	31.6726977651581	-0.00529379020941964	0	0	0
chr1	6551718	6552018	chr1_6551718_6552018	1.1993107496653e-4	0.0379841227291926	24.1305167881673	-0.00547821501280398	0	0	0
chr3	173803916	173804216	chr3_173803916_173804216	1.20556960723875e-4	0.0379841227291926	31.2940100882032	0.0054616307114357596	0	1	0
chr6	167053933	167054233	chr6_167053933_167054233	1.2032416359877e-4	0.0379841227291926	20.4953213702615	-0.00547584345470111	0	0	0
chr1	214614550	214614850	chr1_214614550_214614850	1.21369229873729e-4	0.0380334030588518	38.7967071039752	0.00518236305289976	0	0	0
chr4	132196869	132197169	chr4_132196869_132197169	1.21679077427771e-4	0.0380334030588518	33.1503380596157	0.00546660265469821	0	0	0
chr8	62754688	62754988	chr8_62754688_62754988	1.21606353800849e-4	0.0380334030588518	25.4636148183919	0.00546769452117376	0	0	0
chr20	26210314	26210614	chr20_26210314_26210614	1.22696661424199e-4	0.0382502795266278	100.043668500028	0.00536361147293537	0	0	0
chr17	75092736	75093036	chr17_75092736_75093036	1.24083331088412e-4	0.0384795111148506	28.3756412622702	-0.00545905303023938	0	0	0
chrY	13445762	13446062	chrY_13445762_13446062	1.23855023605529e-4	0.0384795111148506	180.309430307274	0.0107171414101475	0	0	0
chr4	1786557	1786857	chr4_1786557_1786857	1.25939367698259e-4	0.0389528486185463	30.7308793369813	-0.00535717805042276	0	1	0
chr1	12521423	12521723	chr1_12521423_12521723	1.26993206190583e-4	0.0390417368256327	16.180083766282	-0.00545093414533083	0	0	0
chr1	77436851	77437151	chr1_77436851_77437151	1.26733706746415e-4	0.0390417368256327	185.542326206307	0.00520020561321117	0	0	0
chr5	58004104	58004404	chr5_58004104_58004404	1.27218063831916e-4	0.0390417368256327	25.9653961194267	-0.00539570951663338	0	1	0
chr8	121031560	121031860	chr8_121031560_121031860	1.28107222449482e-4	0.0392127578933968	31.2756861967125	0.0053951092038761	0	0	0
chr16	88268267	88268567	chr16_88268267_88268567	1.28680254877566e-4	0.0392598438365441	21.6719405466478	-0.00545296160958266	0	0	0
chr6	85822262	85822562	chr6_85822262_85822562	1.28925616228072e-4	0.0392598438365441	19.7407667005297	0.00539338969250027	0	0	0
chr18	69448324	69448624	chr18_69448324_69448624	1.29291103785518e-4	0.0392699292916878	28.7855539910262	0.00541332551762798	0	0	0
chr20	47314548	47314848	chr20_47314548_47314848	1.30174255976157e-4	0.0393359301588106	23.4291393080973	-0.00544343391037143	0	0	0
chr22	38657618	38657918	chr22_38657618_38657918	1.29929895032729e-4	0.0393359301588106	34.3453027878416	-0.00530802002894426	0	0	0
chr2	188708067	188708367	chr2_188708067_188708367	1.30941251692181e-4	0.0393830562232471	34.5680375894452	0.00514206626453477	0	0	0
chr21	23007347	23007647	chr21_23007347_23007647	1.30996860787258e-4	0.0393830562232471	25.7844997071827	0.0054035171166372	0	0	0
chr3	154851497	154851797	chr3_154851497_154851797	1.31861343632775e-4	0.0395423387637047	28.8202805382253	0.00543419988567578	0	0	0
chr8	120510514	120510814	chr8_120510514_120510814	1.32550701287218e-4	0.0396484315404745	47.2958077134631	0.00540809020974331	0	0	0
chr10	97174147	97174447	chr10_97174147_97174447	1.34674320789885e-4	0.0399800008793129	28.8545027212842	-0.00526908211949698	0	0	0
chr19	10047115	10047415	chr19_10047115_10047415	1.34505563664734e-4	0.0399800008793129	16.121714194836	-0.0054177468868151	0	0	0
chr8	108882145	108882445	chr8_108882145_108882445	1.34538300296408e-4	0.0399800008793129	37.5030623261833	0.005427916693481	0	0	0
chr15	95270681	95270981	chr15_95270681_95270981	1.35121374112889e-4	0.0400121819403158	28.7576308328008	0.00524947793038051	0	0	0
chr2	87598175	87598475	chr2_87598175_87598475	1.36493395548151e-4	0.0403174191770129	56.0684190891348	0.00532929821994528	0	0	0
chr3	85839731	85840031	chr3_85839731_85840031	1.38152808651068e-4	0.040604553850102	25.5619162210803	0.00541310218055433	0	0	0
chr7	9577501	9577801	chr7_9577501_9577801	1.38129470673366e-4	0.040604553850102	27.2896851635025	0.00541642747708128	0	0	0
chr15	67055736	67056036	chr15_67055736_67056036	1.39976407555319e-4	0.0409368626373169	24.1587596658558	-0.00538829865703297	0	0	0
chr9	66944118	66944418	chr9_66944118_66944418	1.39965575233813e-4	0.0409368626373169	35.3560163135908	0.00530480001454595	0	0	0
chr9	87475352	87475652	chr9_87475352_87475652	1.40845383131098e-4	0.0410892931054456	26.7989981014191	-0.00524246348621564	0	0	0
chrX	36463689	36463989	chrX_36463689_36463989	1.41875753943976e-4	0.041287941083716	26.9779864418916	0.00486501354915902	0	0	0
chr17	27212444	27212744	chr17_27212444_27212744	1.42976047210485e-4	0.0415059113759538	21.121844864386	-0.00541799436606404	0	0	0
chr11	73150133	73150433	chr11_73150133_73150433	1.45412928230703e-4	0.0421098732752794	21.2460276261586	-0.00539263637105099	0	0	0
chr8	113483901	113484201	chr8_113483901_113484201	1.45774475915419e-4	0.0421113591157912	29.9923856366042	0.00531150524060009	0	0	0
chr1	3420759	3421059	chr1_3420759_3421059	1.47395758625629e-4	0.0421673212424585	34.07238848905	-0.00529432241167939	0	0	0
chr13	64531298	64531598	chr13_64531298_64531598	1.46958248209159e-4	0.0421673212424585	24.327866118479	0.00540028076373845	0	0	0
chr8	41393449	41393749	chr8_41393449_41393749	1.47185054420679e-4	0.0421673212424585	23.5250621100736	0.0053249678233037	0	0	0
chr8	89029509	89029809	chr8_89029509_89029809	1.46681070296115e-4	0.0421673212424585	30.3914929151465	0.00534107106944314	0	0	0
chr10	20834978	20835278	chr10_20834978_20835278	1.49476285217089e-4	0.0424384199266758	33.2527660459205	0.00531314439448468	0	0	0
chr11	71950653	71950953	chr11_71950653_71950953	1.49780123141579e-4	0.0424384199266758	27.2709905017742	-0.0053174851521009	0	0	0
chr2	89083589	89083889	chr2_89083589_89083889	1.4943671767518e-4	0.0424384199266758	57.3414474080801	0.00527244621115582	0	0	0
chr6	83421235	83421535	chr6_83421235_83421535	1.49067192504004e-4	0.0424384199266758	67.5901542152909	0.00532226220061151	0	0	0
chr11	123117959	123118259	chr11_123117959_123118259	1.5161314205609e-4	0.0425148302591551	31.3115545140532	-0.00522423932430981	0	0	0
chr15	21398417	21398717	chr15_21398417_21398717	1.51468494323731e-4	0.0425148302591551	23.8402902999244	0.0053625896344741	0	0	0
chr4	2864284	2864584	chr4_2864284_2864584	1.51670273845281e-4	0.0425148302591551	19.351311185539	-0.00539183916393685	0	0	0
chrX	37752157	37752457	chrX_37752157_37752457	1.51848960401546e-4	0.0425148302591551	19.7555193767753	0.00440016437885043	0	0	0
chrY	9951312	9951612	chrY_9951312_9951612	1.50573896416271e-4	0.0425148302591551	118.154398960792	0.00913141166155502	0	0	0
chr1	155294003	155294303	chr1_155294003_155294303	1.53429975356554e-4	0.0425682256304315	124.41731772215	-0.00497980690610562	0	0	0
chr12	73692238	73692538	chr12_73692238_73692538	1.53480805391054e-4	0.0425682256304315	22.1145335056112	0.00538190760887138	0	0	0
chr13	104970448	104970748	chr13_104970448_104970748	1.53254316427764e-4	0.0425682256304315	31.5384662946282	0.00528323360260477	0	0	0
chr20	36899571	36899871	chr20_36899571_36899871	1.52667204042889e-4	0.0425682256304315	18.7713549699481	-0.00537820678497997	0	0	0
chr5	162532588	162532888	chr5_162532588_162532888	1.54993400565749e-4	0.0428870732169658	32.2482220271523	0.00515430078502416	0	0	0
chr11	47226765	47227065	chr11_47226765_47227065	1.56764915354438e-4	0.0431236377393894	19.7322320928889	-0.00535910797923739	0	0	0
chr11	91832353	91832653	chr11_91832353_91832653	1.5694329531398e-4	0.0431236377393894	26.7939262947317	0.00534672352522234	0	0	0
chr22	45034925	45035225	chr22_45034925_45035225	1.56755648946867e-4	0.0431236377393894	32.1078238348279	-0.0053089939361488	0	0	0
chr7	9888636	9888936	chr7_9888636_9888936	1.57985648912267e-4	0.0433093280516989	24.7481920704088	0.0052290702886393	0	0	0
chrX	37755839	37756139	chrX_37755839_37756139	1.592568898241e-4	0.0435567593668913	16.3309867548049	0.00470957674288402	0	0	0
chr3	99156132	99156432	chr3_99156132_99156432	1.60229593535575e-4	0.0437215864559244	24.1558999083217	0.00535689549815574	0	0	0
chr14	83141468	83141768	chr14_83141468_83141768	1.60684039519558e-4	0.0437445636804488	56.406685877168	0.00535139289079697	0	0	0
chr3	105556083	105556383	chr3_105556083_105556383	1.61537216961319e-4	0.0438757362262386	25.5358078891671	0.00533045445375375	0	0	0
chr4	59897180	59897480	chr4_59897180_59897480	1.62335072721841e-4	0.043991315395025	28.264229411143	0.00526686277703435	0	0	0
chr4	175961279	175961579	chr4_175961279_175961579	1.62806220166385e-4	0.0440180332382123	27.7087983245625	0.00532001873082468	0	0	0
chr3	94116961	94117261	chr3_94116961_94117261	1.64932055005893e-4	0.0444909866736444	24.0304765625146	0.00535952894050747	0	0	0
chr14	78628526	78628826	chr14_78628526_78628826	1.67433732009836e-4	0.0450629391900368	26.2866515745876	0.00529430927510008	0	0	0
chr22	19594942	19595242	chr22_19594942_19595242	1.68456784882073e-4	0.0452352410167879	22.1318188923876	-0.00534287409894437	0	0	0
chr1	157641729	157642029	chr1_157641729_157642029	1.69594751457752e-4	0.0454375489211707	26.0970179586185	0.00525011261782258	0	0	0
chr9	21965510	21965810	chr9_21965510_21965810	1.70321464127361e-4	0.0455290082117104	27.1759371349877	-0.00530736570352204	0	0	0
chr6	141034231	141034531	chr6_141034231_141034531	1.7167073015262e-4	0.0457860950541588	21.420731787404	0.00500650286980449	0	0	0
chr9	132382227	132382527	chr9_132382227_132382527	1.72127593760206e-4	0.0458045483287293	25.9704358225891	-0.00530565884548796	0	0	0
chr3	105657033	105657333	chr3_105657033_105657333	1.75018041021435e-4	0.0464690597365497	30.9976944442348	0.00532983729773122	0	0	0
chr1	172663344	172663644	chr1_172663344_172663644	1.75864023227221e-4	0.0465436899190973	28.9428939961007	0.00469937660506696	0	0	0
chr10	80909792	80910092	chr10_80909792_80910092	1.76328281943004e-4	0.0465436899190973	31.6880250769265	-0.00524575486926136	0	0	0
chr19	16466320	16466620	chr19_16466320_16466620	1.76480915124209e-4	0.0465436899190973	24.4872419014512	-0.00532222316998477	0	0	0
chr1	196287093	196287393	chr1_196287093_196287393	1.79481670268061e-4	0.0468126231909756	27.625167416806	0.00528550955955213	0	0	0
chr1	876988	877288	chr1_876988_877288	1.78804327926238e-4	0.0468126231909756	22.5565275355195	-0.00533178048101299	0	0	0
chr2	148234224	148234524	chr2_148234224_148234524	1.79402352193896e-4	0.0468126231909756	32.3941134073038	0.00513875586225671	0	0	0
chr4	169128692	169128992	chr4_169128692_169128992	1.78232045270778e-4	0.0468126231909756	27.7652868107064	0.00532894245475274	0	0	0
chr9	130503057	130503357	chr9_130503057_130503357	1.79115786560117e-4	0.0468126231909756	22.460496049641	-0.00533541308855313	0	0	0
chr2	152128472	152128772	chr2_152128472_152128772	1.82892545278015e-4	0.0474925714498637	25.982506189305	0.00523560837441035	0	0	0
chr9	35510972	35511272	chr9_35510972_35511272	1.82612705514438e-4	0.0474925714498637	33.2179158513519	-0.00526117666430758	0	0	0
chrX	117388589	117388889	chrX_117388589_117388889	1.83437179781532e-4	0.0475295387402358	19.6254650311609	0.00480635420809433	0	0	0
chrX	131530519	131530819	chrX_131530519_131530819	1.86754489386765e-4	0.0482831869365974	23.8676421374666	0.0044112507196338	0	0	0
chr3	75743241	75743541	chr3_75743241_75743541	1.87447607524315e-4	0.0483565714502465	66.4814001555974	0.00522228774897592	0	0	0
chr1	16011373	16011673	chr1_16011373_16011673	1.88169284461362e-4	0.0484369875766425	26.3868029621417	-0.00525438788767838	0	0	0
chr19	3335561	3335861	chr19_3335561_3335861	1.89956419319276e-4	0.0486047213414692	21.1194038236032	-0.00530190745559087	0	0	0
chr7	122421793	122422093	chr7_122421793_122422093	1.8937378844065e-4	0.0486047213414692	21.2289024357569	0.0052905204519011	0	0	0
chrX	122170236	122170536	chrX_122170236_122170536	1.90055024542612e-4	0.0486047213414692	25.0552452824417	0.005231719616315	0	0	0
chr9	131337753	131338053	chr9_131337753_131338053	1.93277133657328e-4	0.0493219868161569	19.201165140341	-0.00530170482865463	0	0	0
chr4	102670547	102670847	chr4_102670547_102670847	1.95171617066625e-4	0.0496980967664998	12.4279087421438	0.00446037675890763	0	0	0
chr10	38940298	38940598	chr10_38940298_38940598	1.96722149490362e-4	0.0498779300570499	36.1855270970006	0.00521467376123383	0	0	0
chr13	75384597	75384897	chr13_75384597_75384897	1.96600788183971e-4	0.0498779300570499	14.9275828576664	0.00456998698323729	0	0	0
chr4	190618983	190619283	chr4_190618983_190619283	1.99396507080148e-4	0.0504477432645261	96.3563881774827	0.00463981717936296	0	0	0
chr1	143207258	143207558	chr1_143207258_143207558	2.02713743500706e-4	0.0504799878607982	41.0679642941199	0.00522992721293965	0	0	0
chr11	76495075	76495375	chr11_76495075_76495375	2.03176328785537e-4	0.0504799878607982	31.7480877230745	-0.00517717810194755	0	0	0
chr12	49725523	49725823	chr12_49725523_49725823	2.0336917040541e-4	0.0504799878607982	31.5062905177535	-0.00513418323888461	0	0	0
chr17	21565268	21565568	chr17_21565268_21565568	2.01061196445148e-4	0.0504799878607982	84.6674320447245	0.00514395239271135	0	0	0
chr17	65611205	65611505	chr17_65611205_65611505	2.02891278566111e-4	0.0504799878607982	23.9874819618888	-0.0052888166110866	0	0	0
chr20	45957623	45957923	chr20_45957623_45957923	2.0185857436589e-4	0.0504799878607982	25.852526528023	-0.00526133972051119	0	0	0
chr4	2794462	2794762	chr4_2794462_2794762	2.02293510548859e-4	0.0504799878607982	36.8105819288684	-0.00508084018045115	0	0	0
chr7	152079643	152079943	chr7_152079643_152079943	2.0072981290876e-4	0.0504799878607982	88.7615041019213	0.0050596567565955	0	0	0
chr7	40623359	40623659	chr7_40623359_40623659	2.03319412572912e-4	0.0504799878607982	32.412089874554	0.00518693622214422	0	0	0
chr1	36789103	36789403	chr1_36789103_36789403	2.03814972827148e-4	0.0504845842127319	31.5235173521911	-0.00524944080857285	0	0	0
chr1	151148289	151148589	chr1_151148289_151148589	2.04382285326709e-4	0.0505191961839358	22.9500073221715	-0.0052097179740472	0	0	0
chr1	35202166	35202466	chr1_35202166_35202466	2.05290397054944e-4	0.0505322312350746	19.6435577573379	-0.00528096162964883	0	0	0
chr17	47337747	47338047	chr17_47337747_47338047	2.05055675590721e-4	0.0505322312350746	22.5130608738102	-0.00528886732964124	0	0	0
chr19	5499149	5499449	chr19_5499149_5499449	2.08063384772337e-4	0.0508739237395926	28.702425238958	-0.00526546732650607	0	0	0
chr2	97204273	97204573	chr2_97204273_97204573	2.07136526324075e-4	0.0508739237395926	44.2003800078978	-0.00511505583289902	0	0	0
chr8	70533954	70534254	chr8_70533954_70534254	2.07693948491034e-4	0.0508739237395926	39.6397089640421	0.00510273284202171	0	0	0
chr9	77185869	77186169	chr9_77185869_77186169	2.0840086574889e-4	0.0508739237395926	30.7895605323164	0.00518274300361456	0	0	0
chr6	92672707	92673007	chr6_92672707_92673007	2.09093128051145e-4	0.0509376727123688	34.3085782252417	0.00515354680012876	0	0	0
chr5	54191718	54192018	chr5_54191718_54192018	2.10640040268151e-4	0.0512089342340795	36.3330434567209	0.00499287012327558	0	0	0
chr1	103647948	103648248	chr1_103647948_103648248	2.11524804739559e-4	0.0513184368164032	31.1731627871438	0.00516018546355043	0	0	0
chr1	143358162	143358462	chr1_143358162_143358462	2.13310011216236e-4	0.0515398863910444	50.8723088314883	0.00525408388056873	0	0	0
chr13	68012742	68013042	chr13_68012742_68013042	2.12897982532998e-4	0.0515398863910444	32.6002184058189	0.00522878102595568	0	0	0
chr10	42722209	42722509	chr10_42722209_42722509	2.14304543328799e-4	0.0515692676240005	34.077360992097	0.00511671852414847	0	0	0
chr6	164381343	164381643	chr6_164381343_164381643	2.14098015568572e-4	0.0515692676240005	21.438377839262	-0.0052708430515655	0	0	0
chr3	103218129	103218429	chr3_103218129_103218429	2.14820950778421e-4	0.05158846539913	39.8818229268671	0.00512281909768472	0	0	0
chrX	105219407	105219707	chrX_105219407_105219707	2.15743721219797e-4	0.0517049739342016	23.9864811460969	0.004998409400582	0	0	0
chr5	139752554	139752854	chr5_139752554_139752854	2.16274792880915e-4	0.0517273265758419	27.166943387185	-0.00522596482399311	0	0	0
chr1	194272518	194272818	chr1_194272518_194272818	2.18509843185103e-4	0.0521563131151643	33.7318842851963	0.00520456973052218	0	0	0
chr13	53353214	53353514	chr13_53353214_53353514	2.19152997865221e-4	0.0522043649269588	37.434185089018	0.00509546537093731	0	0	0
chr7	84116627	84116927	chr7_84116627_84116927	2.22653453088361e-4	0.0526139015785921	24.3544203636002	0.00525027525852817	0	0	0
chr8	130508623	130508923	chr8_130508623_130508923	2.21778565112778e-4	0.0526139015785921	68.7665778212401	0.00515219572134492	0	0	0
chr8	16621902	16622202	chr8_16621902_16622202	2.22572152280625e-4	0.0526139015785921	30.5478291404873	0.00514765828021437	0	0	0
chr9	131465906	131466206	chr9_131465906_131466206	2.21367463439279e-4	0.0526139015785921	26.1226800769578	-0.00523537249693267	0	0	0
chr14	105935108	105935408	chr14_105935108_105935408	2.23427879001879e-4	0.0526506009133675	34.966098679671	-0.00508986307097249	0	1	0
chr20	4130191	4130491	chr20_4130191_4130491	2.23699993724275e-4	0.0526506009133675	31.232650499282	-0.00510610112852825	0	0	0
chr1	213913851	213914151	chr1_213913851_213914151	2.24660749693237e-4	0.0526668986066575	42.0428200086613	0.00523780676875312	0	0	0
chr10	88729785	88730085	chr10_88729785_88730085	2.24597747054702e-4	0.0526668986066575	42.7341325593445	-0.00496502557506698	0	0	0
chr22	50689549	50689849	chr22_50689549_50689849	2.27870756747746e-4	0.0533136349529894	41.6363308671084	-0.00496049574328371	0	1	0
chr19	35739384	35739684	chr19_35739384_35739684	2.30671938691692e-4	0.0538623535579066	20.8920088595263	-0.00521950662310269	0	0	0
chr3	104237910	104238210	chr3_104237910_104238210	2.33220167004233e-4	0.0541846051229772	34.5194642106995	0.0051921944735942	0	0	0
chr4	114802360	114802660	chr4_114802360_114802660	2.33261164631374e-4	0.0541846051229772	27.588911295491	0.00517647404102583	0	0	0
chr9	82788098	82788398	chr9_82788098_82788398	2.33427821853167e-4	0.0541846051229772	20.7665510619956	0.0051714688236062	0	0	0
chr9	68499709	68500009	chr9_68499709_68500009	2.34620355137294e-4	0.0543546356866304	63.8637485831932	0.00500893192336562	0	0	0
chr2	49082111	49082411	chr2_49082111_49082411	2.35227798924542e-4	0.0543887180010421	28.6054455820898	0.00513242104776825	0	0	0
chr16	85569861	85570161	chr16_85569861_85570161	2.38023774496477e-4	0.054774769651015603	22.3918861682526	-0.005230876739131	0	0	0
chr2	91621112	91621412	chr2_91621112_91621412	2.37657603690432e-4	0.054774769651015603	132.522650758907	0.00504532316407615	0	0	0
chr20	56983918	56984218	chr20_56983918_56984218	2.38288235498528e-4	0.054774769651015603	22.1535137402444	-0.00520798523552914	0	0	0
chr15	41198433	41198733	chr15_41198433_41198733	2.3955743201503e-4	0.0549595916649318	63.7261216399785	-0.00491327295380277	0	0	0
chr6	69362987	69363287	chr6_69362987_69363287	2.41828372182939e-4	0.0553730733142608	30.4471560077713	-0.00511898995768938	0	0	0
chr19	58175763	58176063	chr19_58175763_58176063	2.43372846961781e-4	0.0556189334898035	28.3443089394847	-0.00515834116900464	0	0	0
chr1	118510336	118510636	chr1_118510336_118510636	2.43938499471252e-4	0.0556405822191648	33.5109756559922	0.00502944941974885	0	0	0
chr1	86690656	86690956	chr1_86690656_86690956	2.47509140489943e-4	0.0563462427113058	31.0834989260449	0.00502326578591863	0	0	0
chr12	124850640	124850940	chr12_124850640_124850940	2.50103584658711e-4	0.0568273821819154	36.4865693137317	-0.00518803862514293	0	0	0
chr20	26082072	26082372	chr20_26082072_26082372	2.50810159335931e-4	0.0568785450016487	58.5089566753232	0.00508333012950918	0	0	0
chr1	11753323	11753623	chr1_11753323_11753623	2.56871283182716e-4	0.0581414863038397	19.1943969934204	-0.00520793659671778	0	0	0
chr18	53082581	53082881	chr18_53082581_53082881	2.57454859425271e-4	0.0581621540168539	33.8118778419941	-0.00506708277145584	1	1	0
chr18	66248998	66249298	chr18_66248998_66249298	2.58476433651182e-4	0.0582815030319742	31.569537372472	0.00508437245179105	0	0	0
chr6	69942745	69943045	chr6_69942745_69943045	2.59042924425841e-4	0.0582979802033561	70.2116794487919	0.00464145642807561	0	0	0
chr2	123248682	123248982	chr2_123248682_123248982	2.61971571180405e-4	0.0588449906427893	35.4096097102696	0.00518562348065605	0	0	0
chr22	43091366	43091666	chr22_43091366_43091666	2.62926275725476e-4	0.058947372541777	21.0283332369854	-0.00518728620378601	0	0	0
chr14	19621696	19621996	chr14_19621696_19621996	2.65815379751041e-4	0.0593194418508199	55.0602485180071	0.00517891872445642	0	0	0
chr17	72764277	72764577	chr17_72764277_72764577	2.65778105953524e-4	0.0593194418508199	35.3394526300177	-0.00507250498229763	0	0	0
chr6	53036710	53037010	chr6_53036710_53037010	2.66092018594138e-4	0.0593194418508199	77.9939291215443	0.0046380314302358	0	0	0
chr1	26901313	26901613	chr1_26901313_26901613	2.67272775326015e-4	0.059470457533558	19.9367685913189	-0.00519288689974423	0	0	0
chr13	24374126	24374426	chr13_24374126_24374426	2.68465214688292e-4	0.0595116361085386	26.4563931924416	0.00511789710031099	0	0	0
chr20	39806332	39806632	chr20_39806332_39806632	2.6810473004963e-4	0.0595116361085386	35.5594980826969	-0.00510729542499673	0	0	0
chr17	55632281	55632581	chr17_55632281_55632581	2.69589967719669e-4	0.0595689620040616	37.6002745113641	-0.00504000402065332	0	0	0
chr2	90302734	90303034	chr2_90302734_90303034	2.69732164264447e-4	0.0595689620040616	40.7102865167111	0.00513408227810335	0	0	0
chr19	11052699	11052999	chr19_11052699_11052999	2.71729635305667e-4	0.0598981340870059	21.141974816493	-0.00516673410401195	0	0	0
chr20	47308152	47308452	chr20_47308152_47308452	2.74718156072599e-4	0.0604441332891802	21.8242666617095	-0.00517693524836216	0	0	0
chr2	227586870	227587170	chr2_227586870_227587170	2.75454387208217e-4	0.0604934698093406	379.830342845194	0.00429523267410392	0	0	0
chr11	64001655	64001955	chr11_64001655_64001955	2.77179374228579e-4	0.0607593644227366	47.3643300955421	-0.0048160337858587	0	1	0
chr15	23427700	23428000	chr15_23427700_23428000	2.79949285619952e-4	0.0611396820602008	36.1908974866094	0.00516405898181359	0	0	0
chr4	29550939	29551239	chr4_29550939_29551239	2.79735337167626e-4	0.0611396820602008	28.2683106956184	0.00511257841791489	0	0	0
chr1	85176795	85177095	chr1_85176795_85177095	2.82587801864171e-4	0.0613155815234962	18.5130893612808	0.00517080565789764	0	0	0
chr2	98123676	98123976	chr2_98123676_98123976	2.82252636116897e-4	0.0613155815234962	29.2228809575029	0.00509670195915831	0	0	0
chr20	48232152	48232452	chr20_48232152_48232452	2.83349477891436e-4	0.0613155815234962	23.2866226199427	-0.0051697043643854	0	0	0
chr20	749331	749631	chr20_749331_749631	2.83320822576849e-4	0.0613155815234962	23.1574891971967	-0.00514771759779399	0	0	0
chr9	132359528	132359828	chr9_132359528_132359828	2.83172787487187e-4	0.0613155815234962	32.7922041484062	-0.005134104473591	0	0	0
chr7	115981397	115981697	chr7_115981397_115981697	2.88245735995676e-4	0.062261078975066	26.2443711784765	0.00505247803542041	0	0	0
chr13	34618197	34618497	chr13_34618197_34618497	2.89329132192309e-4	0.0623810504138425	26.0450051607981	0.00509383786187131	0	0	0
chr11	35485914	35486214	chr11_35485914_35486214	2.90158625698711e-4	0.0624459416093883	26.2034890930316	-0.00512792529156582	0	0	0
chr16	2174956	2175256	chr16_2174956_2175256	2.92773957707846e-4	0.0627800882960027	58.6224647901853	-0.00491304248711608	0	0	0
chr2	111874661	111874961	chr2_111874661_111874961	2.92749347865545e-4	0.0627800882960027	40.1779669749284	-0.00484150994382817	0	0	0
chr4	121208003	121208303	chr4_121208003_121208303	2.94332418232183e-4	0.0628860106310467	24.6329690361435	0.0051377184307948	0	0	0
chr5	34738574	34738874	chr5_34738574_34738874	2.93943877494228e-4	0.0628860106310467	34.4956641481505	0.00512096226684874	0	0	0
chr13	85514997	85515297	chr13_85514997_85515297	2.98119944132882e-4	0.0631044308436415	27.6120490646213	0.00511584781517437	0	0	0
chr14	37242259	37242559	chr14_37242259_37242559	2.9786994656302e-4	0.0631044308436415	30.4460434720761	0.00505637887542714	0	0	0
chr19	4648327	4648627	chr19_4648327_4648627	2.97101134002891e-4	0.0631044308436415	21.1651101436903	-0.00514418254454544	0	0	0
chr2	143738318	143738618	chr2_143738318_143738618	2.98559286695067e-4	0.0631044308436415	32.1082129684136	0.00500882472257369	0	0	0
chr5	783495	783795	chr5_783495_783795	2.98466679288603e-4	0.0631044308436415	103.587612525143	-0.0050781685190661	0	0	0
chr6	64017721	64018021	chr6_64017721_64018021	2.97907325243119e-4	0.0631044308436415	35.0783645451007	0.00497755321667797	0	0	0
chr11	89843212	89843512	chr11_89843212_89843512	2.99197018690281e-4	0.0631262967005252	31.9567697632489	0.00506493099812595	0	0	0
chr11	89570215	89570515	chr11_89570215_89570515	3.01832688010105e-4	0.0633094370014056	27.8260686642262	0.00507503557421715	0	0	0
chr12	123448430	123448730	chr12_123448430_123448730	3.00948166906149e-4	0.0633094370014056	28.3351170434561	-0.0050949641769836	1	1	0
chr3	175899452	175899752	chr3_175899452_175899752	3.02208362692064e-4	0.0633094370014056	28.2775688559128	0.00494054835479549	0	0	0
chr4	67815113	67815413	chr4_67815113_67815413	3.01584041122627e-4	0.0633094370014056	33.8158975187922	0.00511624406857644	0	0	0
chr4	73321796	73322096	chr4_73321796_73322096	3.03210970456607e-4	0.0634070488166177	35.2685618979541	0.00498951931709776	0	0	0
chr4	190756896	190757196	chr4_190756896_190757196	3.04029281163196e-4	0.0634658438657137	128.608982155018	0.00381258384524845	0	0	0
chr1	39649491	39649791	chr1_39649491_39649791	3.09461353864397e-4	0.0643723202144124	25.8326505782363	-0.0050956885007452	0	0	0
chr13	63634609	63634909	chr13_63634609_63634909	3.09155364347569e-4	0.0643723202144124	95.8696491220678	0.00513353438789692	0	0	0
chr11	62314163	62314463	chr11_62314163_62314463	3.11688559947259e-4	0.0647216638574492	36.9371723856853	-0.00508360026599223	0	0	0
chr1	11540220	11540520	chr1_11540220_11540520	3.13107706621811e-4	0.0647279658007799	27.1690324133132	-0.00508385081532364	0	0	0
chr18	14768284	14768584	chr18_14768284_14768584	3.13362418224373e-4	0.0647279658007799	26.3389875888286	0.00502391151344648	0	0	0
chr6	68943134	68943434	chr6_68943134_68943434	3.12966727224673e-4	0.0647279658007799	29.784471028922	0.00499174736833856	0	0	0
chr9	111190045	111190345	chr9_111190045_111190345	3.15542931951504e-4	0.0650646221569531	22.4660491660913	0.0051144420331146	0	0	0
chr7	130578930	130579230	chr7_130578930_130579230	3.17892770826015e-4	0.0654349593356017	29.9035734043683	-0.00510129781447812	0	0	0
chr15	93928173	93928473	chr15_93928173_93928473	3.18937371951829e-4	0.0655358058623522	25.7573496727827	0.00508214805979878	0	0	0
chr18	63251257	63251557	chr18_63251257_63251557	3.20823049395424e-4	0.0655906579920308	31.1199498999201	0.00481849386928327	0	0	0
chr19	43281074	43281374	chr19_43281074_43281374	3.20869729834398e-4	0.0655906579920308	20.1356946628295	-0.00512255123797955	0	0	0
chr2	25374627	25374927	chr2_25374627_25374927	3.19868369650688e-4	0.0655906579920308	19.1085191837312	-0.00512539855200865	0	0	0
chr12	107160191	107160491	chr12_107160191_107160491	3.22481147699232e-4	0.0656927457982062	24.6504666738213	-0.00504031886572503	0	0	0
chr5	86750771	86751071	chr5_86750771_86751071	3.22171346684244e-4	0.0656927457982062	23.5015216622753	0.0051133840434831	0	0	0
chr17	65437187	65437487	chr17_65437187_65437487	3.2520066958258e-4	0.0660190885094862	19.5364871626925	-0.00512119988380312	0	0	0
chr20	48301864	48302164	chr20_48301864_48302164	3.24943538578147e-4	0.0660190885094862	21.1211145793272	-0.00511424664171304	0	0	0
chr1	142641549	142641849	chr1_142641549_142641849	3.27595001737852e-4	0.0661641105048388	76.7072865672737	0.0050488797662745	0	0	0
chr15	69591108	69591408	chr15_69591108_69591408	3.27343824660967e-4	0.0661641105048388	25.133516679034	-0.005088072781784	0	0	0
chr19	1325187	1325487	chr19_1325187_1325487	3.27120235627643e-4	0.0661641105048388	33.6533170658682	-0.00501867131628441	0	0	0
chr7	152112724	152113024	chr7_152112724_152113024	3.30165847323961e-4	0.0665695481109567	113.789773622277	0.00496917568816278	0	0	0
chr8	83013551	83013851	chr8_83013551_83013851	3.33716590351973e-4	0.0671708391537758	26.1438691001545	0.00502637193478611	0	0	0
chr13	24247500	24247800	chr13_24247500_24247800	3.34678973213126e-4	0.0672499830664579	35.23348481301	0.00484226718879535	0	0	0
chr11	45931182	45931482	chr11_45931182_45931482	3.36450789059182e-4	0.0673768366591873	29.2916187944153	-0.00502313965128388	0	0	0
chrX	153188407	153188707	chrX_153188407_153188707	3.3640615915842e-4	0.0673768366591873	23.5040510597511	-0.00551810190774021	0	0	0
chr2	200467070	200467370	chr2_200467070_200467370	3.37134185506728e-4	0.0673994556446546	27.5312445926787	0.00497204908515065	0	0	0
chr11	46708984	46709284	chr11_46708984_46709284	3.40095116955249e-4	0.0677620881256267	23.1223543392345	-0.00509910200707613	1	0	0
chr7	12428739	12429039	chr7_12428739_12429039	3.39725443676908e-4	0.0677620881256267	44.575838173387	0.00499351066325117	0	0	0
chr2	46191367	46191667	chr2_46191367_46191667	3.42467479542013e-4	0.0681198950216295	23.7132063354856	-0.00504258590282229	0	0	0
chr18	57095229	57095529	chr18_57095229_57095529	3.44311783471097e-4	0.0683716400683648	29.6998896709664	0.00499977157564353	0	0	0
chr2	96526493	96526793	chr2_96526493_96526793	3.46285148495298e-4	0.0686481256124437	67.1686175055661	0.00490008495417604	0	0	0
chr14	89826000	89826300	chr14_89826000_89826300	3.48078582839361e-4	0.0688880749072632	33.3252846758794	-0.00491115262222557	0	0	0
chr4	63553934	63554234	chr4_63553934_63554234	3.48843766546308e-4	0.0689240613795642	23.5348104111869	0.00497807714234175	0	0	0
chr7	152109838	152110138	chr7_152109838_152110138	3.51722689080524e-4	0.069376860033793	144.696704188554	0.00487726785690791	0	0	0
chr22	22607423	22607723	chr22_22607423_22607723	3.55393005017451e-4	0.0699839905480365	26.5924993766154	0.0050291156521362	0	0	0
chr1	79142740	79143040	chr1_79142740_79143040	3.5865411045407e-4	0.070508653008934	30.916231213779	0.0049880673470778	0	0	0
chr5	11301005	11301305	chr5_11301005_11301305	3.60207806124166e-4	0.070696466294323	36.2280980286008	0.00499467163794326	0	0	0
chrX	115474076	115474376	chrX_115474076_115474376	3.63085018334486e-4	0.0710363163665795	21.6224241130005	0.00468799592493366	0	0	0
chrX	88460594	88460894	chrX_88460594_88460894	3.63141843434001e-4	0.0710363163665795	47.2860709082208	0.00454198975478657	0	0	0
chr9	38516300	38516600	chr9_38516300_38516600	3.65980359543522e-4	0.0714732420508862	23.584642405766	0.00505323615158655	0	0	0
chr13	86911183	86911483	chr13_86911183_86911483	3.68578012424724e-4	0.0718617645610661	24.2994964662976	0.00502800010028649	0	0	0
chr17	79223074	79223374	chr17_79223074_79223374	3.76662445305083e-4	0.0730762253492385	30.5173297369637	-0.00505870093219386	0	0	0
chr18	67686517	67686817	chr18_67686517_67686817	3.75482846156812e-4	0.0730762253492385	33.4367877908175	0.00491872002600959	0	0	0
chr21	9709944	9710244	chr21_9709944_9710244	3.76169668648588e-4	0.0730762253492385	55.5581498518583	0.0050223563083562	0	0	0
chr12	109232180	109232480	chr12_109232180_109232480	3.79614299009394e-4	0.0735281781255047	30.9840926279762	-0.00501771932147923	0	0	0
chr9	108071070	108071370	chr9_108071070_108071370	3.80595659345854e-4	0.0735976077627354	27.787293267998	-0.00500773159105551	0	0	0
chr15	20145746	20146046	chr15_20145746_20146046	3.81720523310893e-4	0.0736945151474323	82.1494721012983	0.00478399068352246	0	0	0
chr11	116864393	116864693	chr11_116864393_116864693	3.8308599404266e-4	0.07383748184034	22.1900368174604	-0.00506080390521021	0	0	0
chr13	54768406	54768706	chr13_54768406_54768706	3.84854571995054e-4	0.0740575527530287	32.6363655739796	0.00498197934198931	0	0	0
chr1	167237084	167237384	chr1_167237084_167237384	3.87679842299625e-4	0.0742384906440605	30.9541340221735	-0.00491650379437971	0	0	0
chr13	34984078	34984378	chr13_34984078_34984378	3.8745268192959e-4	0.0742384906440605	31.7683592351587	0.00490324432156853	0	0	0
chr15	21331665	21331965	chr15_21331665_21331965	3.86677735407877e-4	0.0742384906440605	47.5900275567994	0.00494095548237147	0	0	0
chr1	201481184	201481484	chr1_201481184_201481484	3.94202971109111e-4	0.0747606251083204	46.3964314005232	-0.00487354387673262	0	1	0
chr15	80704194	80704494	chr15_80704194_80704494	3.92687564489611e-4	0.0747606251083204	24.2151131810723	-0.00503759730797098	0	0	0
chr19	18128238	18128538	chr19_18128238_18128538	3.93878248085083e-4	0.0747606251083204	35.451036052667	-0.00498321468585864	0	0	0
chr2	112790653	112790953	chr2_112790653_112790953	3.92931937844296e-4	0.0747606251083204	21.9911659493694	-0.00504883229381982	0	0	0
chr3	42103356	42103656	chr3_42103356_42103656	3.9361040492945e-4	0.0747606251083204	22.917871570542	-0.00500071090317095	0	0	0
chr6	95664572	95664872	chr6_95664572_95664872	3.91185876274514e-4	0.0747606251083204	28.4835869224592	0.00496701868949213	0	0	0
chr7	80312225	80312525	chr7_80312225_80312525	3.95855408455438e-4	0.0749536990702354	31.6590176176406	0.00502147315608159	0	0	0
chr1	184543840	184544140	chr1_184543840_184544140	3.96710003452674e-4	0.0749953285247045	24.7496415607736	-0.00497202460725921	0	0	0
chr20	19869743	19870043	chr20_19869743_19870043	3.9771451778688e-4	0.0750651209353921	41.4277043260964	-0.00475543972314571	0	0	0
chr11	66192395	66192695	chr11_66192395_66192695	3.98864280383332e-4	0.0751620613330965	14.7829254931208	-0.0045973134890416	0	0	0
chr1	156085541	156085841	chr1_156085541_156085841	4.03350573329519e-4	0.0751863139030055	38.303244403858	-0.00493906087267354	0	0	0
chr11	353370	353670	chr11_353370_353670	4.02774456153412e-4	0.0751863139030055	33.9375358169073	-0.00497382949050785	0	0	0
chr11	65189661	65189961	chr11_65189661_65189961	4.02527915263033e-4	0.0751863139030055	130.470836316165	-0.00481116264287241	0	0	0
chr21	21934294	21934594	chr21_21934294_21934594	4.040783385827e-4	0.0751863139030055	24.1871999766201	0.00499431044890769	0	0	0
chr5	85975411	85975711	chr5_85975411_85975711	4.04083801614941e-4	0.0751863139030055	50.7378917519917	0.0048278104395164	0	0	0
chr6	125829134	125829434	chr6_125829134_125829434	4.03613413904246e-4	0.0751863139030055	26.6187858728853	0.00493576134932925	0	0	0
chr6	55570602	55570902	chr6_55570602_55570902	4.02458650079061e-4	0.0751863139030055	37.7533735786581	0.00500741994551856	0	0	0
chr7	118426022	118426322	chr7_118426022_118426322	4.00775823060668e-4	0.0751863139030055	25.4709336593009	0.0049812041655987	0	0	0
chr21	18343337	18343637	chr21_18343337_18343637	4.05296136246916e-4	0.0752933161790025	36.2458121949113	0.00494716150486395	0	0	0
chr6	14832261	14832561	chr6_14832261_14832561	4.06508991366693e-4	0.0754000790391798	19.910601306334	-0.00503304524856244	0	0	0
chr1	108094149	108094449	chr1_108094149_108094449	4.11771122905937e-4	0.0754745454848424	25.2459006828519	0.00500229100894991	0	0	0
chr1	143267941	143268241	chr1_143267941_143268241	4.12020802337018e-4	0.0754745454848424	60.3821919152675	0.0049030401043208	0	0	0
chr11	43042995	43043295	chr11_43042995_43043295	4.08945278011614e-4	0.0754745454848424	38.0118695484924	0.00486383783111327	0	0	0
chr14	99902975	99903275	chr14_99902975_99903275	4.1146010786919e-4	0.0754745454848424	21.2930840216021	-0.00502229510865244	0	0	0
chr16	32816663	32816963	chr16_32816663_32816963	4.10409605767297e-4	0.0754745454848424	75.2164799217411	0.00499745194633481	0	0	0
chr19	46907258	46907558	chr19_46907258_46907558	4.09496503773579e-4	0.0754745454848424	22.2056664953573	-0.0050285543582243	0	0	0
chr20	60927814	60928114	chr20_60927814_60928114	4.08380035950041e-4	0.0754745454848424	39.239570076615	-0.00487127321536081	0	0	0
chr3	128201824	128202124	chr3_128201824_128202124	4.1186482622404e-4	0.0754745454848424	23.247198056791	-0.00500111456660288	0	0	0
chr11	125985850	125986150	chr11_125985850_125986150	4.15267726034507e-4	0.0757171487136251	30.5531195830733	-0.00487046268210815	0	0	0
chr12	61604891	61605191	chr12_61604891_61605191	4.14328570421526e-4	0.0757171487136251	18.1351468303833	0.00494871437168335	0	0	0
chr9	123452389	123452689	chr9_123452389_123452689	4.15264924305808e-4	0.0757171487136251	32.2180985344454	-0.00496590216047397	0	0	0
chr4	16855297	16855597	chr4_16855297_16855597	4.17312519295238e-4	0.075855859661186	33.5583812871041	0.00493365347316064	0	0	0
chrX	83446380	83446680	chrX_83446380_83446680	4.17150397537647e-4	0.075855859661186	16.1824793753005	0.00418850126630327	0	0	0
chr3	144640634	144640934	chr3_144640634_144640934	4.19306294947852e-4	0.0761011941024249	32.6110300777162	0.00500380776341244	0	0	0
chr21	15860358	15860658	chr21_15860358_15860658	4.22030455626876e-4	0.0764781325049489	30.0139080572858	0.00493864873703946	0	0	0
chr9	6332968	6333268	chr9_6332968_6333268	4.23762444024101e-4	0.0766743955380331	24.0844251184338	0.00497021367092912	0	0	0
chr2	20010473	20010773	chr2_20010473_20010773	4.27685635726828e-4	0.0772659223736945	30.7742888848275	0.00494725957342121	0	0	0
chr6	99291517	99291817	chr6_99291517_99291817	4.30939589984873e-4	0.0776164244449585	59.8153634450062	-0.00475808932733424	0	0	0
chr9	69069385	69069685	chr9_69069385_69069685	4.30687335088064e-4	0.0776164244449585	76.5317253310323	0.00488238668833403	0	0	0
chr1	200950550	200950850	chr1_200950550_200950850	4.33344871796418e-4	0.0778124062195903	26.0178813746105	-0.00491234012778009	0	0	0
chr6	39780773	39781073	chr6_39780773_39781073	4.33322284434517e-4	0.0778124062195903	26.6665680902272	-0.00491246734450275	0	0	0
chr17	27020933	27021233	chr17_27020933_27021233	4.35561953160396e-4	0.0780750877858873	21.5833105889081	-0.00500154819883772	0	0	0
chr22	19182290	19182590	chr22_19182290_19182590	4.36129375200467e-4	0.0780750877858873	19.735841005735	-0.00500475295795735	0	0	0
chr1	232765111	232765411	chr1_232765111_232765411	4.37045862379998e-4	0.078120790819851	43.4388837160353	-0.00472939993058925	0	0	0
chr21	19033175	19033475	chr21_19033175_19033475	4.39581331953257e-4	0.0784553074515729	54.0140827404649	0.00485476071790129	0	0	0
chr6	33128566	33128866	chr6_33128566_33128866	4.42471915551861e-4	0.0788520991949977	18.9371484106268	-0.00500689351494529	0	0	0
chr1	206879712	206880012	chr1_206879712_206880012	4.45670322227884e-4	0.0791832179125848	24.0071857455474	-0.00498062520474371	0	0	0
chr9	67087481	67087781	chr9_67087481_67087781	4.45432442168599e-4	0.0791832179125848	32.806347503715	0.00474188598783819	0	0	0
chr22	30415317	30415617	chr22_30415317_30415617	4.48255151243092e-4	0.079522886831342	29.9435006469285	-0.00495345669720365	0	0	0
chr19	10704637	10704937	chr19_10704637_10704937	4.50975787262022e-4	0.0795278973381826	30.5884649823589	-0.00494459304767169	0	0	0
chr6	57747354	57747654	chr6_57747354_57747654	4.49750726243754e-4	0.0795278973381826	30.2154257982205	0.00492154434486063	0	0	0
chr7	15570024	15570324	chr7_15570024_15570324	4.50590099878727e-4	0.0795278973381826	33.3445434982358	0.00484208538004441	0	0	0
chrY	22255451	22255751	chrY_22255451_22255751	4.49156544106693e-4	0.0795278973381826	22.3874358853958	0.00635981630701334	0	0	0
chr4	11009643	11009943	chr4_11009643_11009943	4.55210825336279e-4	0.0801550960285127	25.7678805498443	0.00497901655429393	0	0	0
chr11	87687602	87687902	chr11_87687602_87687902	4.56097305970373e-4	0.0801916799032909	12.6199451049121	0.00432343064313134	0	0	0
chr16	58155721	58156021	chr16_58155721_58156021	4.59670278897054e-4	0.0806997961251779	38.1689890124964	-0.00484870254071936	0	0	0
chr3	157324314	157324614	chr3_157324314_157324614	4.60390843457896e-4	0.0807063782436755	55.9173745303911	0.00478820350128554	0	0	0
chr12	18909045	18909345	chr12_18909045_18909345	4.61186386482134e-4	0.0807260650898328	25.2036257475013	0.00493685175888731	0	0	0
chr18	59768645	59768945	chr18_59768645_59768945	4.62378392545973e-4	0.0808149879232127	29.3043753677187	0.00490472841426564	0	0	0
chr8	88844790	88845090	chr8_88844790_88845090	4.68734433431003e-4	0.081804890367415	27.914162988017	0.0048515382983144	0	0	0
chr2	97839192	97839492	chr2_97839192_97839492	4.70910610689549e-4	0.0819813857557341	44.5044888773861	0.00483602598281017	0	0	0
chr6	103471685	103471985	chr6_103471685_103471985	4.71827326781596e-4	0.0819813857557341	33.6204479441	0.00496570147523995	0	0	0
chrX	103342974	103343274	chrX_103342974_103343274	4.71380315467895e-4	0.0819813857557341	24.554597625981	0.00417411506570197	0	0	0
chr1	63156128	63156428	chr1_63156128_63156428	4.7443748060697e-4	0.082193163062573	35.6722536676341	-0.00480004332196334	0	0	0
chr7	102134649	102134949	chr7_102134649_102134949	4.74435818103649e-4	0.082193163062573	48.2738248422135	-0.00471850573773092	0	0	0
chrX	54941289	54941589	chrX_54941289_54941589	4.76119748761494e-4	0.0823638368311392	16.3411363164398	0.00430886607219551	0	0	0
chr13	114879072	114879372	chr13_114879072_114879372	4.79582144438822e-4	0.0825023854858903	32.3156733971486	-0.00496309471130793	0	0	0
chr19	12074857	12075157	chr19_12074857_12075157	4.78580547616561e-4	0.0825023854858903	33.0206566298182	-0.00491088263731528	0	0	0
chr2	97808292	97808592	chr2_97808292_97808592	4.78846075690105e-4	0.0825023854858903	30.2978696520247	0.00490887785151776	0	0	0
chr6	132231150	132231450	chr6_132231150_132231450	4.79713748635712e-4	0.0825023854858903	38.1567105145646	0.00470489570141907	0	0	0
chr5	50831291	50831591	chr5_50831291_50831591	4.80582947368751e-4	0.0825317389498731	35.92612411661	0.00495994741086502	0	0	0
chr11	118784114	118784414	chr11_118784114_118784414	4.83646657567684e-4	0.082577774400198	42.5634512348235	-0.00472422112934072	0	0	0
chr18	32289836	32290136	chr18_32289836_32290136	4.83133446265038e-4	0.082577774400198	35.2599584839925	-0.00476492909088291	0	0	0
chr4	179948718	179949018	chr4_179948718_179949018	4.82868190035531e-4	0.082577774400198	31.1983044879196	0.00485361622041653	0	0	0
chr7	142377214	142377514	chr7_142377214_142377514	4.83126414948836e-4	0.082577774400198	25.8524359037283	0.00490909449734776	0	0	0
chr13	73031356	73031656	chr13_73031356_73031656	4.86188303856831e-4	0.082667503428742	23.2215881930939	0.00488715163502678	0	0	0
chr20	36875248	36875548	chr20_36875248_36875548	4.85592398077928e-4	0.082667503428742	23.4510770890313	-0.00495489976469877	0	0	0
chr7	44329270	44329570	chr7_44329270_44329570	4.86271200512693e-4	0.082667503428742	32.8682565529765	-0.00478892533909303	0	0	0
chrX	347700	348000	chrX_347700_348000	4.87673672105116e-4	0.0827868099232236	84.0287778842336	0.00465275665462087	0	0	0
chr5	51953014	51953314	chr5_51953014_51953314	4.88648710008132e-4	0.0828333176253671	33.7695151498001	0.00482265962563745	0	0	0
chr6	154145914	154146214	chr6_154145914_154146214	4.92475607243447e-4	0.083362432588865	24.7110345548754	0.00490233835087971	0	0	0
chr13	100620278	100620578	chr13_100620278_100620578	4.95139331365184e-4	0.0836934224312722	37.898923341048	-0.00487967247339247	0	0	0
chr5	18036752	18037052	chr5_18036752_18037052	4.96879171170727e-4	0.0838675254745197	30.0484465820321	0.00491994555879087	0	0	0
chr19	5046561	5046861	chr19_5046561_5046861	5.03500344757298e-4	0.0848638698056551	25.1376705355835	-0.00494928530842488	0	0	0
chr21	44465758	44466058	chr21_44465758_44466058	5.0574440477167e-4	0.0851206736646473	50.1080831083988	-0.004694940162656	0	0	0
chr8	91593281	91593581	chr8_91593281_91593581	5.08039088146403e-4	0.0852639692367526	28.8323892364458	0.00479687227145152	0	0	0
chr9	130632206	130632506	chr9_130632206_130632506	5.07890406807583e-4	0.0852639692367526	29.5037351557387	-0.00486880493507493	0	0	0
chr1	153585364	153585664	chr1_153585364_153585664	5.10000650797946e-4	0.0852994245009731	30.5248985272491	-0.00489340644030942	0	1	0
chr15	22519732	22520032	chr15_22519732_22520032	5.09586232397276e-4	0.0852994245009731	51.8413761515645	0.00491861440076553	0	0	0
chr5	95594957	95595257	chr5_95594957_95595257	5.10416185271413e-4	0.0852994245009731	41.5929496719431	0.00474692949292365	0	0	0
chr12	105879164	105879464	chr12_105879164_105879464	5.11566098984795e-4	0.0853708442475303	21.7368849512462	-0.00494790603560505	0	0	0
chr6	116135542	116135842	chr6_116135542_116135842	5.15393658404637e-4	0.0858882814214734	26.8318440395603	0.00492749939848438	0	0	0
chr10	59453333	59453633	chr10_59453333_59453633	5.17912868615623e-4	0.0861865369755959	34.5919995811819	0.00493821178896138	0	0	0
chr15	20783237	20783537	chr15_20783237_20783537	5.21881087837018e-4	0.0867247458370174	29.7191500160229	0.00488499278514559	0	0	0
chr6	51928357	51928657	chr6_51928357_51928657	5.22786365055612e-4	0.0867531665787229	31.7193239193275	0.00476699170070172	0	0	0
chr19	38465702	38466002	chr19_38465702_38466002	5.25432771361101e-4	0.0870700319801638	17.4193138018542	-0.00492493997942682	0	0	0
chr3	175796712	175797012	chr3_175796712_175797012	5.26337527032742e-4	0.0870978032128466	32.2148331237005	0.00482932157742064	0	0	0
chr2	178280916	178281216	chr2_178280916_178281216	5.28666513436208e-4	0.0873608474063145	29.8771302160085	0.00482619503967134	0	0	0
chr15	89346805	89347105	chr15_89346805_89347105	5.30501375729947e-4	0.0875416180799507	19.5134165948518	-0.0049307167869519	0	0	0
chr1	142693890	142694190	chr1_142693890_142694190	5.34367245561207e-4	0.0880565673605966	70.7797429256176	0.00477406871223967	0	0	0
chr12	39551507	39551807	chr12_39551507_39551807	5.35722839754859e-4	0.088156998555315	30.0399593066726	0.00479299342122236	0	0	0
chr3	75998312	75998612	chr3_75998312_75998612	5.3679185130966e-4	0.0882100567676481	84.5525467569336	0.00478100311839304	0	0	0
chr2	220036049	220036349	chr2_220036049_220036349	5.39295860366403e-4	0.0883616733697017	25.1047922106733	-0.00488991772449001	0	0	0
chr4	59790894	59791194	chr4_59790894_59791194	5.39791297971277e-4	0.0883616733697017	24.780678278371	0.00490284657417825	0	0	0
chrX	138641851	138642151	chrX_138641851_138642151	5.39958089350367e-4	0.0883616733697017	25.3856076177139	0.00476343363667502	0	0	0
chr16	15108251	15108551	chr16_15108251_15108551	5.42890580268647e-4	0.0887186830427402	30.140172369989	-0.00492116860436953	0	0	0
chr9	127054167	127054467	chr9_127054167_127054467	5.4500274186447e-4	0.0889408341944349	27.1235719239695	-0.00482821321521328	0	0	0
chr11	64623951	64624251	chr11_64623951_64624251	5.46205097142898e-4	0.0890141029484519	28.1793584248561	-0.00489776916113533	0	0	0
chr10	42651880	42652180	chr10_42651880_42652180	5.47705534090184e-4	0.0891311532219373	123.76425231042	0.00451424853861811	0	0	0
chr15	66909865	66910165	chr15_66909865_66910165	5.50594512700542e-4	0.0891311532219373	44.4429363195106	-0.00479017908520745	0	0	0
chr18	37982446	37982746	chr18_37982446_37982746	5.51168621146904e-4	0.0891311532219373	27.8637915967005	0.00483440615717271	0	0	0
chr3	134656164	134656464	chr3_134656164_134656464	5.51100982538433e-4	0.0891311532219373	29.5252680291712	-0.00484200847750784	0	1	0
chr5	53525086	53525386	chr5_53525086_53525386	5.49360877276734e-4	0.0891311532219373	35.7478060537531	0.0046760285444335	0	0	0
chr9	90729929	90730229	chr9_90729929_90730229	5.51449598866174e-4	0.0891311532219373	29.8963064914357	-0.00491745231503214	0	0	0
chr1	163684623	163684923	chr1_163684623_163684923	5.56032486409294e-4	0.0893334641665528	47.0562165238986	0.00490830222553511	0	0	0
chr1	247864152	247864452	chr1_247864152_247864452	5.55845609883746e-4	0.0893334641665528	26.5082160608198	0.0048998815973841	0	0	0
chr2	65297474	65297774	chr2_65297474_65297774	5.53584859973341e-4	0.0893334641665528	28.0896544807923	-0.00483434677767956	0	0	0
chr4	81602734	81603034	chr4_81602734_81603034	5.543894527386e-4	0.0893334641665528	34.0821733307478	0.00482917553383707	0	0	0
chrX	4300252	4300552	chrX_4300252_4300552	5.56481732231218e-4	0.0893334641665528	18.9480025905035	0.00396895704156621	0	0	0
chr11	11679865	11680165	chr11_11679865_11680165	5.58446255566033e-4	0.0894058834520839	22.2066597436073	-0.00489898628580425	0	0	0
chr20	669581	669881	chr20_669581_669881	5.579477443546e-4	0.0894058834520839	27.2277956382047	-0.00488130014490634	0	0	0
chr9	30291012	30291312	chr9_30291012_30291312	5.59263757267905e-4	0.0894156041254634	26.6182628310911	0.00476176804947011	0	0	0
chr7	19704975	19705275	chr7_19704975_19705275	5.60659591426584e-4	0.0894731068463167	30.3488048261904	0.00479959471893694	0	0	0
chrY	13406706	13407006	chrY_13406706_13407006	5.61137959349995e-4	0.0894731068463167	52.7014157344593	0.00353184997433468	0	0	0
chr4	63735719	63736019	chr4_63735719_63736019	5.6307007800888e-4	0.0896601830955595	25.6643367709976	0.00489849643268159	0	0	0
chr2	241094567	241094867	chr2_241094567_241094867	5.64016553993851e-4	0.0896900186910922	48.660028287099	-0.00478183156217009	0	0	0
chr1	145474207	145474507	chr1_145474207_145474507	5.66548805586505e-4	0.0898508382250426	63.8510249458836	-0.00455230946755322	0	0	0
chr2	27301201	27301501	chr2_27301201_27301501	5.65929889522006e-4	0.0898508382250426	42.9213852880557	-0.00468385218888334	0	0	0
chr1	142578718	142579018	chr1_142578718_142579018	5.70017753840251e-4	0.0902798091846292	80.2654128001263	0.0048037783240491	0	0	0
chr12	91520392	91520692	chr12_91520392_91520692	5.71407242556341e-4	0.0903787262684295	30.8521405847728	0.00481045729281544	0	0	0
chr10	127578277	127578577	chr10_127578277_127578577	5.73898224262718e-4	0.0905924983316267	119.672928358045	0.00454697146300747	0	0	0
chr18	25179243	25179543	chr18_25179243_25179543	5.74292278170394e-4	0.0905924983316267	33.9954804482671	0.00474530212258477	0	0	0
chr1	43426958	43427258	chr1_43426958_43427258	5.77705096132776e-4	0.0908012830390629	33.4901962486891	-0.00489080540355485	0	0	0
chr3	183993935	183994235	chr3_183993935_183994235	5.78306728061481e-4	0.0908012830390629	19.9825969219012	-0.00489511543076384	0	0	0
chr3	79476406	79476706	chr3_79476406_79476706	5.78487595627779e-4	0.0908012830390629	28.425075819957	0.00484557449404132	0	0	0
chr4	116076026	116076326	chr4_116076026_116076326	5.78689875147389e-4	0.0908012830390629	26.013194651102	0.00485782662555099	0	0	0
chr11	64631125	64631425	chr11_64631125_64631425	5.81996894864694e-4	0.090887734798249	26.1214086030658	-0.00487147034410895	0	0	0
chr11	81233222	81233522	chr11_81233222_81233522	5.84625553919267e-4	0.090887734798249	29.9865118868516	0.00489255916488477	0	0	0
chr13	87055472	87055772	chr13_87055472_87055772	5.82588234804009e-4	0.090887734798249	48.3179355709887	0.00476373577843583	0	0	0
chr14	102685044	102685344	chr14_102685044_102685344	5.83161817234179e-4	0.090887734798249	23.8062452813073	-0.00484446417752328	0	0	0
chr14	95875341	95875641	chr14_95875341_95875641	5.812291011002e-4	0.090887734798249	33.9894620090149	-0.0046017464549315	0	0	0
chr19	45408858	45409158	chr19_45408858_45409158	5.81698358336699e-4	0.090887734798249	36.439950755865	-0.00481702980174487	0	0	0
chr2	228921364	228921664	chr2_228921364_228921664	5.8441482253341e-4	0.090887734798249	25.00883445092	0.00484837381559822	0	0	0
chr1	157089283	157089583	chr1_157089283_157089583	5.89266062494304e-4	0.0914887829380118	29.2410944031474	0.00482706090672887	0	0	0
chr20	29628364	29628664	chr20_29628364_29628664	5.91567798239399e-4	0.0916053977687831	143.625012008392	0.00450710216751345	0	0	0
chr3	111851907	111852207	chr3_111851907_111852207	5.91517123070968e-4	0.0916053977687831	40.9129215001929	0.00475984508319372	0	1	0
chr22	31729666	31729966	chr22_31729666_31729966	5.94287376192448e-4	0.0917962710739592	20.8870534744021	-0.00487375249605333	0	0	0
chr9	134924764	134925064	chr9_134924764_134925064	5.94354284071186e-4	0.0917962710739592	20.4412609534743	-0.00488493180464907	0	0	0
chr1	96235484	96235784	chr1_96235484_96235784	5.96074307753431e-4	0.0919417383938426	37.7934631948077	0.00476207848775215	0	0	0
chr5	30772142	30772442	chr5_30772142_30772442	5.9879786194595e-4	0.092241414582318	31.5765754291188	0.00478312182468871	0	0	0
chr17	66204331	66204631	chr17_66204331_66204631	6.03193324388043e-4	0.0924662160062961	35.9808452524438	-0.00477840412848322	0	0	0
chr18	76036309	76036609	chr18_76036309_76036609	6.03325177565664e-4	0.0924662160062961	22.3078542114881	0.00483748903969611	0	0	0
chr8	128752860	128753160	chr8_128752860_128753160	6.03387606988069e-4	0.0924662160062961	74.1836405542167	-0.00299203773852698	0	0	0
chrX	115928426	115928726	chrX_115928426_115928726	6.02765772170111e-4	0.0924662160062961	26.5093324705389	0.00430815767945167	0	0	0
chr14	97513444	97513744	chr14_97513444_97513744	6.0861752205532e-4	0.0925651765173462	24.3745253561597	0.00486249257231383	0	0	0
chr2	98131109	98131409	chr2_98131109_98131409	6.11084346295704e-4	0.0925651765173462	29.6189963690605	0.00481868557557665	0	0	0
chr20	48604358	48604658	chr20_48604358_48604658	6.10616074209515e-4	0.0925651765173462	30.1226509531011	-0.0037629260741386	0	0	0
chr4	53489035	53489335	chr4_53489035_53489335	6.09676450520318e-4	0.0925651765173462	21.3074215941932	0.00485829800216863	0	1	0
chr5	40453971	40454271	chr5_40453971_40454271	6.09728509516372e-4	0.0925651765173462	28.3907540488737	0.00487689713404729	0	0	0
chr7	45255209	45255509	chr7_45255209_45255509	6.09219164940156e-4	0.0925651765173462	40.496678104501	0.0045748126104184	0	0	0
chrX	134929120	134929420	chrX_134929120_134929420	6.09678498773247e-4	0.0925651765173462	33.8593687309773	0.00420767853521383	0	0	0
chrX	73070971	73071271	chrX_73070971_73071271	6.07162028234409e-4	0.0925651765173462	60.617955548877	0.00157647476270644	0	0	0
chrY	13422927	13423227	chrY_13422927_13423227	6.05008243845225e-4	0.0925651765173462	92.1795803844602	0.0072698610961447	0	0	0
chr19	2275141	2275441	chr19_2275141_2275441	6.13873587524262e-4	0.0928686198632094	35.1196579308297	-0.00477250631743708	0	0	0
chr5	2866777	2867077	chr5_2866777_2867077	6.14840855703097e-4	0.0928960061164096	34.4278657623343	0.00482429622935065	0	0	0
chr19	14625136	14625436	chr19_14625136_14625436	6.16423678879395e-4	0.0929926211644534	22.2576229052843	-0.00436771888813755	0	0	0
chr2	161274238	161274538	chr2_161274238_161274538	6.170544298271e-4	0.0929926211644534	32.7845097089359	0.00475895822468076	0	0	0
chr15	50369894	50370194	chr15_50369894_50370194	6.1930179019503e-4	0.0930955906528819	33.0513610841686	0.00478196370092123	0	0	0
chr18	25755627	25755927	chr18_25755627_25755927	6.19313547406435e-4	0.0930955906528819	72.0101840160748	-0.00429330345272891	0	0	0
chr3	184971738	184972038	chr3_184971738_184972038	6.23046373812636e-4	0.0935377066819703	29.9151977724011	-0.0047980805394502	0	0	0
chr4	71370922	71371222	chr4_71370922_71371222	6.24411694767665e-4	0.0936237189850116	42.6412232116755	0.00461737157133296	0	0	0
chr19	4829300	4829600	chr19_4829300_4829600	6.2557440698908e-4	0.0936791727941366	21.6298502661491	-0.00486520262230824	0	0	0
chr4	28451131	28451431	chr4_28451131_28451431	6.29516471586192e-4	0.0941501647479135	26.9155259866631	0.00482460321161229	0	0	0
chr4	28602581	28602881	chr4_28602581_28602881	6.33581687189333e-4	0.0946383609415854	27.5197387182054	0.00479231877783266	0	0	0
chr22	16191534	16191834	chr22_16191534_16191834	6.35549528812826e-4	0.0948124342528952	51.916939958643	0.00483629397921969	0	0	0
chr20	1317612	1317912	chr20_1317612_1317912	6.38397988359533e-4	0.0951172750575731	25.9521454022541	-0.00486061088469777	0	0	0
chrY	59001325	59001625	chrY_59001325_59001625	6.41492218404927e-4	0.095457920137253	99.7738249838103	0.00476359238271355	0	0	0
chr12	82580776	82581076	chr12_82580776_82581076	6.50597440957022e-4	0.0963831339756231	26.6558379825341	0.004833687792596	0	0	0
chr19	18567835	18568135	chr19_18567835_18568135	6.51788577819443e-4	0.0963831339756231	24.1173515679052	-0.00480705877163739	0	0	0
chr2	171571943	171572243	chr2_171571943_171572243	6.51620107166984e-4	0.0963831339756231	28.0785849163699	-0.00480632972012059	0	0	0
chr3	75994840	75995140	chr3_75994840_75995140	6.50349621150557e-4	0.0963831339756231	70.8501987042392	0.00472428809617068	0	0	0
chr9	116225812	116226112	chr9_116225812_116226112	6.48765509568192e-4	0.0963831339756231	27.2490913412127	-0.00484265516706055	0	0	0
chr12	90617206	90617506	chr12_90617206_90617506	6.52776304729316e-4	0.0964085324454727	31.6251778247545	0.00484716194501731	0	0	0
chr18	57419931	57420231	chr18_57419931_57420231	6.56430126422614e-4	0.0968271314570345	32.7586488044152	0.00476809131201813	0	0	0
chr1	191820934	191821234	chr1_191820934_191821234	6.57677944301575e-4	0.0968902300188525	30.8765201325006	0.00476906343930651	0	0	0
chr11	75444709	75445009	chr11_75444709_75445009	6.60812788776622e-4	0.0972308251799943	21.080150875812	-0.00484614495807944	0	0	0
chr4	142124220	142124520	chr4_142124220_142124520	6.61842674011091e-4	0.0972612383330328	27.3785747684793	0.0048382730772653	0	1	0
chr11	117666879	117667179	chr11_117666879_117667179	6.65366974252246e-4	0.0976576878780762	30.7078515155246	-0.00473033118063419	0	0	0
chr13	90954300	90954600	chr13_90954300_90954600	6.71432112341127e-4	0.0983036517191188	32.2544483185992	0.00477333406899757	0	0	0
chr21	9723191	9723491	chr21_9723191_9723491	6.7124489766681e-4	0.0983036517191188	84.240768817245	0.00472801049157086	0	0	0
chr12	125160404	125160704	chr12_125160404_125160704	6.73620161084384e-4	0.098501942168864	28.0335066015782	-0.00481618969825072	0	0	0
chr22	27085831	27086131	chr22_27085831_27086131	6.75037740765565e-4	0.0985872177341571	23.0402302093712	-0.00483285309854037	0	0	0
chr4	125516117	125516417	chr4_125516117_125516417	6.76598746936912e-4	0.0986932038865309	31.2230348228297	0.0047288210550407	0	0	0
chrX	83575623	83575923	chrX_83575623_83575923	6.79300283854323e-4	0.0989650889493908	27.4301583099012	0.00465358412953575	0	0	0
chr1	2989076	2989376	chr1_2989076_2989376	6.88460634732933e-4	0.0992377615410026	28.7498347874692	-0.004762920011505	0	0	0
chr10	54744048	54744348	chr10_54744048_54744348	6.88914638659856e-4	0.0992377615410026	29.6984597928871	0.00479053850645816	0	0	0
chr13	57424981	57425281	chr13_57424981_57425281	6.86046702319071e-4	0.0992377615410026	36.1257351385144	0.00475997946306982	0	0	0
chr19	11735518	11735818	chr19_11735518_11735818	6.90236213686113e-4	0.0992377615410026	16.0318695982258	-0.00483549602122462	0	0	0
chr19	30157306	30157606	chr19_30157306_30157606	6.90410995892614e-4	0.0992377615410026	38.849474482978	-0.00467091694281378	0	0	0
chr21	11056879	11057179	chr21_11056879_11057179	6.84325034619973e-4	0.0992377615410026	200.286636484562	0.00441563248597894	0	0	0
chr3	172207974	172208274	chr3_172207974_172208274	6.85658324263446e-4	0.0992377615410026	23.7365794253788	0.00475666657109204	0	0	0
chr4	15430085	15430385	chr4_15430085_15430385	6.87143211177191e-4	0.0992377615410026	24.09074825417	0.00477889376633071	0	0	0
chr6	142310570	142310870	chr6_142310570_142310870	6.89996817261327e-4	0.0992377615410026	23.9949593901614	0.00480285818301003	0	0	0
chr6	91998490	91998790	chr6_91998490_91998790	6.83677936766168e-4	0.0992377615410026	33.7136488490069	0.00475492357703835	0	0	0
chr9	68467914	68468214	chr9_68467914_68468214	6.87976062205616e-4	0.0992377615410026	84.4953002406717	0.00470518720473028	0	0	0
chr12	23708328	23708628	chr12_23708328_23708628	6.9291081229991e-4	0.0994760611116148	27.8928930351674	0.00475506125470044	0	0	0
chr22	19929406	19929706	chr22_19929406_19929706	6.96060380624615e-4	0.0998069491402422	39.0619368588984	-0.00464563004831084	0	0	1
chrX	142145967	142146267	chrX_142145967_142146267	6.98549075048627e-4	0.100042388260782	23.9682257549879	0.00405442780561263	0	0	0
chr8	33539082	33539382	chr8_33539082_33539382	6.99621050061813e-4	0.100074608119738	50.9401867523319	0.0045165422791502	0	0	0
chr1	79154394	79154694	chr1_79154394_79154694	7.04194316371911e-4	0.100243333575872	31.360343385377	0.00470126042765996	0	0	0
chr6	106748798	106749098	chr6_106748798_106749098	7.0344397337438e-4	0.100243333575872	23.7473833940961	0.00477058071937643	0	0	0
chr8	69541312	69541612	chr8_69541312_69541612	7.04035239217292e-4	0.100243333575872	31.3845254990535	0.00469403128994113	0	0	0
chr9	105800108	105800408	chr9_105800108_105800408	7.03923724400251e-4	0.100243333575872	62.6444782971608	0.00472330468189291	0	0	0
chr1	1014691	1014991	chr1_1014691_1014991	7.09261392017187e-4	0.100395591656938	32.2263994604708	-0.00479906995508596	0	0	0
chr10	134001832	134002132	chr10_134001832_134002132	7.0951248420292e-4	0.100395591656938	38.4021283171299	-0.00468026535612545	0	0	0
chr17	25279887	25280187	chr17_25279887_25280187	7.09060621458219e-4	0.100395591656938	102.660257252618	0.0045886802661296	0	0	0
chr19	38581225	38581525	chr19_38581225_38581525	7.08696826302524e-4	0.100395591656938	20.7240571909647	-0.00481434157457686	0	0	0
chr19	45221909	45222209	chr19_45221909_45222209	7.0641826510426e-4	0.100395591656938	16.5339791406576	-0.00482576416354269	0	0	0
chr3	22605647	22605947	chr3_22605647_22605947	7.12005963608257e-4	0.100627905038568	54.3012346511955	0.00462056974337027	0	0	0
chr8	87026722	87027022	chr8_87026722_87027022	7.14002322513711e-4	0.100789489139355	27.895028958158	0.00474568397107901	0	0	0
chr22	31627243	31627543	chr22_31627243_31627543	7.15717848311809e-4	0.100815566333969	24.1136177661739	-0.00478691411545477	0	0	0
chr9	123691190	123691490	chr9_123691190_123691490	7.15893595996685e-4	0.100815566333969	68.1800424937117	-0.00442313387546291	0	0	0
chr15	89560960	89561260	chr15_89560960_89561260	7.19357385777053e-4	0.101182754576584	37.6118420003724	-0.00465048594116172	0	0	0
chr6	62657345	62657645	chr6_62657345_62657645	7.20483744057981e-4	0.101220684099808	31.6246575599578	0.0047688797728312	0	0	0
chr1	145562598	145562898	chr1_145562598_145562898	7.28956702833003e-4	0.102164716916325	41.5555558427655	-0.00443400402794934	0	0	0
chr6	106271728	106272028	chr6_106271728_106272028	7.29642444313881e-4	0.102164716916325	25.7216880731319	0.00479092535897096	0	0	0
chr8	59157138	59157438	chr8_59157138_59157438	7.29797388765134e-4	0.102164716916325	23.9072243606098	0.00479355302280693	0	0	0
chr20	58179072	58179372	chr20_58179072_58179372	7.3530047737627e-4	0.102813280476877	39.5873549864364	-0.00462971090179437	0	0	0
chr11	87345000	87345300	chr11_87345000_87345300	7.3635663042844e-4	0.102839253662389	28.7607166596412	0.00471073695457608	0	0	0
chr11	42031570	42031870	chr11_42031570_42031870	7.40025258038523e-4	0.10290862287061	31.6809222145432	0.00466150451704044	0	0	0
chr20	32657583	32657883	chr20_32657583_32657883	7.39189236425259e-4	0.10290862287061	34.3517878055612	-0.00470560519244023	0	0	0
chr4	95517079	95517379	chr4_95517079_95517379	7.40337272665876e-4	0.10290862287061	32.0911866721142	0.00469598812738089	0	0	0
chr6	47128980	47129280	chr6_47128980_47129280	7.4009030442451e-4	0.10290862287061	33.8619940959802	0.0046953223782792	0	0	0
chr1	154406944	154407244	chr1_154406944_154407244	7.42750124610879e-4	0.102977577261926	25.8173066717864	-0.00475114843064661	0	0	0
chr14	75114523	75114823	chr14_75114523_75114823	7.4344285100166e-4	0.102977577261926	21.3937590260217	-0.00478888445522201	0	0	0
chr18	41167580	41167880	chr18_41167580_41167880	7.44319613562906e-4	0.102977577261926	42.7966637858	0.00456065233173815	0	0	0
chr4	171335536	171335836	chr4_171335536_171335836	7.43696728903672e-4	0.102977577261926	38.8401141376176	0.00457107165524606	0	0	0
chr19	39629295	39629595	chr19_39629295_39629595	7.48316285712181e-4	0.10340943367189	20.7489754190984	-0.00480164786594977	0	0	0
chr17	18538023	18538323	chr17_18538023_18538323	7.5068544399342e-4	0.103494733464073	18.8884200679411	-0.00479031611946568	0	0	0
chr21	10647430	10647730	chr21_10647430_10647730	7.49919666325552e-4	0.103494733464073	37.3842424820978	0.00476636876417987	0	0	0
chr4	1188330	1188630	chr4_1188330_1188630	7.55830395678567e-4	0.10371994530803	33.9647493171375	-0.00466077033017459	0	0	0
chr4	136515783	136516083	chr4_136515783_136516083	7.55732598383962e-4	0.10371994530803	34.180289316677	0.00467363081198276	0	0	0
chr5	38821483	38821783	chr5_38821483_38821783	7.54546194646112e-4	0.10371994530803	26.6155659784684	0.00479402117447514	0	0	0
chr7	37940955	37941255	chr7_37940955_37941255	7.53670039078636e-4	0.10371994530803	28.0391617517164	0.00469299420808411	0	0	0
chr1	143519633	143519933	chr1_143519633_143519933	7.59909668631234e-4	0.103917647185321	78.3054037542685	0.00474560337034223	0	0	0
chr11	19745233	19745533	chr11_19745233_19745533	7.58720316401102e-4	0.103917647185321	33.4138532819629	-0.0047443434789014	0	0	0
chr19	11379655	11379955	chr19_11379655_11379955	7.59468781188458e-4	0.103917647185321	22.3097816876836	-0.00479505693582033	0	0	0
chr7	108450787	108451087	chr7_108450787_108451087	7.61254156303606e-4	0.103981157312813	26.7455367290063	0.00478905041486624	0	0	0
chr3	87399711	87400011	chr3_87399711_87400011	7.65153435595754e-4	0.104393081665715	46.5042458177867	0.00459248065173176	0	0	0
chr11	62308310	62308610	chr11_62308310_62308610	7.70005322507372e-4	0.104749128371236	26.7662196986832	-0.00475723684556878	0	0	0
chr15	22511124	22511424	chr15_22511124_22511424	7.69272165120731e-4	0.104749128371236	78.4272780586708	0.00478762199516994	0	0	0
chr17	80255917	80256217	chr17_80255917_80256217	7.70422782133221e-4	0.104749128371236	58.2272135926752	-0.00465607426144639	0	0	0
chr1	142806468	142806768	chr1_142806468_142806768	7.76924847463848e-4	0.104908828088627	101.299129549488	0.00462620922732193	0	0	0
chr13	52883043	52883343	chr13_52883043_52883343	7.75033921056287e-4	0.104908828088627	32.7870637718713	0.004765038277843	0	0	0
chr18	53888674	53888974	chr18_53888674_53888974	7.72674038633942e-4	0.104908828088627	27.4420981413068	0.00476425865742126	0	0	0
chr2	126651437	126651737	chr2_126651437_126651737	7.76706858922983e-4	0.104908828088627	20.5914932705523	0.00432380446855849	0	0	0
chr20	21641135	21641435	chr20_21641135_21641435	7.74189932741681e-4	0.104908828088627	18.7585491022386	0.00466174221812435	0	0	0
chr7	74020867	74021167	chr7_74020867_74021167	7.76582737561469e-4	0.104908828088627	36.4170139140345	-0.00450064366072218	0	0	0
chr20	48600467	48600767	chr20_48600467_48600767	7.79241073336948e-4	0.105101474083227	64.9557973493413	-0.00330626868275938	0	0	0
chr15	93774814	93775114	chr15_93774814_93775114	7.81365958922953e-4	0.105146063620305	32.6811693566288	0.00477151689355151	0	0	0
chr5	41559386	41559686	chr5_41559386_41559686	7.82241434103938e-4	0.105146063620305	35.7737012194882	0.00453462946701189	0	0	0
chr7	115611890	115612190	chr7_115611890_115612190	7.80927091050119e-4	0.105146063620305	29.5809140141192	0.00461869476909836	0	0	0
chr2	97915604	97915904	chr2_97915604_97915904	7.87546893005428e-4	0.105738909661792	32.5638571353019	0.00467584915976491	0	0	0
chr11	73166075	73166375	chr11_73166075_73166375	7.92326413687099e-4	0.106139399580451	27.6698450576716	-0.00472859544313743	0	0	0
chr15	21895512	21895812	chr15_21895512_21895812	7.92128219685968e-4	0.106139399580451	33.9876661884819	0.00466342183827062	0	0	0
chr14	87469074	87469374	chr14_87469074_87469374	7.97666904292203e-4	0.106422794670018	33.3721733149592	0.00465201045012121	0	0	0
chr4	167087036	167087336	chr4_167087036_167087336	7.9772126049763e-4	0.106422794670018	53.5693516119944	0.00453804350613848	0	0	0
chr6	141020811	141021111	chr6_141020811_141021111	7.98945585959663e-4	0.106422794670018	26.260466959053	0.00476666971569853	0	0	0
chr6	5085158	5085458	chr6_5085158_5085458	7.97217017335452e-4	0.106422794670018	49.2163856394065	-0.00440467062696614	0	0	0
chr8	144221980	144222280	chr8_144221980_144222280	7.98345212643049e-4	0.106422794670018	22.5468782400871	-0.00477724094281158	0	0	0
chr21	27971759	27972059	chr21_27971759_27972059	7.99873371819861e-4	0.106426394850518	31.1673913736873	0.00460888186936653	0	0	0
chr11	131912254	131912554	chr11_131912254_131912554	8.02703275219295e-4	0.106606064639359	27.6003325192854	-0.00472942823828025	0	0	0
chr2	193329947	193330247	chr2_193329947_193330247	8.0302828161207e-4	0.106606064639359	27.8383673928066	0.00474563515880945	0	0	0
chr16	31265027	31265327	chr16_31265027_31265327	8.05635582912006e-4	0.106832160934028	20.2529301890193	0.00476751782379105	0	0	0
chr21	11094503	11094803	chr21_11094503_11094803	8.07504694110106e-4	0.106869974582172	177.569560228387	0.00449961961480082	0	0	0
chr5	25088282	25088582	chr5_25088282_25088582	8.07729765910691e-4	0.106869974582172	23.3316601929312	0.0047437023656056	0	0	0
chr15	47248738	47249038	chr15_47248738_47249038	8.12346483708053e-4	0.107248071942934	33.2422705007233	0.00462882708675143	0	0	0
chr9	132792992	132793292	chr9_132792992_132793292	8.12402874169931e-4	0.107248071942934	17.3085281046439	-0.00474420455150117	0	0	0
chr6	76592507	76592807	chr6_76592507_76592807	8.13379854804128e-4	0.107257206032162	23.7609982209068	0.0047646882179512	0	0	0
chr14	20024928	20025228	chr14_20024928_20025228	8.19433976725876e-4	0.107264642873814	49.0323192460409	0.00472883026957221	0	0	0
chr2	143784173	143784473	chr2_143784173_143784473	8.1684566530713e-4	0.107264642873814	38.5639219869038	0.00461145136212272	0	0	0
chr2	70370470	70370770	chr2_70370470_70370770	8.18230783966733e-4	0.107264642873814	36.7739046860284	-0.00456534442588219	0	0	0
chr5	140383830	140384130	chr5_140383830_140384130	8.17237117577656e-4	0.107264642873814	22.7771748590012	-0.00474852216795566	0	0	0
chr6	13914678	13914978	chr6_13914678_13914978	8.17251527529244e-4	0.107264642873814	21.5973717375532	-0.00476410876486198	0	0	0
chr7	100064906	100065206	chr7_100064906_100065206	8.19791222451202e-4	0.107264642873814	37.4281820439206	-0.00464987906687672	0	0	0
chr9	136858037	136858337	chr9_136858037_136858337	8.19006735830094e-4	0.107264642873814	41.9027693890094	-0.00463629876480647	0	0	0
chr1	75275056	75275356	chr1_75275056_75275356	8.24166843827985e-4	0.107480089328879	29.8609794020421	0.00475799648978757	0	0	0
chr17	55474734	55475034	chr17_55474734_55475034	8.23112401273952e-4	0.107480089328879	25.2510792839292	-0.00476284987356199	0	0	0
chr22	43201456	43201756	chr22_43201456_43201756	8.23319290241739e-4	0.107480089328879	40.7073835655425	-0.0047366076744652	0	0	0
chr22	43355878	43356412	chr22_43355878_43356412	8.27707990662139e-4	0.10782288259395	27.1076799253435	-0.00471497548150446	0	0	0
chr1	240526816	240527116	chr1_240526816_240527116	8.32582310598889e-4	0.108075932240389	19.6830628759917	-0.0047517591238218	0	0	0
chr17	17439323	17439623	chr17_17439323_17439623	8.34224136732637e-4	0.108075932240389	30.6865563712947	-0.00464862041547487	0	1	0
chr18	19812354	19812654	chr18_19812354_19812654	8.33959679419927e-4	0.108075932240389	76.7821824337497	0.00463589376039571	0	0	0
chr20	29604713	29605013	chr20_29604713_29605013	8.33821964408707e-4	0.108075932240389	116.946742644311	0.00441293750279585	0	0	0
chr3	114303761	114304061	chr3_114303761_114304061	8.34068876700275e-4	0.108075932240389	22.5160916038043	-0.00475869876932154	0	0	0
chr1	10044301	10044601	chr1_10044301_10044601	8.35158534983779e-4	0.108078478888722	22.860350854683	-0.00475851278222081	0	0	0
chr7	40789384	40789684	chr7_40789384_40789684	8.4035936863681e-4	0.108632538427983	28.0812358482331	0.00459838664243017	0	0	0
chr21	10033084	10033384	chr21_10033084_10033384	8.49446436388507e-4	0.109567462174863	70.799808651085	0.00468577378942962	0	0	0
chr7	1938861	1939161	chr7_1938861_1939161	8.49073144118782e-4	0.109567462174863	30.422969828398	-0.00469995593647689	1	0	0
chr6	31949670	31949970	chr6_31949670_31949970	8.5146136674169e-4	0.109707593678587	24.15288057311	-0.00474883231349295	0	0	0
chr6	140667257	140667557	chr6_140667257_140667557	8.55002672704628e-4	0.110043873404572	32.4745281835384	0.00467452560028079	0	0	0
chr19	4052478	4052778	chr19_4052478_4052778	8.57221911717416e-4	0.110209448654229	28.7857361120784	-0.00474852045064561	0	0	0
chr1	142564850	142565150	chr1_142564850_142565150	8.5934198808067e-4	0.110242100516512	73.8338412824649	0.00452406017445063	0	0	0
chr7	137206111	137206411	chr7_137206111_137206411	8.59193475348512e-4	0.110242100516512	22.8608056899075	0.00473158629823606	0	0	0
chr2	162980389	162980689	chr2_162980389_162980689	8.62143639964716e-4	0.110481556777778	32.9073638533201	0.00463323284995585	0	0	0
chr11	73034578	73034878	chr11_73034578_73034878	8.65622745784729e-4	0.110807214149466	28.6465654750985	-0.00468529859895654	0	0	0
chr1	168773367	168773667	chr1_168773367_168773667	8.69473014217466e-4	0.111179627246561	31.6827369041263	0.00462818031225527	0	0	0
chr15	48741943	48742243	chr15_48741943_48742243	8.70847620812882e-4	0.111235014155982	25.9896703470043	0.00463069933090407	0	0	0
chr6	137710432	137710732	chr6_137710432_137710732	8.73723129409957e-4	0.111481787457932	24.0139384755294	0.00465404902848296	0	0	0
chr2	105716663	105716963	chr2_105716663_105716963	8.76708231252331e-4	0.11174199669787	34.2196452079621	0.00458819031358534	0	0	0
chr17	1092133	1092433	chr17_1092133_1092433	8.79358166153679e-4	0.111958972033825	25.2133556077814	-0.00469457505258606	0	0	0
chr3	183416635	183416935	chr3_183416635_183416935	8.81068337161326e-4	0.112055959281254	33.9887882296541	-0.00466265653264959	0	0	0
chr14	19573023	19573323	chr14_19573023_19573323	8.82351123429866e-4	0.112089501761509	39.1172244624883	0.00466078009771802	0	0	0
chr16	32657638	32657938	chr16_32657638_32657938	8.83347595734027e-4	0.112089501761509	23.7572611440716	0.0043804978855258	0	0	0
chr2	22723373	22723673	chr2_22723373_22723673	8.85126829367998e-4	0.112089501761509	31.6040568974294	0.00458707657750875	0	0	0
chr6	76203370	76203670	chr6_76203370_76203670	8.84331094795495e-4	0.112089501761509	41.4987094278598	0.00441208285188238	0	0	0
chr9	124420558	124420858	chr9_124420558_124420858	8.87411573993421e-4	0.112258514229626	26.5515618863501	-0.00468478018387602	0	0	0
chr20	36340576	36340876	chr20_36340576_36340876	8.91801126202536e-4	0.11269314081613	18.5000231473589	-0.00473428499585174	0	0	0
chr4	177140169	177140469	chr4_177140169_177140469	8.98227252793204e-4	0.113383917064127	13.8183735049602	0.00395374895256572	0	0	0
chr1	143537361	143537661	chr1_143537361_143537661	9.04716671342456e-4	0.113475673197934	100.197617917226	0.00447545219776328	0	0	0
chr10	37784322	37784622	chr10_37784322_37784622	9.04182000521882e-4	0.113475673197934	30.9875488305503	0.00459608964231037	0	0	0
chr17	37330111	37330411	chr17_37330111_37330411	9.01527569332615e-4	0.113475673197934	28.170857329837	-0.00463450909610082	0	0	0
chr17	39890791	39891091	chr17_39890791_39891091	9.02992036416205e-4	0.113475673197934	30.5335843912165	-0.00468472620743228	0	1	0
chr6	31982316	31982616	chr6_31982316_31982616	9.04704299731959e-4	0.113475673197934	24.3875372527704	-0.00472538068476601	0	0	0
chr8	91485008	91485308	chr8_91485008_91485308	9.00092399533061e-4	0.113475673197934	35.6493106483016	0.00455774251971638	0	0	0
chr18	11407960	11408260	chr18_11407960_11408260	9.05810469325928e-4	0.11349238448759	28.5141404358847	0.00460776487172804	0	0	0
chr17	45765127	45765427	chr17_45765127_45765427	9.0699852848245e-4	0.113520858196248	23.2690656299435	-0.00470484344056573	0	1	0
chr3	147127820	147128120	chr3_147127820_147128120	9.08963885265421e-4	0.113646456054899	44.2035927765731	-0.00460288727800466	0	0	0
chr14	105663615	105663915	chr14_105663615_105663915	9.11093432194599e-4	0.113792295138114	32.427405385709	-0.00463952457315556	0	0	0
chr11	121379149	121379449	chr11_121379149_121379449	9.12826295968576e-4	0.113888334235775	21.1703167227905	-0.00472204394644204	0	0	0
chrX	88681875	88682175	chrX_88681875_88682175	9.14129531891517e-4	0.113930624949416	25.3876021654002	0.00395409407687382	0	0	0
chr1	165083601	165083901	chr1_165083601_165083901	9.15411711004207e-4	0.113970204929999	27.1909733010962	0.00462401571400271	0	0	0
chrX	130880758	130881058	chrX_130880758_130881058	9.16386035214156e-4	0.113971413508024	32.8637232368417	0.00283283254327374	0	0	0
chr2	157506209	157506509	chr2_157506209_157506509	9.20938745952744e-4	0.114265301172015	28.7111912446873	0.00470263274606995	0	0	0
chr3	162037221	162037521	chr3_162037221_162037521	9.21650348846656e-4	0.114265301172015	35.194655971243	0.00471311438918151	0	0	0
chr7	81752652	81752952	chr7_81752652_81752952	9.21329478062462e-4	0.114265301172015	28.2017099723557	0.00466398676088322	0	0	0
chr11	898135	898435	chr11_898135_898435	9.25483962127628e-4	0.114410948481113	25.608370062734	-0.00466477772206678	0	0	0
chr17	32527023	32527323	chr17_32527023_32527323	9.25560587920624e-4	0.114410948481113	24.3155836927469	-0.00465791037051889	0	0	1
chr8	131713917	131714217	chr8_131713917_131714217	9.2669847058387e-4	0.114410948481113	25.7797197326617	0.00470547414808551	0	0	0
chrX	142623873	142624173	chrX_142623873_142624173	9.26440069839662e-4	0.114410948481113	28.5589467592473	0.00367528420237052	0	0	0
chr12	53927333	53927633	chr12_53927333_53927633	9.28192539206685e-4	0.114475787987837	28.0722252110378	-0.00468475581154731	0	0	0
chr3	190292345	190292645	chr3_190292345_190292645	9.33418205743631e-4	0.11500023758605	27.692861607928	0.00464645668485512	0	0	0
chr18	18759642	18759942	chr18_18759642_18759942	9.35040295660851e-4	0.115080084388459	28.6856218753744	0.0045651171723872	0	0	0
chrX	107942630	107942930	chrX_107942630_107942930	9.37722252733364e-4	0.115290072429711	28.2617927344132	0.00390456854351999	0	0	0
chr1	108923307	108923607	chr1_108923307_108923607	9.49907254694165e-4	0.115384168999025	36.6978002645687	0.00435370687184853	0	0	0
chr1	44813788	44814088	chr1_44813788_44814088	9.59231853193624e-4	0.115384168999025	26.4015752307307	-0.00469043086706894	0	0	0
chr12	6041231	6041531	chr12_6041231_6041531	9.51508639193606e-4	0.115384168999025	24.7463233769594	0.00453996676940355	0	0	0
chr14	71996628	71996928	chr14_71996628_71996928	9.41359824792943e-4	0.115384168999025	25.6237153810925	-0.00466968302350834	0	0	0
chr15	46817557	46817857	chr15_46817557_46817857	9.51265051571586e-4	0.115384168999025	25.9383386739501	0.00468198068968548	0	0	0
chr15	93003342	93003642	chr15_93003342_93003642	9.53152552707927e-4	0.115384168999025	30.4336742269252	0.0046671598880338	0	0	0
chr17	55615282	55615582	chr17_55615282_55615582	9.51124334756474e-4	0.115384168999025	22.3143461080005	-0.00470812576622398	0	0	0
chr17	74502504	74502804	chr17_74502504_74502804	9.46667088417334e-4	0.115384168999025	36.6152517244195	-0.0044811337803795	0	0	0
chr18	14969382	14969682	chr18_14969382_14969682	9.50792145893656e-4	0.115384168999025	40.1047869348753	0.00451243946911699	0	0	0
chr2	144017035	144017335	chr2_144017035_144017335	9.57353355980504e-4	0.115384168999025	42.9197929923938	0.00456774317428912	0	0	0
chr2	97817202	97817502	chr2_97817202_97817502	9.57179968164218e-4	0.115384168999025	50.8539521879407	0.00458159088391445	0	0	0
chr20	26093716	26094016	chr20_26093716_26094016	9.50669108665254e-4	0.115384168999025	45.1306638568651	0.00466335004448199	0	0	0
chr22	18076441	18076741	chr22_18076441_18076741	9.55582376377428e-4	0.115384168999025	22.1277928379685	-0.00468122824821735	0	0	0
chr22	20689323	20689623	chr22_20689323_20689623	9.47532725607516e-4	0.115384168999025	345.662616634852	0.00452345559479717	0	0	0
chr22	32600862	32601162	chr22_32600862_32601162	9.46116884397599e-4	0.115384168999025	41.0166989549765	0.00470645232519753	0	0	0
chr3	124506283	124506583	chr3_124506283_124506583	9.56208947401437e-4	0.115384168999025	24.5438607062712	-0.00469581911037475	0	0	0
chr3	23478231	23478531	chr3_23478231_23478531	9.5131030093828e-4	0.115384168999025	31.1035035970783	0.00457888802472579	0	0	0
chr4	143861739	143862039	chr4_143861739_143862039	9.59972223288997e-4	0.115384168999025	30.0241097984225	0.00466946689618757	0	0	0
chr7	116229151	116229451	chr7_116229151_116229451	9.41247600646991e-4	0.115384168999025	38.7731501665115	0.00449887822346821	0	0	0
chr7	9322963	9323263	chr7_9322963_9323263	9.58517039961534e-4	0.115384168999025	29.5625383594706	0.00467574391214393	0	0	0
chr9	10148830	10149130	chr9_10148830_10149130	9.57693538868729e-4	0.115384168999025	28.8454866538961	0.00460931949191591	0	0	0
chrX	20505432	20505732	chrX_20505432_20505732	9.46350357539538e-4	0.115384168999025	21.4883545306654	0.00466158517045187	0	0	0
chr3	154501355	154501655	chr3_154501355_154501655	9.61310817323087e-4	0.115385806370688	31.9145474018559	0.00461531440084537	0	0	0
chrX	126665522	126665822	chrX_126665522_126665822	9.61939021558056e-4	0.115385806370688	23.3085049280325	0.00406364426200062	0	0	0
chr3	75699986	75700286	chr3_75699986_75700286	9.64182812312172e-4	0.115420595380251	50.2353042442411	0.00455524128979459	0	0	0
chr4	157246177	157246477	chr4_157246177_157246477	9.64037544708365e-4	0.115420595380251	24.6122044002532	0.00466528020928232	0	0	0
chrX	131869141	131869441	chrX_131869141_131869441	9.66611874670953e-4	0.115594257303768	23.9047060731097	0.00432313277623967	0	0	0
chr10	104340089	104340389	chr10_104340089_104340389	9.700563874355e-4	0.115888879967926	24.2148082970518	-0.00469801198493107	0	0	0
chr11	11602615	11602915	chr11_11602615_11602915	9.73259923973571e-4	0.116036938988219	32.0328322789709	-0.00451056420295432	0	0	0
chr8	66087149	66087449	chr8_66087149_66087449	9.72305612042092e-4	0.116036938988219	31.8134663997558	0.00457091783365215	0	0	0
chr8	137235845	137236145	chr8_137235845_137236145	9.74890492111893e-4	0.116114174822585	18.8638414203643	0.00443699572340544	0	0	0
chr8	118860538	118860838	chr8_118860538_118860838	9.77885756226884e-4	0.116353633302839	38.550011217877	0.00445961173222523	0	0	0
chr8	119260487	119260787	chr8_119260487_119260787	9.79739628222828e-4	0.116456938182881	26.9709643934639	0.00462032699472815	0	0	0
chr8	62719313	62719613	chr8_62719313_62719613	9.81998017172537e-4	0.116608070075346	28.8772692691249	0.00463208359508612	0	0	0
chr2	46578968	46579268	chr2_46578968_46579268	9.83947486443604e-4	0.116722252427997	22.2374286946318	-0.00469257763566918	0	0	0
chr1	118214670	118214970	chr1_118214670_118214970	9.92863953141499e-4	0.117012863615845	47.2976056939358	0.00449425747769152	0	0	0
chr10	94937939	94938239	chr10_94937939_94938239	9.94217460722092e-4	0.117012863615845	28.519855600724	0.0045991141965168	0	0	0
chr11	46934405	46934705	chr11_46934405_46934705	9.92806663989303e-4	0.117012863615845	24.2376907489741	-0.004638360488841	0	0	0
chr14	105154422	105154722	chr14_105154422_105154722	9.88645354563743e-4	0.117012863615845	40.6170703842479	-0.0044559767423039	0	0	0
chr15	22593840	22594140	chr15_22593840_22594140	9.94159895317491e-4	0.117012863615845	31.2248817329112	0.00461452174177143	0	0	0
chr17	18345450	18345750	chr17_18345450_18345750	9.87388984748289e-4	0.117012863615845	20.4186921165388	-0.00469132933633309	0	0	0
chr22	18718045	18718345	chr22_18718045_18718345	9.9385761241814e-4	0.117012863615845	3043.32595428657	0.00466083821056702	0	0	0
chr4	119043370	119043670	chr4_119043370_119043670	9.94320155988121e-4	0.117012863615845	40.6868956595668	0.00452283087496463	0	0	0
chr8	41908545	41908845	chr8_41908545_41908845	9.96355394081459e-4	0.117135704001505	44.2332612689904	-0.00455254436550269	0	0	0
chr19	39657538	39657838	chr19_39657538_39657838	9.97956461728372e-4	0.117207308018022	27.2095001533938	-0.00464319076400074	0	0	0
chr14	27997561	27997861	chr14_27997561_27997861	0.00100080132015593	0.117330391985873	25.4519349597284	0.00463362028742115	0	0	0
chr17	122773	123073	chr17_122773_123073	0.00100099054710678	0.117330391985873	36.2622274758667	-0.00400545884827593	0	0	0
chr15	20327184	20327484	chr15_20327184_20327484	0.00100467886518766	0.117646003250399	51.1017754887505	0.00463881119426302	0	0	0
chr21	9722614	9722914	chr21_9722614_9722914	0.00100862118031112	0.117990702669425	94.4890536248816	0.00446894940127458	0	0	0
chr16	81745422	81745722	chr16_81745422_81745722	0.00101170559902951	0.118054855536911	26.6225342617179	-0.00466948948302181	0	0	0
chr20	5699610	5699910	chr20_5699610_5699910	0.00101216711235435	0.118054855536911	23.4304884102923	0.00463997162109052	0	0	0
chr9	98899642	98899942	chr9_98899642_98899942	0.00101081638117491	0.118054855536911	33.7064610240956	-0.00462491501287843	0	0	0
chr11	118760573	118760873	chr11_118760573_118760873	0.00101488939471011	0.118255632903145	19.989636082616	-0.00467916457736312	0	0	0
chr11	67033649	67033949	chr11_67033649_67033949	0.00101737070012047	0.118311400551805	35.0184309952011	-0.00462732947319928	0	0	0
chr6	6045860	6046160	chr6_6045860_6046160	0.00101658918810838	0.118311400551805	31.0886828963753	0.00461218340465537	0	0	0
chrX	77810859	77811159	chrX_77810859_77811159	0.00102043245746497	0.118550772580532	21.5980666034814	0.00411153354950789	0	0	0
chr1	226896308	226896608	chr1_226896308_226896608	0.00102624086108939	0.118874911979837	27.2667501256867	-0.0046610086326376	0	0	0
chr11	354614	354914	chr11_354614_354914	0.00102567178139138	0.118874911979837	28.4954434984083	-0.00457773373679952	0	0	0
chr19	372501	372801	chr19_372501_372801	0.00102522183560742	0.118874911979837	20.9444547592325	-0.00466447857906782	0	0	0
chr1	12466815	12467115	chr1_12466815_12467115	0.00103159700956537	0.119261496941455	22.8532136082258	-0.00467549043752117	0	0	0
chr19	30172763	30173063	chr19_30172763_30173063	0.0010309666486172	0.119261496941455	28.0172821626995	-0.00462133706461448	0	0	0
chrX	128893662	128893962	chrX_128893662_128893962	0.00103411528934205	0.119435767024772	44.913419313186	0.00364941866897093	0	0	0
chr18	22180034	22180334	chr18_22180034_22180334	0.00104040735479831	0.119928009545492	31.2150242495009	0.00456112631358893	0	0	0
chr5	24623865	24624165	chr5_24623865_24624165	0.00104010471320467	0.119928009545492	27.1184701635753	-0.00455869606171083	0	0	0
chr1	156052346	156052646	chr1_156052346_156052646	0.00104454159867589	0.120095221860684	63.0524554061445	-0.00445836258537207	0	0	0
chr15	28660927	28661227	chr15_28660927_28661227	0.00104560469483541	0.120095221860684	33.3382821749622	0.00464297888801524	0	0	0
chr3	151669030	151669330	chr3_151669030_151669330	0.00104694020005167	0.120095221860684	22.0096903382946	0.00464134961735595	0	0	0
chr7	53223318	53223618	chr7_53223318_53223618	0.00104415379798959	0.120095221860684	91.4634054896634	0.00428433554813568	0	0	0
chrY	9958083	9958383	chrY_9958083_9958383	0.00104667645165818	0.120095221860684	86.9719426448316	0.0050311255925034	0	0	0
chr12	78786752	78787052	chr12_78786752_78787052	0.00105438140286562	0.120544479379914	31.052879735426	0.00456388787331522	0	0	0
chr2	18937227	18937527	chr2_18937227_18937527	0.0010548709611096	0.120544479379914	22.462046371721	0.00462253664524635	0	0	0
chr3	52373620	52373920	chr3_52373620_52373920	0.00105548978842539	0.120544479379914	19.9235270314693	-0.00465984456958111	0	0	0
chr7	48893533	48893833	chr7_48893533_48893833	0.00105195245290822	0.120544479379914	27.4921299366984	0.00465866291176327	0	0	0
chrY	10006007	10006307	chrY_10006007_10006307	0.00105595788609766	0.120544479379914	42.1080867454102	0.00599464050964035	0	0	0
chr1	198469177	198469477	chr1_198469177_198469477	0.00107007162711799	0.120871035265053	36.1672594910155	0.00458456785611594	0	0	0
chr11	112631228	112631528	chr11_112631228_112631528	0.00106277251697089	0.120871035265053	33.3841656356856	-0.00462456272002426	0	0	0
chr15	32680175	32680475	chr15_32680175_32680475	0.0010621602263781	0.120871035265053	33.7168632648154	-0.00437033371212593	0	0	0
chr2	159958334	159958634	chr2_159958334_159958634	0.00106924439853703	0.120871035265053	25.6075717547692	0.00461762856222222	0	0	0
chr2	43019846	43020146	chr2_43019846_43020146	0.00106880172062089	0.120871035265053	35.6249969615764	-0.00451511138882726	0	0	0
chr21	31862990	31863290	chr21_31862990_31863290	0.00106447663538012	0.120871035265053	27.5582498319655	0.00462818097486012	0	0	0
chr21	46722091	46722391	chr21_46722091_46722391	0.0010682956987947	0.120871035265053	26.5517154943495	-0.00462619685327375	0	0	0
chr4	74408691	74408991	chr4_74408691_74408991	0.00106247480836236	0.120871035265053	30.2819459355752	0.00463020758918797	0	0	0
chr7	54031529	54031829	chr7_54031529_54031829	0.00106376154578141	0.120871035265053	32.1274812988062	0.00447888420551716	0	0	0
chr9	139389069	139389369	chr9_139389069_139389369	0.00106576198307383	0.120871035265053	31.2563234782345	-0.00464787843719249	0	0	0
chrX	106794940	106795240	chrX_106794940_106795240	0.00106932878360455	0.120871035265053	27.6962347869735	0.00428037971670119	0	0	0
chrX	99702707	99703007	chrX_99702707_99703007	0.00107146617603848	0.120912962398566	29.8557710775929	0.00461309272935232	0	0	0
chr11	64739464	64739764	chr11_64739464_64739764	0.00107777438086381	0.121260914261231	23.1596194052609	-0.00461082042963242	0	0	0
chr12	93122250	93122550	chr12_93122250_93122550	0.00107901322035946	0.121260914261231	37.2017496736316	0.0046401651765265	0	0	0
chr13	54396052	54396352	chr13_54396052_54396352	0.00107647490111002	0.121260914261231	40.5301917957619	0.00447686198555833	0	0	0
chr18	36945915	36946215	chr18_36945915_36946215	0.00108070741686197	0.121260914261231	27.7505887097111	0.00464663772827972	0	0	0
chr3	152747079	152747379	chr3_152747079_152747379	0.00107686934834167	0.121260914261231	35.1256110140906	0.00434350442291779	0	0	0
chr6	144771282	144771582	chr6_144771282_144771582	0.00108007225383661	0.121260914261231	23.8801475350433	0.00465261105797689	0	0	0
chr9	133952161	133952461	chr9_133952161_133952461	0.00108245433293235	0.121341692926587	23.4119901245548	-0.00462790612524301	0	0	0
chrY	13435823	13436123	chrY_13435823_13436123	0.00108779977582181	0.121825326173363	94.3074507890261	0.00837499839686958	0	0	0
chr16	32830402	32830702	chr16_32830402_32830702	0.00109419561333115	0.122309744660646	78.1595650679163	0.00454452113635379	0	0	0
chr2	59831253	59831553	chr2_59831253_59831553	0.00109408624091636	0.122309744660646	32.8069779214805	0.00450919509227397	0	0	0
chr4	42752155	42752455	chr4_42752155_42752455	0.00109687827815991	0.122493726201465	28.7202648294401	0.00451529594215913	0	0	0
chr2	89173572	89173872	chr2_89173572_89173872	0.00110183419840407	0.122930986033841	31.004435600207	0.00455380873979636	0	0	0
chr14	79602997	79603297	chr14_79602997_79603297	0.00110718463073787	0.123411394802774	28.13870000936	0.00453471480951871	0	0	0
chr21	11151266	11151566	chr21_11151266_11151566	0.00110955711232767	0.123516053887079	184.064407627641	0.00428461017345719	0	0	0
chr22	19962196	19962496	chr22_19962196_19962496	0.00111021437832689	0.123516053887079	33.4520589500615	-0.00444270585344821	0	0	1
chr14	64281424	64281724	chr14_64281424_64281724	0.0011123519018714	0.123575120152041	34.1848351523	0.00463715669035544	0	0	0
chr22	16914582	16914882	chr22_16914582_16914882	0.00111288875090994	0.123575120152041	41.6603798708709	0.00457652439774181	0	0	0
chr9	126231445	126231745	chr9_126231445_126231745	0.0011138829893859	0.123575120152041	21.8333288630736	-0.00464110374883002	0	0	0
chrX	130862970	130863270	chrX_130862970_130863270	0.00111557852691146	0.123647123932123	38.3195106275044	0.00216014384051995	0	0	0
chr16	1040906	1041206	chr16_1040906_1041206	0.00112382919978613	0.124318417672527	53.1858494740245	-0.00450677946190473	0	0	0
chr5	98368306	98368606	chr5_98368306_98368606	0.00112358832285834	0.124318417672527	59.6229005868789	0.00425298184064652	0	0	0
chr8	55700619	55700919	chr8_55700619_55700919	0.00112479169622123	0.124318417672527	28.8492919332678	0.00458393971866428	0	0	0
chr3	147336510	147336810	chr3_147336510_147336810	0.00112694268147194	0.124439749253526	23.6864669783214	0.00462804652215517	0	0	0
chr1	6320095	6320395	chr1_6320095_6320395	0.0011303774065116	0.124702475568775	28.6610366610504	-0.00458899260402708	0	0	0
chr12	45878469	45878769	chr12_45878469_45878769	0.00113996389823613	0.12545268990332	25.7635977459426	0.00461139039532044	0	0	0
chr12	57527801	57528101	chr12_57527801_57528101	0.00114036316741287	0.12545268990332	33.029865285235	-0.00443793632444323	1	0	0
chr7	141502768	141503068	chr7_141502768_141503068	0.00113854246796299	0.12545268990332	41.1371762317908	-0.00367277872783195	0	0	0
chr1	7045167	7045467	chr1_7045167_7045467	0.00114318255530316	0.12564586537133	22.2464769192785	-0.00460723869166901	0	0	0
chr7	130598111	130598411	chr7_130598111_130598411	0.00114506238367632	0.125735511855135	41.2302448917719	-0.00460632153010755	0	0	0
chr2	36583881	36584181	chr2_36583881_36584181	0.00114657844362478	0.125785084745734	53.3710680631808	-0.00421835383969885	0	0	0
chr10	48401568	48401868	chr10_48401568_48401868	0.00114780467189511	0.125802799252088	29.038713041229	0.00460013126131805	0	0	0
chr1	195606645	195606945	chr1_195606645_195606945	0.00115037059656682	0.125850543264411	26.7749210721449	0.00460019691186923	0	0	0
chr17	73844881	73845181	chr17_73844881_73845181	0.00114950783412721	0.125850543264411	42.4651229511709	-0.00451484582918316	0	0	0
chr15	97899577	97899877	chr15_97899577_97899877	0.00115404892341149	0.126136159480957	27.3379648220928	0.00462142750923207	0	0	0
chr21	11034386	11034686	chr21_11034386_11034686	0.00115660866358598	0.126299100573023	124.336881991828	0.00442039220587716	0	0	0
chr2	85981729	85982029	chr2_85981729_85982029	0.00116384358359701	0.126636922844796	33.5810973843019	-0.00449975686612339	0	0	0
chr22	49153001	49153301	chr22_49153001_49153301	0.00116285137917647	0.126636922844796	28.9494869584836	-0.00462249764784947	0	0	0
chr7	112178715	112179015	chr7_112178715_112179015	0.00116398959145379	0.126636922844796	23.1099192949227	0.00462127768917369	0	0	0
chr7	67734433	67734733	chr7_67734433_67734733	0.00116094734157325	0.126636922844796	30.4980170582142	0.00455125151959053	0	0	0
chr1	83629723	83630023	chr1_83629723_83630023	0.00116755757074924	0.126669939807754	29.4944856784102	0.00451946740299833	0	0	0
chr13	62687516	62687816	chr13_62687516_62687816	0.0011667256075842	0.126669939807754	28.205526532181	0.00458851082439313	0	0	0
chr22	29899967	29900267	chr22_29899967_29900267	0.00116834971116209	0.126669939807754	17.6833796766887	-0.00462521341479006	0	0	0
chr3	158565296	158565596	chr3_158565296_158565596	0.00116858144077504	0.126669939807754	39.0514444095906	0.00453550215177109	0	0	0
chr11	107136433	107136733	chr11_107136433_107136733	0.00117068195536283	0.126781314747965	33.6528841441069	0.0044572426416787	0	0	0
chr9	106656562	106656862	chr9_106656562_106656862	0.00117278729168569	0.126893007405905	27.1995687762452	0.00453937150810788	0	0	0
chr8	55947383	55947683	chr8_55947383_55947683	0.00117480405194032	0.126994920718072	27.0714894357032	0.00460493543320336	0	0	0
chr12	98846991	98847291	chr12_98846991_98847291	0.00117809848148296	0.127234636000159	26.066657381313	0.00456418390037517	0	0	0
chr19	41857319	41857619	chr19_41857319_41857619	0.00118115831786018	0.127261751023533	30.7648462812173	-0.00454622138022699	0	0	0
chr3	13076207	13076507	chr3_13076207_13076507	0.00118158085240043	0.127261751023533	21.1120283210895	-0.00460036683826886	0	0	0
chr4	181404481	181404781	chr4_181404481_181404781	0.00118092671660623	0.127261751023533	27.6833404710746	0.00460089850258204	0	0	0
chr5	29462353	29462653	chr5_29462353_29462653	0.00118321149484653	0.127321315609387	29.2030807267982	0.00450060549165242	0	0	0
chr10	103432331	103432631	chr10_103432331_103432631	0.00118469864445283	0.127365345076789	16.7583906114743	-0.00461745282013887	0	0	0
chr12	71123861	71124161	chr12_71123861_71124161	0.00118740556739892	0.127395547828051	28.6739111062641	0.00448818628598486	0	0	0
chr3	75679842	75680142	chr3_75679842_75680142	0.00118818195937349	0.127395547828051	67.7664183371942	0.00452338481273944	0	0	0
chr6	127874761	127875061	chr6_127874761_127875061	0.00118821428081211	0.127395547828051	22.8241749954448	0.00453322854869027	0	0	0
chr14	31343715	31344015	chr14_31343715_31344015	0.00119115270367567	0.127421167704339	34.7238788925306	-0.00448229268948073	0	0	0
chr2	114082492	114082792	chr2_114082492_114082792	0.00119135195899927	0.127421167704339	27.5299600581465	-0.00451306214738986	0	0	0
chr20	549028	549328	chr20_549028_549328	0.00119384549265948	0.127421167704339	17.3515565698924	-0.00456184565570981	0	0	0
chr4	175708569	175708869	chr4_175708569_175708869	0.00119268127217593	0.127421167704339	32.8551603857143	0.00457540624763431	0	1	0
chr4	86711853	86712153	chr4_86711853_86712153	0.00119292769346733	0.127421167704339	22.2921056215687	0.00460590999290403	0	0	0
chr17	80447080	80447380	chr17_80447080_80447380	0.00120091545551668	0.12771427803799	32.372659213052	-0.00453757044627608	0	0	0
chr5	85544252	85544552	chr5_85544252_85544552	0.00119971297620012	0.12771427803799	26.3876545886563	0.00460683951964386	0	0	0
chr6	100912834	100913134	chr6_100912834_100913134	0.00119787955129335	0.12771427803799	30.7004451746455	-0.00455813127567902	0	0	0
chr7	109189552	109189852	chr7_109189552_109189852	0.00120061682779217	0.12771427803799	33.4039195127189	0.00449530354805319	0	0	0
chr5	177302489	177302789	chr5_177302489_177302789	0.00120292507171267	0.127812952403773	28.373529200177	-0.00457858267867448	0	0	0
chr5	40904850	40905150	chr5_40904850_40905150	0.00120430535735444	0.127844642032472	45.0383173142311	0.00436186273327022	0	0	0
chr11	47170463	47170763	chr11_47170463_47170763	0.00120887407818944	0.127986991762925	22.9899795199527	-0.00459159007208438	0	0	0
chr16	568957	569257	chr16_568957_569257	0.00120950694920689	0.127986991762925	24.5957568540728	-0.00460375692906099	0	0	0
chr18	58883275	58883575	chr18_58883275_58883575	0.00121106250246251	0.127986991762925	27.8851340503575	0.00438241825998821	0	0	0
chr2	69405335	69405635	chr2_69405335_69405635	0.00121086648892506	0.127986991762925	46.0132950659119	0.00446060776967505	0	0	0
chr3	185118097	185118397	chr3_185118097_185118397	0.0012084228268293	0.127986991762925	22.8503123972427	-0.00461142206520193	0	0	0
chr17	43047752	43048052	chr17_43047752_43048052	0.00121322066089954	0.128100489299913	28.3395178984171	-0.00455916767959006	0	0	0
chr11	65197437	65197737	chr11_65197437_65197737	0.00121511816144324	0.128186286616823	41.7418948292008	-0.00460137759942241	0	0	0
chr17	1014477	1014777	chr17_1014477_1014777	0.00122701404240703	0.1290954257689	46.7513499149737	-0.0045766080735159	0	0	0
chr3	130842825	130843125	chr3_130842825_130843125	0.00122530092265896	0.1290954257689	20.982532356762	0.00459955238399896	0	0	0
chr8	139177993	139178293	chr8_139177993_139178293	0.00122612325074315	0.1290954257689	39.5425731871265	0.004377905440177	0	0	0
chr10	121378143	121378443	chr10_121378143_121378443	0.00122820625657555	0.129105894685867	23.4728521427086	-0.00456712572105352	0	1	0
chr14	73025524	73025824	chr14_73025524_73025824	0.0012303155868755	0.129137028835947	29.5131610883702	-0.00448754294217054	0	0	0
chr6	156196982	156197282	chr6_156196982_156197282	0.00123068838842573	0.129137028835947	19.9451089375562	0.00449603399698535	0	0	0
chr2	235889824	235890124	chr2_235889824_235890124	0.0012324247866683	0.129204483934723	25.4147374223335	-0.00457636403634726	0	0	0
chr9	98911466	98911766	chr9_98911466_98911766	0.00123514091497775	0.129374440945435	22.463143650261	0.0045989915547541	0	0	0
chr19	10499523	10499823	chr19_10499523_10499823	0.00123821938242625	0.129467342010997	21.6781647193853	-0.00456496467845149	0	0	0
chrX	82332648	82332948	chrX_82332648_82332948	0.00123791454336808	0.129467342010997	35.836290019134	0.0041293976241136	0	0	0
chr13	85722094	85722394	chr13_85722094_85722394	0.00124062431448855	0.129517785496708	30.5470692538826	0.00459550731686637	0	0	0
chr2	155078097	155078397	chr2_155078097_155078397	0.00124089421408249	0.129517785496708	28.7184878551261	0.00458039902079482	0	0	0
chr13	113527333	113527633	chr13_113527333_113527633	0.00124272258548363	0.129594138499613	52.5287291278976	-0.00450856038426862	0	0	0
chr3	16953957	16954257	chr3_16953957_16954257	0.00124782329919181	0.129782410603971	23.8099874198454	0.00449441449018474	0	0	0
chr6	32904977	32905277	chr6_32904977_32905277	0.0012464114771085	0.129782410603971	20.4694448699534	-0.00459731988362151	0	0	0
chr6	3351486	3351786	chr6_3351486_3351786	0.00124769663405416	0.129782410603971	34.6221322079831	-0.00453777096697947	0	0	0
chr19	41882582	41882882	chr19_41882582_41882882	0.00124911641523094	0.129802640890384	21.8143064815163	-0.00458958734614747	0	0	0
chr22	42359947	42360247	chr22_42359947_42360247	0.00125590453788811	0.130146496355737	39.5888896764416	-0.00450704703327714	1	1	0
chr7	100273197	100273497	chr7_100273197_100273497	0.00125492821573297	0.130146496355737	84.0172956673029	-0.00435166626094686	0	0	0
chr7	131543986	131544286	chr7_131543986_131544286	0.00125416305526011	0.130146496355737	37.963622193475	0.00421217239601516	1	0	0
chr8	144883165	144883465	chr8_144883165_144883465	0.00125683147421877	0.130146496355737	30.4927159438081	-0.0045382714146657	0	0	0
chr1	145014716	145015016	chr1_145014716_145015016	0.00126181621750697	0.130206209371951	87.6212646957938	-0.00382788658228229	0	0	0
chr11	67895681	67895981	chr11_67895681_67895981	0.00126090405359143	0.130206209371951	42.0777559693149	-0.00441239341265674	0	0	0
chr3	99787804	99788104	chr3_99787804_99788104	0.0012605873208395	0.130206209371951	38.7533239737318	0.00424161005871343	0	0	0
chr8	15235904	15236204	chr8_15235904_15236204	0.00125945848872809	0.130206209371951	47.2320833805059	0.00442898267878192	0	0	0
chr1	142555262	142555562	chr1_142555262_142555562	0.00126454049537092	0.130279908714722	138.297143109434	0.00448035629365388	0	0	0
chr1	142571740	142572040	chr1_142571740_142572040	0.00126473572428555	0.130279908714722	98.8878785993523	0.00444211631065159	0	0	0
chr5	92907855	92908155	chr5_92907855_92908155	0.00126900943715598	0.130379133059872	33.1780898396546	-0.00443915363387181	0	0	0
chr9	45541329	45541629	chr9_45541329_45541629	0.00126698913815227	0.130379133059872	20.8928023950525	0.00453735786928623	0	0	0
chrX	125912247	125912547	chrX_125912247_125912547	0.00126882504706782	0.130379133059872	22.2031674993028	0.00326685828657951	0	0	0
chr1	181228258	181228558	chr1_181228258_181228558	0.00127775269780259	0.130483177831263	25.4062768375503	-0.00457312134810038	0	0	0
chr1	241184362	241184662	chr1_241184362_241184662	0.00127467926577622	0.130483177831263	24.5920390104798	-0.0045328609700191	0	0	0
chr11	96437884	96438184	chr11_96437884_96438184	0.00127706229156625	0.130483177831263	20.6622429694646	0.00448788499279	0	0	0
chr14	69568062	69568362	chr14_69568062_69568362	0.00127559184469122	0.130483177831263	23.1581942813455	-0.00457117835463885	0	0	0
chr15	91412999	91413299	chr15_91412999_91413299	0.00127663206920615	0.130483177831263	36.4887097044154	-0.00454246925583611	0	0	0
chr2	157189057	157189357	chr2_157189057_157189357	0.00127765239617804	0.130483177831263	135.981371400928	-0.00444755327221159	0	0	0
chr5	31477024	31477324	chr5_31477024_31477324	0.00127401139397053	0.130483177831263	31.3349946923659	0.00449214292450348	0	0	0
chr22	49023181	49023481	chr22_49023181_49023481	0.00128013530447309	0.130613598008725	35.5511939661914	-0.004499463968222	0	0	0
chr1	217496267	217496567	chr1_217496267_217496567	0.00128242207332904	0.130734023130262	30.0234691567789	0.00456694337065188	0	0	0
chr2	138844213	138844513	chr2_138844213_138844513	0.00128505673282494	0.13088967508339	34.6375615861455	0.00443924287894945	0	0	0
chr1	80636909	80637209	chr1_80636909_80637209	0.00128639801510842	0.130913435211964	26.3023424364209	0.00453097286786287	0	0	0
chr17	33378801	33379101	chr17_33378801_33379101	0.0012920224853967	0.131372668411869	19.606752472256	-0.00458351879730851	0	0	0
chr18	46374984	46375284	chr18_46374984_46375284	0.00129776479919848	0.131715004211527	30.9666169829198	-0.00448917852017357	0	0	0
chr2	120514459	120514759	chr2_120514459_120514759	0.00129727227851347	0.131715004211527	40.376832400369	-0.00447925654347306	0	0	0
chr5	163154084	163154384	chr5_163154084_163154384	0.0012987336643174	0.131715004211527	35.9886522431287	0.00454702330993296	0	0	0
chr3	70139530	70139830	chr3_70139530_70139830	0.0013038037263711	0.131889570101197	24.4638083137008	0.00451642382540845	0	0	0
chr6	25050647	25050947	chr6_25050647_25050947	0.001303512562638	0.131889570101197	25.0720747100701	0.00457576614611971	0	0	0
chr7	101988848	101989148	chr7_101988848_101989148	0.0013031742323993	0.131889570101197	29.9840321280151	-0.0045766025578218	0	0	0
chr21	26077534	26077834	chr21_26077534_26077834	0.00130992382243098	0.131943835863483	26.5449578352809	0.00456843847197594	0	0	0
chr7	141669370	141669670	chr7_141669370_141669670	0.00130850907463567	0.131943835863483	21.2856218282396	0.00439091533404033	0	0	0
chr7	152099880	152100180	chr7_152099880_152100180	0.00130931919209802	0.131943835863483	118.677942728686	0.00443491132770427	0	0	0
chr8	55614172	55614472	chr8_55614172_55614472	0.0013086404135068	0.131943835863483	31.8535652512822	0.00453726644755169	0	0	0
chrX	69674738	69675038	chrX_69674738_69675038	0.00130557532046205	0.131943835863483	24.2826645531648	-0.00537578904513222	0	0	0
chr11	118784895	118785195	chr11_118784895_118785195	0.00131625547165546	0.132468668217236	43.8917367705447	-0.00435178185932586	0	0	0
chr4	190812403	190812703	chr4_190812403_190812703	0.00131882656600296	0.132614465043729	46.0624444601337	0.00448927279607965	0	0	0
chr12	109620022	109620322	chr12_109620022_109620322	0.00132193579095977	0.132701238380186	22.3714038809668	-0.00457378753861014	0	0	0
chr19	5539477	5539777	chr19_5539477_5539777	0.00132186119262098	0.132701238380186	27.2572661735438	-0.00456528471403291	0	0	0
chr11	85000577	85000877	chr11_85000577_85000877	0.00132409212506497	0.132804866520099	25.4488759138403	0.00447446097604856	0	0	0
chr10	20292882	20293182	chr10_20292882_20293182	0.00133133059204216	0.133126236080414	42.9826616068828	0.00441885511163126	0	0	0
chr11	615802	616102	chr11_615802_616102	0.00133513955599914	0.133126236080414	68.5278554606927	-0.00438456158917722	0	0	1
chr17	37828331	37828631	chr17_37828331_37828631	0.00133524478405959	0.133126236080414	28.720503647336	-0.00451254168628972	0	1	0
chr18	1629368	1629668	chr18_1629368_1629668	0.00132899017863771	0.133126236080414	48.3999291893827	0.0045467561917437	0	0	0
chr18	46214064	46214364	chr18_46214064_46214364	0.00133724033138433	0.133126236080414	30.1259025613467	-0.00452994719744638	0	0	0
chr2	144332899	144333199	chr2_144332899_144333199	0.00133399246472515	0.133126236080414	26.2976136569311	0.00454259080392796	0	0	0
chr2	189959118	189959418	chr2_189959118_189959418	0.00133468055152682	0.133126236080414	32.0829118002034	0.00447181926257297	0	0	0
chr2	46295098	46295398	chr2_46295098_46295398	0.00133746674987852	0.133126236080414	17.3091662546857	-0.00454986548643924	0	0	0
chr21	14517852	14518152	chr21_14517852_14518152	0.00133559825343537	0.133126236080414	31.535354615136	0.00453235787312199	0	0	0
chr3	87553091	87553391	chr3_87553091_87553391	0.00133856361689631	0.133126236080414	32.5548378398166	0.00441712950852177	0	0	0
chr11	43014012	43014312	chr11_43014012_43014312	0.0013479787606975	0.133724925721185	30.8752855367999	0.00453077324580904	0	0	0
chr3	98406897	98407197	chr3_98406897_98407197	0.0013477083518055	0.133724925721185	27.4370971646693	0.00455967097090242	0	0	0
chr6	158460841	158461141	chr6_158460841_158461141	0.00134773228424102	0.133724925721185	38.1235437704022	-0.00435194916707749	0	0	0
chr14	78204911	78205211	chr14_78204911_78205211	0.00135227412856653	0.133879970177321	21.8237757725974	-0.00456364608794444	0	0	0
chr17	79018590	79018890	chr17_79018590_79018890	0.00135294099458089	0.133879970177321	30.4862822444575	-0.00451157219678768	0	0	0
chrX	45051138	45051438	chrX_45051138_45051438	0.00135083918779011	0.133879970177321	25.6386865421119	-0.00462576852945178	0	0	0
chr8	68305120	68305420	chr8_68305120_68305420	0.00135527168847245	0.133998377017906	24.6472180761532	0.00456037210907446	0	0	0
chr17	37788858	37789158	chr17_37788858_37789158	0.00135880213662036	0.134017491492623	46.2230692652151	-0.00450692461609699	0	1	0
chr4	6887905	6888205	chr4_6887905_6888205	0.00135886785503557	0.134017491492623	46.4144702134724	-0.00438153822614668	0	0	0
chr9	136799993	136800293	chr9_136799993_136800293	0.00135850201365959	0.134017491492623	22.9814408993323	-0.00455522274729712	0	0	0
chr15	21182677	21182977	chr15_21182677_21182977	0.00136124821259046	0.134140282580474	37.3477047397111	0.00453263136085404	0	0	0
chr1	6647284	6647584	chr1_6647284_6647584	0.00136288873964104	0.134190025305057	36.961568259662	-0.00436560840856455	0	0	0
chr1	156553708	156554008	chr1_156553708_156554008	0.00136498377780615	0.134246912882009	23.0299087219443	-0.00452127344523558	0	1	0
chr21	9710514	9710814	chr21_9710514_9710814	0.00136573895731071	0.134246912882009	66.3412996096636	0.00444355898493589	0	0	0
chr14	27059188	27059488	chr14_27059188_27059488	0.00136912746268033	0.134468119676315	30.1858831885541	-0.00447945758425937	0	0	0
chr1	80273587	80273887	chr1_80273587_80273887	0.00137270791425876	0.134707795253739	26.7968025541282	0.00450405814033714	0	0	0
chr1	230945228	230945528	chr1_230945228_230945528	0.0013773403500576	0.134941444522163	40.4028733725934	-0.00443794582556737	0	0	0
chr16	87933846	87934146	chr16_87933846_87934146	0.001377792610164	0.134941444522163	21.8729306888219	-0.00455562956768582	0	0	0
chrY	28582839	28583139	chrY_28582839_28583139	0.00137851516299555	0.134941444522163	49.9432524490977	0.00455245623966889	0	0	0
chr19	1373558	1373858	chr19_1373558_1373858	0.00138199643626867	0.135058430883388	26.6645287075413	-0.00451482118364024	0	0	0
chr6	17381723	17382023	chr6_17381723_17382023	0.00138088282951833	0.135058430883388	29.4782121617127	0.00450311000916295	0	0	0
chr10	20045835	20046135	chr10_20045835_20046135	0.00138355677376363	0.135099173498943	32.4278572207117	0.00444299688588289	0	0	0
chr9	42794249	42794549	chr9_42794249_42794549	0.00138542467530872	0.135169856512862	38.492428969679	0.00448544236748514	0	0	0
chr8	34698151	34698451	chr8_34698151_34698451	0.00138935772682456	0.135441744339749	22.4661627907215	0.00454458200660777	0	0	0
chr2	153300225	153300525	chr2_153300225_153300525	0.00139158869424409	0.135547392747179	31.5166332445315	-0.00446133007518087	0	0	0
chr12	103210810	103211110	chr12_103210810_103211110	0.00139449456164996	0.135718551439922	28.2601002921034	0.00449825650167795	0	0	0
chr16	70696227	70696527	chr16_70696227_70696527	0.00140004736238474	0.136146827951014	32.7572633943351	-0.00444937175531224	0	0	0
chr17	74416120	74416420	chr17_74416120_74416420	0.00140465861685785	0.136346741852516	26.128625386436	-0.00449689179690798	0	0	0
chr20	53266062	53266362	chr20_53266062_53266362	0.00140671912721085	0.136346741852516	30.9182503733485	-0.00441178992600813	0	0	0
chr4	18370638	18370938	chr4_18370638_18370938	0.00140670077215931	0.136346741852516	25.0055837474318	0.00454363421301714	0	0	0
chr4	65741804	65742104	chr4_65741804_65742104	0.00140596033480136	0.136346741852516	26.4574929205407	0.0045266577064201	0	0	0
chr10	42667883	42668183	chr10_42667883_42668183	0.00140860358045498	0.136417483801571	65.7861769986339	0.00441035037938027	0	0	0
chr1	166044865	166045165	chr1_166044865_166045165	0.00141898248466744	0.136527376651814	29.4633124160278	0.00433985113342262	0	0	0
chr12	64784231	64784531	chr12_64784231_64784531	0.00141784361460161	0.136527376651814	26.022315026990398	-0.00450681335370952	0	1	0
chr16	88000227	88000527	chr16_88000227_88000527	0.00141620220638318	0.136527376651814	25.5891575785205	-0.00451056511035864	0	0	0
chr19	7262495	7262795	chr19_7262495_7262795	0.00141686401254202	0.136527376651814	15.9384199151967	-0.00451609765757423	0	0	0
chr2	105488549	105488849	chr2_105488549_105488849	0.00141886447464699	0.136527376651814	54.1163535339436	-0.00410829616087309	0	0	0
chr21	16272622	16272922	chr21_16272622_16272922	0.00141100260968297	0.136527376651814	32.6339287645478	0.00436039651541297	0	0	0
chr5	52898834	52899134	chr5_52898834_52899134	0.00141384264347763	0.136527376651814	32.3800854733203	0.00448437883025778	0	0	0
chr8	24367001	24367301	chr8_24367001_24367301	0.0014178365734008	0.136527376651814	26.4780731862222	0.00446828635811737	0	0	0
chr1	154396252	154396552	chr1_154396252_154396552	0.00142231539212667	0.136625535130529	42.0937760728352	-0.00451162409376007	0	0	0
chr11	112755254	112755554	chr11_112755254_112755554	0.00142193536547604	0.136625535130529	34.9563416970713	-0.00430899108736414	0	0	0
chr7	37394305	37394605	chr7_37394305_37394605	0.0014246796455602	0.136634704767872	38.1847383926089	0.00436339924517902	0	0	0
chrX	88462247	88462547	chrX_88462247_88462547	0.00142472371414804	0.136634704767872	82.9738245964341	0.00861045102335668	0	0	0
chr17	74889776	74890076	chr17_74889776_74890076	0.00142910973266037	0.136833203511579	29.3800050091442	-0.00449765380425634	0	0	0
chr5	62135713	62136013	chr5_62135713_62136013	0.00142811836537915	0.136833203511579	26.4338617965215	0.00448075569329509	0	0	0
chr1	10106559	10106859	chr1_10106559_10106859	0.00143245880099992	0.13688583533827	19.6012855090874	-0.00454171244528523	0	0	0
chr1	204854538	204854838	chr1_204854538_204854838	0.00144150763376823	0.13688583533827	35.0982022115937	-0.00448829053396255	0	0	0
chr10	109654292	109654592	chr10_109654292_109654592	0.00143732042894052	0.13688583533827	25.0543206089185	0.00445826761249346	0	0	0
chr10	35661338	35661638	chr10_35661338_35661638	0.00144121116119793	0.13688583533827	29.0509764037923	-0.00445750541661941	0	0	0
chr11	106374655	106374955	chr11_106374655_106374955	0.00144472067054999	0.13688583533827	27.6811380304148	0.00442229868485538	0	0	0
chr3	155070683	155070983	chr3_155070683_155070983	0.00144197584538039	0.13688583533827	38.2083171799601	0.00431424198217325	0	0	0
chr3	6430160	6430460	chr3_6430160_6430460	0.00143603092397374	0.13688583533827	26.4027992671063	0.00440849994785384	0	0	0
chr4	171379703	171380003	chr4_171379703_171380003	0.00144416527718378	0.13688583533827	26.2411776126122	0.00445252429463902	0	0	0
chr5	17807235	17807535	chr5_17807235_17807535	0.0014424958842585	0.13688583533827	41.3901293268336	0.00434300045747778	0	0	0
chr6	123755416	123755716	chr6_123755416_123755716	0.00144123150492581	0.13688583533827	25.8011751234716	0.00450415452700431	0	0	0
chr6	57207110	57207410	chr6_57207110_57207410	0.00143945769403191	0.13688583533827	47.1010956018656	0.00442984496117716	0	0	0
chr8	138738144	138738444	chr8_138738144_138738444	0.00143205792814751	0.13688583533827	25.7404566391042	0.00452106130435032	0	0	0
chr9	34580351	34580651	chr9_34580351_34580651	0.00144184239319851	0.13688583533827	23.5797493322348	-0.00448590104489598	0	0	0
chr14	73209276	73209576	chr14_73209276_73209576	0.00144717655593188	0.136898962719346	30.9821210168979	-0.00442191899383898	0	0	0
chr5	180517510	180517810	chr5_180517510_180517810	0.00144711097348332	0.136898962719346	18.0114963213746	0.00422158356336661	0	0	0
chr3	179039441	179039741	chr3_179039441_179039741	0.00145166374811994	0.137213580134294	33.8358020800001	-0.00435660341832032	0	0	0
chr6	167657762	167658062	chr6_167657762_167658062	0.00145318603462402	0.137247670953555	45.0836888249866	0.00450918679215057	0	0	0
chr7	48404516	48404816	chr7_48404516_48404816	0.00145544876051793	0.137351583029324	28.0577988935044	0.00451955086871273	0	0	0
chr14	86313377	86313677	chr14_86313377_86313677	0.00145812495648803	0.137494317525118	40.3423306421459	0.00447531828704844	0	0	0
chr11	65407983	65408283	chr11_65407983_65408283	0.00146021616052097	0.137581706377889	39.0399122814586	-0.00445980256962366	0	0	0
chr14	44549976	44550276	chr14_44549976_44550276	0.00146434830096769	0.137861099964888	29.7057334258228	0.00446723486238774	0	0	0
chr4	44018510	44018810	chr4_44018510_44018810	0.00146579105170625	0.137887057596494	26.001023876745	0.00452093943639973	0	0	0
chr1	187450732	187451032	chr1_187450732_187451032	0.00147137538793245	0.137893354308003	30.6988497709837	0.00444285141170598	0	0	0
chr17	79972281	79972581	chr17_79972281_79972581	0.00147184263544103	0.137893354308003	28.0943548482171	-0.00447662285766423	0	0	0
chr5	66587950	66588250	chr5_66587950_66588250	0.00147209159275178	0.137893354308003	31.3536819670281	-0.004449158087117	0	0	0
chr5	97209116	97209416	chr5_97209116_97209416	0.00146969422903213	0.137893354308003	26.3551606037719	0.00444347712031974	0	0	0
chr6	64566147	64566447	chr6_64566147_64566447	0.00147021647283969	0.137893354308003	27.6276513238127	0.00449454609850144	0	0	0
chr6	65300768	65301068	chr6_65300768_65301068	0.0014728604944199	0.137893354308003	29.4903091403354	0.00446268998382597	0	0	0
chr3	150996087	150996387	chr3_150996087_150996387	0.00147695422028233	0.138167137794773	31.4055614571835	0.0044539248532664	0	0	0
chr22	31442607	31442907	chr22_31442607_31442907	0.00147925477988319	0.13827287243098	21.0383999535957	-0.00452964426637638	0	0	0
chr20	26200541	26200841	chr20_26200541_26200841	0.00148056693519714	0.138286122156058	118.428764544242	0.00437936203883855	0	0	0
chr15	28583715	28584015	chr15_28583715_28584015	0.0014842526462293	0.138302380644546	40.8599522222468	0.00426116212893141	0	0	0
chr2	90190735	90191035	chr2_90190735_90191035	0.00148292102809165	0.138302380644546	29.1098501197704	0.00443212799271702	0	0	0
chr5	33241954	33242254	chr5_33241954_33242254	0.001484103445423	0.138302380644546	27.5328303215801	0.00446984491002854	0	0	0
chr22	44421797	44422097	chr22_44421797_44422097	0.00148562543343147	0.138321210568003	27.8717050891887	-0.00450363982504145	0	0	0
chr17	67142153	67142453	chr17_67142153_67142453	0.00148902477972629	0.138419556077279	51.7946808476083	0.00451179204687193	0	0	0
chr4	110911916	110912216	chr4_110911916_110912216	0.00148898025516046	0.138419556077279	32.3813042547246	0.00448831717923536	0	0	0
chr1	2982907	2983207	chr1_2982907_2983207	0.00149114511936493	0.138507687219501	24.8751779900386	-0.00451329430985455	0	0	0
chr21	10091387	10091687	chr21_10091387_10091687	0.00150094693426586	0.139308627005011	69.8448635625818	0.00439319870269445	0	0	0
chr11	102785440	102785740	chr11_102785440_102785740	0.00150610025982582	0.13934054600738	40.6690625535589	0.00436663857332108	0	0	0
chr11	105052320	105052620	chr11_105052320_105052620	0.00150954616840549	0.13934054600738	30.2823796048061	0.00450697693011352	0	0	0
chr11	65222478	65222778	chr11_65222478_65222778	0.00150863598176266	0.13934054600738	60.1071439805447	-0.00435639765595423	0	0	0
chr12	96048691	96048991	chr12_96048691_96048991	0.00150481829196309	0.13934054600738	30.1813242277361	0.00451544377386533	0	0	0
chr16	21568025	21568325	chr16_21568025_21568325	0.00150749217839025	0.13934054600738	26.6479159364889	-0.00451125985129382	0	0	0
chr22	46402342	46402642	chr22_46402342_46402642	0.0015043632367391401	0.13934054600738	49.2841608510332	-0.00441743058959361	0	0	0
chr7	40693821	40694121	chr7_40693821_40694121	0.00150669118391714	0.13934054600738	24.2272171592186	0.00449605556073372	0	0	0
chr11	65190076	65190376	chr11_65190076_65190376	0.00151338343367751	0.139547699346047	137.183821878081	-0.00435886867998762	0	0	0
chr17	29815684	29815984	chr17_29815684_29815984	0.0015141525370847	0.139547699346047	35.4321732225402	-0.00428700597165645	0	0	0
chr10	32621254	32621554	chr10_32621254_32621554	0.00151807261730725	0.139590189797979	25.8844248595798	-0.00448530434379617	0	0	0
chr11	112667080	112667380	chr11_112667080_112667380	0.00151815791430025	0.139590189797979	30.0163209971241	-0.00442021756100783	0	0	0
chr14	86414472	86414772	chr14_86414472_86414772	0.00151766595252038	0.139590189797979	29.4046475056418	0.0044364784550001	0	0	0
chr4	720648	720948	chr4_720648_720948	0.00152285722987803	0.139913396131065	25.3175811259371	-0.00449589213859421	0	0	0
chr4	88832326	88832626	chr4_88832326_88832626	0.00152553689801713	0.14005068809209	40.0882660320075	0.00439315858886978	0	0	0
chr4	76999408	76999708	chr4_76999408_76999708	0.0015285975785662	0.14022271824748	26.5221841111435	0.00447504800284122	0	0	0
chr2	96618240	96618540	chr2_96618240_96618540	0.00152997498948088	0.140236587856324	46.5582964540706	0.0044612555869205	0	0	0
chr4	172578755	172579055	chr4_172578755_172579055	0.00153112260761271	0.140236587856324	32.5656965005758	0.00450220352244209	0	0	0
chr15	85418272	85418572	chr15_85418272_85418572	0.00153426574204323	0.140243520264821	31.1340011794934	0.0044779901402591	0	0	0
chr2	79268231	79268531	chr2_79268231_79268531	0.00153272827416525	0.140243520264821	40.7551294862011	0.00426601387375736	0	0	0
chr4	159863102	159863402	chr4_159863102_159863402	0.00153475922288589	0.140243520264821	35.5371508908153	0.00447174011278915	0	0	0
chr2	189676128	189676428	chr2_189676128_189676428	0.00154008039881071	0.140512416432651	32.9244821816564	0.00434465529421386	0	0	0
chr9	76961385	76961685	chr9_76961385_76961685	0.00153937909977798	0.140512416432651	47.1036704695672	0.0044630252756554	0	0	0
chr16	85350036	85350336	chr16_85350036_85350336	0.00154362532887322	0.140668552190269	31.2838495722016	-0.0043686932869646	0	0	0
chr5	134892889	134893189	chr5_134892889_134893189	0.00154417286369066	0.140668552190269	32.5011162112111	-0.00444293146954348	0	0	0
chr17	75468249	75468549	chr17_75468249_75468549	0.00154932316108259	0.14083908606003	30.3479151686269	-0.00447632501711466	0	0	0
chr5	50831858	50832158	chr5_50831858_50832158	0.00154962092794061	0.14083908606003	36.3995449524699	0.00449302671197747	0	0	0
chr9	131390710	131391010	chr9_131390710_131391010	0.00154919231864783	0.14083908606003	28.4083035989983	-0.00448295732955438	0	0	0
chr4	81287119	81287419	chr4_81287119_81287419	0.00155219798485165	0.140901117797906	28.7641437097323	0.00439538112465496	0	0	0
chrX	26907706	26908006	chrX_26907706_26908006	0.00155268853149226	0.140901117797906	27.0356442314417	0.00395558594716599	0	0	0
chr3	127608279	127608579	chr3_127608279_127608579	0.00155563748548964	0.141060383872273	19.7622336794094	-0.00449605530502157	0	0	0
chr5	25694978	25695278	chr5_25694978_25695278	0.00155716633675599	0.141090733911345	52.0935320330262	0.0043023734601585	0	0	0
chr15	69792199	69792499	chr15_69792199_69792499	0.00156093422792341	0.141323755477094	18.4171112918535	-0.00447611084719038	0	0	0
chr13	105247788	105248088	chr13_105247788_105248088	0.00156452447810445	0.141466601071188	28.1022972219949	0.00447347971804877	0	0	0
chr17	1490411	1490711	chr17_1490411_1490711	0.0015649066253643	0.141466601071188	29.0395487255222	-0.00450147741479264	0	0	0
chr11	39951081	39951381	chr11_39951081_39951381	0.00156703676927696	0.141469820370548	23.6822644203866	0.00445312131302236	0	0	0
chr22	24566221	24566521	chr22_24566221_24566521	0.0015673369461799	0.141469820370548	23.7191859323696	-0.00447981586696982	0	0	0
chr12	124066686	124066986	chr12_124066686_124066986	0.00156975467575358	0.141471895079815	23.7775486547949	-0.00447861794282685	0	0	0
chr3	171045227	171045527	chr3_171045227_171045527	0.00156886910701477	0.141471895079815	23.0732442195298	-0.00445500936326459	0	0	0
chr13	105829873	105830173	chr13_105829873_105830173	0.00157224730248955	0.141480703186401	42.9072303368384	0.00442182265961412	0	0	0
chr16	15231130	15231430	chr16_15231130_15231430	0.00157163532740973	0.141480703186401	31.499083195204	-0.00418308143656212	0	0	0
chr11	103559803	103560103	chr11_103559803_103560103	0.00157936243276658	0.141717646958163	27.0152046455154	0.00444562732306001	0	0	0
chr15	28368677	28368977	chr15_28368677_28368977	0.00157890890957881	0.141717646958163	27.8056990773588	0.0044037489223915	0	0	0
chr16	19547617	19547917	chr16_19547617_19547917	0.00157967821995312	0.141717646958163	18.5865116056769	-0.00449716953158589	0	0	0
chr7	122020631	122020931	chr7_122020631_122020931	0.00157849274870573	0.141717646958163	31.9481213619704	0.00437873680260081	0	0	0
chr1	98148635	98148935	chr1_98148635_98148935	0.00158758840311882	0.142319229897796	20.0364584500617	0.00441683988702656	1	0	0
chr6	112658454	112658754	chr6_112658454_112658754	0.00159202887932165	0.142600771895727	47.7625832125466	0.00416711912250706	0	0	0
chr9	16383495	16383795	chr9_16383495_16383795	0.00159314289138026	0.142600771895727	33.774207980681	0.00437218058699662	0	0	0
chr19	34587187	34587487	chr19_34587187_34587487	0.00159648491310844	0.142791737663579	17.5954325774141	-0.00448664350759302	0	0	0
chr14	29250473	29250773	chr14_29250473_29250773	0.00160172698355086	0.142911203122623	38.3258682620815	-0.004262654043182	0	0	0
chr14	45126965	45127265	chr14_45126965_45127265	0.00160008693967766	0.142911203122623	35.4651656350142	0.00438965372757223	0	0	0
chr14	58181441	58181741	chr14_58181441_58181741	0.00160145261775471	0.142911203122623	26.3359383900001	0.0043870080272701	0	0	0
chr2	147697567	147697867	chr2_147697567_147697867	0.00160265881354082	0.142911203122623	31.2821334162414	0.0044026105226935	0	0	0
chr5	176809759	176810059	chr5_176809759_176810059	0.00160446876769608	0.142964701237427	27.8351002638309	-0.00443414790145573	0	0	0
chr22	33197456	33197756	chr22_33197456_33197756	0.00161041493539868	0.143386394459099	47.6973831310658	-0.00432126637253706	0	0	0
chr1	245581513	245581813	chr1_245581513_245581813	0.00162069692781408	0.143976378507586	25.7041570894752	-0.00448692131833099	0	0	0
chr2	240302742	240303042	chr2_240302742_240303042	0.00162002836060469	0.143976378507586	29.3299500536855	-0.00446861367048427	0	0	0
chr20	48178848	48179148	chr20_48178848_48179148	0.00162060847208701	0.143976378507586	21.6883896582669	-0.00449009134215976	0	0	0
chr3	192214867	192215167	chr3_192214867_192215167	0.00162236554419122	0.143999818433312	33.3553963384467	0.0042841858185458	0	0	0
chr5	123149854	123150154	chr5_123149854_123150154	0.00162339831871802	0.143999818433312	39.5369007460796	-0.00427321119015559	0	0	0
chr19	8428818	8429118	chr19_8428818_8429118	0.00162617416735494	0.144137832124022	37.6023508251919	-0.00442577649247372	0	0	0
chr18	26608605	26608905	chr18_26608605_26608905	0.00163030362014987	0.144395527232344	43.0311660005855	0.00437312391489682	0	0	0
chr13	72972702	72973002	chr13_72972702_72973002	0.00163715362050741	0.144614163887378	27.5936427997795	0.00446254226610001	0	0	0
chr15	23513106	23513406	chr15_23513106_23513406	0.00164457688639609	0.144614163887378	28.3530333265186	0.00447910999908319	0	0	0
chr15	98523032	98523332	chr15_98523032_98523332	0.00164257714164925	0.144614163887378	21.9240234104547	0.00447853592021623	0	0	0
chr18	46316865	46317165	chr18_46316865_46317165	0.00164400525623476	0.144614163887378	36.1420434597873	-0.00438713376752146	0	0	0
chr2	89073177	89073477	chr2_89073177_89073477	0.00164481373405512	0.144614163887378	69.948288152918	0.00433339181553135	0	0	0
chr3	186078639	186078939	chr3_186078639_186078939	0.00164501181752858	0.144614163887378	34.6734581904625	-0.00430205030719972	0	0	0
chr3	49170818	49171118	chr3_49170818_49171118	0.00163809326731402	0.144614163887378	54.4005034946302	-0.00421238225693295	0	1	0
chr5	42871262	42871562	chr5_42871262_42871562	0.00163797610254582	0.144614163887378	33.3586311342039	0.00428687126042984	0	0	0
chr5	85451672	85451972	chr5_85451672_85451972	0.0016434611616527	0.144614163887378	28.10368940803	0.00446694041188914	0	0	0
chr9	69736874	69737174	chr9_69736874_69737174	0.00163519947888636	0.144614163887378	37.37676402494	0.00444035555801218	0	0	0
chr10	83951451	83951751	chr10_83951451_83951751	0.00164927987613814	0.144822127086139	27.4717795533499	-0.0044283841751148	0	0	1
chr6	132326312	132326612	chr6_132326312_132326612	0.00164982889039494	0.144822127086139	27.2225848383947	0.004443761086777	0	0	0
chr6	103986152	103986452	chr6_103986152_103986452	0.00165143465545692	0.144855462072417	36.4692675212811	0.0043641701731438	0	0	0
chr17	64687852	64688152	chr17_64687852_64688152	0.00165269583206253	0.144858544473184	29.7986278447773	-0.004466146449542	0	0	0
chr2	95962006	95962306	chr2_95962006_95962306	0.00165532690886449	0.144981604845187	45.5801640474994	-0.00419970828990721	0	0	0
chr21	10470794	10471094	chr21_10470794_10471094	0.00165899983238963	0.14519566533074	52.7145120453112	0.00446890235454714	0	0	0
chr1	43501708	43502008	chr1_43501708_43502008	0.00166047404961339	0.145217120584694	25.6290776983287	-0.00447203469921963	0	0	0
chr22	16948189	16948489	chr22_16948189_16948489	0.00166393305668689	0.145304522183052	48.746937514542	0.00445053564799142	0	0	0
chr5	161818774	161819074	chr5_161818774_161819074	0.00166274190396456	0.145304522183052	29.8972610522276	0.00436928693486744	0	0	0
chr1	3566510	3566810	chr1_3566510_3566810	0.00166609807974484	0.145386130220098	38.2418614215761	-0.00443701713541827	0	0	0
chr12	118625861	118626161	chr12_118625861_118626161	0.00167289043222231	0.145763532704963	24.6573896008768	-0.00446667383150231	0	0	0
chr13	58336054	58336354	chr13_58336054_58336354	0.00167210258114894	0.145763532704963	25.0068510714967	0.00441165194975079	0	0	0
chr17	37351136	37351436	chr17_37351136_37351436	0.00167859417562466	0.146136977058604	53.5368076498336	-0.00430571802789201	0	0	0
chr2	97173797	97174097	chr2_97173797_97174097	0.00168208745937163	0.146136977058604	41.1164160736569	-0.00423168254932647	0	0	0
chr22	49099041	49099341	chr22_49099041_49099341	0.00168057945440669	0.146136977058604	31.5905926223289	-0.00438785942184183	0	0	0
chrY	6402006	6402306	chrY_6402006_6402306	0.0016821237795357	0.146136977058604	64.9631928436662	0.00520748292939009	0	0	0
chr6	167277919	167278219	chr6_167277919_167278219	0.00168398211894946	0.146190929697367	21.8718953600405	-0.00447245883460383	0	0	0
chr19	50639842	50640437	chr19_50639842_50640437	0.0016884158111319	0.146392742106038	74.699435095152	-0.00441786943236102	0	0	0
chrX	83189351	83189651	chrX_83189351_83189651	0.00168878484909718	0.146392742106038	22.8573296606429	0.00410440365991166	0	0	0
chr10	88730930	88731230	chr10_88730930_88731230	0.00169338058254545	0.146683506296855	63.5055948195134	-0.00428214637546487	0	0	0
chrY	59001803	59002103	chrY_59001803_59002103	0.00169622441873775	0.146822203313335	140.945690625643	0.00430674677701438	0	0	0
chr14	77295442	77295742	chr14_77295442_77295742	0.00170151892880218	0.147050916830422	28.7675674860658	-0.0044289238228465	0	0	0
chr2	223804039	223804339	chr2_223804039_223804339	0.00170014790734812	0.147050916830422	21.9209767567512	-0.00444468235566755	0	0	0
chr22	31477037	31477337	chr22_31477037_31477337	0.00170260049956003	0.147050916830422	51.3959283378638	-0.00432544087980278	0	0	0
chr15	23393299	23393599	chr15_23393299_23393599	0.00171817190729614	0.147097664703474	44.7085211894344	0.00442961757324207	0	0	0
chr17	40925319	40925619	chr17_40925319_40925619	0.00171384827262546	0.147097664703474	38.2913581576206	-0.00438183880224405	0	0	0
chr18	1585928	1586228	chr18_1585928_1586228	0.00171578130808873	0.147097664703474	35.3273159907798	0.0043903114580281	0	0	0
chr19	3670952	3671252	chr19_3670952_3671252	0.00171489717353304	0.147097664703474	38.4567283240895	-0.00440929184772125	0	0	0
chr22	45900900	45901200	chr22_45900900_45901200	0.00171350759835421	0.147097664703474	22.4427214177827	-0.00446506315414237	0	0	0
chr22	50355943	50356243	chr22_50355943_50356243	0.00170635614933148	0.147097664703474	48.4391879373563	-0.00438468252599733	0	0	0
chr3	21205471	21205771	chr3_21205471_21205771	0.00171932658740857	0.147097664703474	27.0627819583877	0.00445868454651487	0	0	0
chr4	130374611	130374911	chr4_130374611_130374911	0.00171668426535247	0.147097664703474	37.9543557194041	0.00422828775246197	0	0	0
chr6	57574084	57574384	chr6_57574084_57574384	0.00171599732851866	0.147097664703474	77.5627956289724	0.00403630524983112	0	0	0
chr7	80804626	80804926	chr7_80804626_80804926	0.00171700922457067	0.147097664703474	25.008751032413	0.0044401504516981	0	0	0
chr8	105789051	105789351	chr8_105789051_105789351	0.00171233105999955	0.147097664703474	42.0764197986196	0.00419326665922565	0	0	0
chr8	79766509	79766809	chr8_79766509_79766809	0.00170753743548244	0.147097664703474	37.4386025691831	0.00430761651140036	0	0	0
chr9	28320697	28320997	chr9_28320697_28320997	0.0017182831952598	0.147097664703474	27.8379166795147	0.00441767325721491	0	0	0
chr6	92039941	92040241	chr6_92039941_92040241	0.0017217648185775	0.147199679337604	40.8937112240504	0.00422615418575053	0	0	0
chr19	45350973	45351273	chr19_45350973_45351273	0.00172487706688779	0.147359128855333	29.7016782797931	-0.00440021579563861	0	0	0
chr5	37804507	37804807	chr5_37804507_37804807	0.0017261658169567	0.147362676015222	24.2820911595699	0.00439737156684074	0	0	0
chr17	55989457	55989757	chr17_55989457_55989757	0.00173127506349865	0.147692138124543	62.216106094638	-0.00438311544423435	0	0	0
chr10	92547691	92547991	chr10_92547691_92547991	0.00174563733108016	0.147743941219043	22.5904285731961	0.00442626268988147	0	0	1
chr17	65506123	65506423	chr17_65506123_65506423	0.0017445718557901	0.147743941219043	25.0679158604438	-0.00443676633607481	0	0	0
chr19	46636516	46636816	chr19_46636516_46636816	0.00174007986902551	0.147743941219043	22.9874785226684	-0.00446155748426048	0	0	0
chr20	62477711	62478011	chr20_62477711_62478011	0.00174476648121323	0.147743941219043	25.0659237020978	-0.00441053001120207	0	0	0
chr3	49351466	49351766	chr3_49351466_49351766	0.00173577483628302	0.147743941219043	19.9810533411569	-0.00446147327380856	0	0	0
chr3	96139119	96139419	chr3_96139119_96139419	0.00174228050252268	0.147743941219043	30.4305021206864	0.00441421781161319	0	0	0
chr4	11823553	11823853	chr4_11823553_11823853	0.00174507177917395	0.147743941219043	26.6773593852196	0.00444969322761215	0	0	0
chr6	160402766	160403066	chr6_160402766_160403066	0.00173481185046151	0.147743941219043	27.3380836257042	-0.004445738878131	0	0	0
chr7	19273562	19273862	chr7_19273562_19273862	0.00174198610551934	0.147743941219043	26.7592417211009	0.00444765492867373	0	0	0
chr8	104164414	104164714	chr8_104164414_104164714	0.00174387344951165	0.147743941219043	37.4909374885762	-0.00433139960967468	0	0	0
chr9	140265524	140265824	chr9_140265524_140265824	0.00174111138333931	0.147743941219043	26.3028339503328	-0.00444007451460613	0	0	0
chr2	173176667	173176967	chr2_173176667_173176967	0.00174954068522179	0.147968311410397	21.4537070484326	-0.00445621871404717	0	0	0
chr17	138479	138779	chr17_138479_138779	0.0017511641288975	0.147999673932402	13.8757772272803	-0.00395650760258068	0	0	0
chr14	57655854	57656154	chr14_57655854_57656154	0.00175428382639739	0.148157357152612	29.3374501564587	0.00434784770296696	0	0	0
chr9	68504796	68505096	chr9_68504796_68505096	0.00175588738647924	0.148186861776639	50.5184211605472	0.00436860449413342	0	0	0
chr1	121142651	121142951	chr1_121142651_121142951	0.00176257911783077	0.148381319482893	40.7014104367209	0.00435964850228633	0	0	0
chr18	72962251	72962551	chr18_72962251_72962551	0.0017610973575425	0.148381319482893	38.9407484531048	-0.00431103576697962	0	0	0
chr5	173518179	173518479	chr5_173518179_173518479	0.00176321494815138	0.148381319482893	29.8364599984054	-0.00433172284844292	0	0	0
chr6	125999883	126000183	chr6_125999883_126000183	0.00176294240863425	0.148381319482893	23.8017402097263	0.00444953021485628	0	0	0
chr1	17866794	17867094	chr1_17866794_17867094	0.00176797125952875	0.148675687014833	31.3426104322163	-0.00428286669253902	0	0	0
chr1	230992876	230993176	chr1_230992876_230993176	0.00177629829701967	0.149269698712281	57.3221240255146	-0.00438877198312534	0	0	0
chr8	74369736	74370036	chr8_74369736_74370036	0.00177815034251925	0.149319132387586	34.2647180601914	0.00434395915753094	0	0	0
chr16	68034358	68034658	chr16_68034358_68034658	0.00178199690134875	0.149535864977385	16.7741107329206	-0.00444713361857226	1	0	0
chr12	95508826	95509126	chr12_95508826_95509126	0.00178746943751697	0.149735270728341	21.7574661999544	-0.00443550714490491	0	0	0
chr8	53910186	53910486	chr8_53910186_53910486	0.00178580046680703	0.149735270728341	61.7246526550444	0.00427138992089597	0	0	0
chr8	73078847	73079147	chr8_73078847_73079147	0.00178944243236185	0.149735270728341	34.6271666468607	0.00433347967247876	0	0	0
chrX	130271020	130271320	chrX_130271020_130271320	0.00178861650962014	0.149735270728341	47.1426323860043	0.00456122757206616	0	0	0
chr16	52895543	52895843	chr16_52895543_52895843	0.00179186909462399	0.149832213211616	22.4271803445555	0.00441150691722686	0	0	0
chr12	131052949	131053249	chr12_131052949_131053249	0.0017945387154792	0.149864721313584	26.2941292366011	-0.00442629468876151	0	0	0
chr6	138585190	138585490	chr6_138585190_138585490	0.0017947946768461	0.149864721313584	33.9016096930221	0.0042857424118079	0	0	0
chr1	59612556	59612856	chr1_59612556_59612856	0.00180532669727749	0.149987532281178	37.2259639290431	-0.00416210335772669	0	0	0
chr11	10324352	10324652	chr11_10324352_10324652	0.00180642103761356	0.149987532281178	48.0412237569423	-0.00403786020336934	0	0	0
chr11	12065890	12066190	chr11_12065890_12066190	0.00180242720487973	0.149987532281178	48.5190360491236	-0.00415154480807987	0	0	0
chr15	62004429	62004729	chr15_62004429_62004729	0.00180584924394185	0.149987532281178	28.581709350318	-0.00444283615043505	0	0	0
chr16	33586609	33586909	chr16_33586609_33586909	0.00179916474868152	0.149987532281178	72.2324381936427	0.00441078870371301	0	0	0
chr4	87260221	87260521	chr4_87260221_87260521	0.00180428216329432	0.149987532281178	20.1884792584221	-0.00444530490059136	0	0	0
chr5	33848880	33849180	chr5_33848880_33849180	0.00180489088422452	0.149987532281178	33.2808022739964	0.00442770755663731	0	0	0
chr6	90002377	90002677	chr6_90002377_90002677	0.00180444224540535	0.149987532281178	26.6046575805293	0.00442932100929529	0	0	0
chr3	183229068	183229368	chr3_183229068_183229368	0.0018091609433588	0.150024165826632	21.6808275791797	-0.00443528809013758	0	0	0
chr9	130590732	130591032	chr9_130590732_130591032	0.00180940175623732	0.150024165826632	28.981383616873	-0.00439363143513897	0	0	0
chr15	22143032	22143332	chr15_22143032_22143332	0.00181337698809575	0.15002767851401	43.9438507416351	0.00442715174012609	0	0	0
chr17	77751576	77751876	chr17_77751576_77751876	0.00181577165180269	0.15002767851401	18.9771528383629	-0.00444045002753305	0	0	0
chr4	43340658	43340958	chr4_43340658_43340958	0.00181397846424316	0.15002767851401	32.0935868622164	0.00434656074655141	0	0	0
chr5	134349890	134350190	chr5_134349890_134350190	0.00181553838705534	0.15002767851401	21.1898663608512	-0.00442914735675551	0	0	0
chr8	114905439	114905739	chr8_114905439_114905739	0.00181579304857332	0.15002767851401	29.4037159432044	0.00436737240614155	0	0	0
chr2	102393767	102394067	chr2_102393767_102394067	0.0018175119851949	0.15006476315496	30.0548856128378	-0.00430524353867875	0	0	0
chr11	121297789	121298089	chr11_121297789_121298089	0.00182780473921192	0.150493927210709	25.0037551056233	-0.00443237227353687	0	0	0
chr12	123356573	123356873	chr12_123356573_123356873	0.00182693298209721	0.150493927210709	42.0417135181624	-0.00422963061224965	0	0	0
chr18	67626409	67626709	chr18_67626409_67626709	0.00182755413590671	0.150493927210709	26.3590609556135	0.00442983251575904	0	0	0
chr5	54141081	54141381	chr5_54141081_54141381	0.0018252001549853	0.150493927210709	32.6904367560912	0.0042394556403677	0	0	0
chr1	229151588	229151888	chr1_229151588_229151888	0.00183167193658675	0.150602437475015	16.8578242139086	-0.00443803677639977	0	0	0
chr4	32842173	32842473	chr4_32842173_32842473	0.00183134513317027	0.150602437475015	21.2834803407785	0.00441898717175434	0	0	0
chr8	117902340	117902640	chr8_117902340_117902640	0.00183556955268742	0.150713143703352	22.6728464409962	0.00440303223574527	0	0	0
chr8	72772665	72772965	chr8_72772665_72772965	0.0018353642199056	0.150713143703352	27.2574842846283	0.00435819659974068	0	0	0
chr17	1057611	1057911	chr17_1057611_1057911	0.00183877925072247	0.150724197570878	40.6626465418792	-0.0042975794323155	0	0	0
chr5	20170928	20171228	chr5_20170928_20171228	0.00183953122162304	0.150724197570878	31.4163281104286	0.00437449377033244	0	0	0
chr6	93602511	93602811	chr6_93602511_93602811	0.00183771233481819	0.150724197570878	32.8947520251795	0.00436033760493978	0	0	0
chr5	154519195	154519495	chr5_154519195_154519495	0.00184487098346317	0.151056962188594	42.5223447845134	0.00417713122353229	0	0	0
chr10	109445950	109446250	chr10_109445950_109446250	0.00184762107534222	0.151177372087143	29.5053514618694	0.00441757727233339	0	0	0
chr10	42653395	42653695	chr10_42653395_42653695	0.00185334509205927	0.151435981547017	127.094815390799	0.00420704168824859	0	0	0
chr19	46800167	46800467	chr19_46800167_46800467	0.00185248577847501	0.151435981547017	30.92314628346	-0.00440509692802851	0	0	0
chr5	141980201	141980501	chr5_141980201_141980501	0.0018596765655534	0.151848310693341	28.5892212315375	-0.00426248487209272	0	0	0
chr1	142698420	142698720	chr1_142698420_142698720	0.00186403213530373	0.152087485531237	61.2554999914405	0.00430577607291565	0	0	0
chr13	82354201	82354501	chr13_82354201_82354501	0.00186881188954499	0.152087485531237	28.6986552878597	0.00435250902979171	0	0	0
chr14	87771666	87771966	chr14_87771666_87771966	0.00186633424678461	0.152087485531237	33.2921088686392	0.00432357378619819	0	0	0
chr17	65474503	65474803	chr17_65474503_65474803	0.00186777821785225	0.152087485531237	43.964509520054	-0.00430691757598638	0	0	0
chr18	68339503	68339803	chr18_68339503_68339803	0.00186904181893963	0.152087485531237	34.5574942521221	0.00425858660848817	0	0	0
chr18	59637464	59637764	chr18_59637464_59637764	0.00187132934187239	0.152123296874082	15.8070805410597	0.00376662274697011	0	0	0
chr3	144797321	144797621	chr3_144797321_144797621	0.00187334447958383	0.152123296874082	32.3674718049245	0.00436379273169495	0	0	0
chr6	42204849	42205149	chr6_42204849_42205149	0.00187206607183685	0.152123296874082	17.3148097965853	-0.00442672092016922	0	0	0
chr1	144974972	144975272	chr1_144974972_144975272	0.00187637441009285	0.152169074850494	32.7521311225793	-0.00426295101124751	0	0	0
chr3	88775460	88775760	chr3_88775460_88775760	0.00187648403799487	0.152169074850494	25.9043332833203	0.00435627167046614	0	0	0
chr10	59752607	59752907	chr10_59752607_59752907	0.00188581223197761	0.152197930138353	29.205301792007	0.00437031588841452	0	0	0
chr15	21913425	21913725	chr15_21913425_21913725	0.001887145098286	0.152197930138353	65.4773805748922	0.00441903959087504	0	0	0
chr2	241390523	241390823	chr2_241390523_241390823	0.00188682368552369	0.152197930138353	41.6226556340221	-0.00428486503352542	0	0	0
chr5	50496842	50497142	chr5_50496842_50497142	0.00188351397846248	0.152197930138353	25.9806812851849	0.00433784339186016	0	0	0
chr5	9589591	9589891	chr5_9589591_9589891	0.00188702732781391	0.152197930138353	24.3627634671191	0.00439376812182529	0	0	0
chr6	166967078	166967378	chr6_166967078_166967378	0.00188175963461818	0.152197930138353	29.3880387068287	-0.00441415969124835	0	0	0
chr6	56224126	56224426	chr6_56224126_56224426	0.00188414345763193	0.152197930138353	37.7920570998973	0.00421508011161682	0	0	0
chr9	111735071	111735371	chr9_111735071_111735371	0.00188485124472977	0.152197930138353	22.4881036061513	-0.00439498813654634	0	0	0
chr19	9995931	9996231	chr19_9995931_9996231	0.00188935000491549	0.15220591357929	30.139570159365	-0.00435241333041432	0	0	0
chr9	139860622	139860922	chr9_139860622_139860922	0.00188982052966364	0.15220591357929	36.8589773792379	-0.00439319011936041	0	1	0
chr6	143004717	143005017	chr6_143004717_143005017	0.00189132020804808	0.152222932712055	33.2976567166081	0.00432852536536366	0	0	0
chr7	74254327	74254627	chr7_74254327_74254627	0.0018954563109895	0.152451976893146	20.2074553051285	-0.00439792159562011	0	0	0
chr11	11713430	11713730	chr11_11713430_11713730	0.00190026269055515	0.152527063460919	26.6270634053331	-0.00433958125918779	0	0	0
chr18	50888801	50889101	chr18_50888801_50889101	0.00189998779384164	0.152527063460919	28.9575296811032	0.00435491850339415	0	0	0
chr20	32657184	32657484	chr20_32657184_32657484	0.00189989539846265	0.152527063460919	28.0815564904928	-0.0043415033209376	0	0	0
chr7	48429584	48429884	chr7_48429584_48429884	0.00190399927957189	0.152723233455518	28.166169066636	0.00439770838221773	0	0	0
chr18	54597155	54597455	chr18_54597155_54597455	0.00190564715046358	0.15275171107298	28.7874487832455	0.00436890569089729	0	0	0
chr12	23065848	23066148	chr12_23065848_23066148	0.00190956842742331	0.152897478579836	35.4512712356984	0.0042491036567891	0	0	0
chr5	23334220	23334520	chr5_23334220_23334520	0.00191005381528741	0.152897478579836	28.8808908639571	0.00439801539186745	0	0	0
chr9	135989806	135990106	chr9_135989806_135990106	0.0019171935134931	0.153365096822097	44.8130367010134	-0.00418166255788553	0	0	0
chr2	23632139	23632439	chr2_23632139_23632439	0.00192211595084122	0.153550942409595	29.7159763044911	0.00436942092404654	0	0	0
chrY	22240140	22240440	chrY_22240140_22240440	0.00192207115530401	0.153550942409595	26.3168805054522	0.00609875334340216	0	0	0
chr11	46705585	46705885	chr11_46705585_46705885	0.00193030978990078	0.153685958420726	35.4985199769179	-0.00434678430604135	1	0	0
chr2	142822562	142822862	chr2_142822562_142822862	0.00192932009763975	0.153685958420726	31.0956215571628	0.00429258276203584	0	0	0
chr2	186321209	186321509	chr2_186321209_186321509	0.00192671976025611	0.153685958420726	33.2550238508815	0.00430131494968047	0	0	0
chr5	148897325	148897625	chr5_148897325_148897625	0.00192813638664078	0.153685958420726	24.1121870333991	-0.00434779537296273	0	1	0
chr9	22813653	22813953	chr9_22813653_22813953	0.00192802777582887	0.153685958420726	40.2902623024644	0.004226441859644	0	0	0
chr10	67326868	67327168	chr10_67326868_67327168	0.00193551396917699	0.15373638279288	24.6515962422812	0.00441057661006104	0	0	0
chr12	125051081	125051381	chr12_125051081_125051381	0.00193614782310757	0.15373638279288	80.3979431485546	-0.00403607800684229	0	0	0
chr14	36462498	36462798	chr14_36462498_36462798	0.00193519431684963	0.15373638279288	61.745059272568	0.0043982283665606	0	0	0
chr14	39440674	39440974	chr14_39440674_39440974	0.00193579155479863	0.15373638279288	28.614247191653	0.00436865333945132	0	0	0
chr10	101817263	101817563	chr10_101817263_101817563	0.00194650766152042	0.154455186852895	75.6950590460858	0.00398068564706047	0	0	0
chr2	96524066	96524366	chr2_96524066_96524366	0.00194847624271052	0.154507627536063	59.6634355914683	0.00437089431913274	0	0	0
chr11	124588001	124588301	chr11_124588001_124588301	0.00195825582413278	0.155074961215105	32.5780790072407	-0.00422709319937236	0	0	0
chr15	69583121	69583421	chr15_69583121_69583421	0.00195760218791895	0.155074961215105	23.1781868890949	-0.00440584387490893	0	0	0
chr1	208393007	208393307	chr1_208393007_208393307	0.00195998242648216	0.155107731851118	28.5650906518798	-0.00433556125183225	0	0	0
chr19	14583104	14583404	chr19_14583104_14583404	0.00196204627936981	0.155167129852812	29.0885519243876	-0.00437944509035146	0	0	0
chr1	23168376	23168676	chr1_23168376_23168676	0.00196704089602878	0.155250378054504	27.8377826492777	-0.00435216451518972	0	0	0
chr19	17609775	17610075	chr19_17609775_17610075	0.00196635912173261	0.155250378054504	22.7840183607586	-0.00436227589985446	0	0	0
chr5	77299764	77300064	chr5_77299764_77300064	0.0019660327268353	0.155250378054504	21.7753529106038	-0.0043924642146544	0	0	0
chr1	2461639	2461939	chr1_2461639_2461939	0.00197368489080032	0.155359638386302	39.8654631534779	-0.00436321564617	0	0	0
chr21	48044081	48044381	chr21_48044081_48044381	0.00197334256923816	0.155359638386302	26.4537267610812	-0.00437434629431193	0	0	0
chr3	114819080	114819380	chr3_114819080_114819380	0.00197071201952823	0.155359638386302	33.942055280309	-0.00427247423481827	0	0	0
chr3	48172056	48172356	chr3_48172056_48172356	0.0019727840036371	0.155359638386302	37.634961347412	-0.00433782046492052	0	0	0
chr18	48189323	48189623	chr18_48189323_48189623	0.00197597766201834	0.155436559735547	38.0725808062895	-0.00416711235346427	0	0	0
chr15	20627147	20627447	chr15_20627147_20627447	0.00197914958560838	0.15558248958004	68.9847145028509	0.00440105585853744	0	0	0
chr5	83007785	83008085	chr5_83007785_83008085	0.00198067630561192	0.155598980625439	26.854273593112	0.00436809557669623	0	0	0
chr11	118493074	118493374	chr11_118493074_118493374	0.00198478614536441	0.155818240961525	45.9118272347902	-0.0041825605118523	0	0	0
chr10	24078959	24079259	chr10_24078959_24079259	0.00198852724318478	0.156008280768106	24.7168458461884	0.00421526264319584	0	0	0
chr16	69438274	69438574	chr16_69438274_69438574	0.00199324015650111	0.156274260763715	19.1423388235138	-0.00439862626159671	0	0	0
chr19	51034580	51034880	chr19_51034580_51034880	0.00199751075310454	0.156505232427591	24.8457289686076	-0.00439508311743528	0	0	0
chr2	184113684	184113984	chr2_184113684_184113984	0.00200102083778759	0.156676351243393	33.3513212649187	0.00422272192597143	0	0	0
chr8	90240697	90240997	chr8_90240697_90240997	0.00201257668591445	0.157476795095473	32.2833616168399	0.00427413467562412	0	0	0
chr10	68082209	68082509	chr10_68082209_68082509	0.0020171720710029	0.157627588976941	26.3129328752845	0.00438685386541302	0	0	0
chr6	142795816	142796116	chr6_142795816_142796116	0.00201595494727155	0.157627588976941	41.6901129995836	0.00424929243592124	0	0	0
chr1	120018598	120019088	chr1_120018598_120019088	0.0020306564177428	0.157866199244708	45.2969800200477	0.00409080502481544	0	0	0
chr11	82461702	82462002	chr11_82461702_82462002	0.00203164145412421	0.157866199244708	31.8663974914896	-0.00434550398574521	0	0	0
chr13	113528796	113529096	chr13_113528796_113529096	0.00202678710527195	0.157866199244708	42.5017814870006	-0.00401759891789195	0	0	0
chr13	92225202	92225502	chr13_92225202_92225502	0.00203225073677297	0.157866199244708	30.268856232376	0.00438078486266681	0	0	0
chr17	79860105	79860405	chr17_79860105_79860405	0.00202407440013509	0.157866199244708	30.6533470751162	-0.00438144027730694	0	0	0
chr21	10130959	10131259	chr21_10130959_10131259	0.00202945695141334	0.157866199244708	77.1063005058578	0.00403650243210886	0	0	0
chr3	48468842	48469142	chr3_48468842_48469142	0.00202436345339367	0.157866199244708	42.3667119370376	-0.00432512151236916	0	0	0
chr6	52772338	52772638	chr6_52772338_52772638	0.00202921634538964	0.157866199244708	29.2077234308013	0.00431030969322287	0	0	0
chr8	110201884	110202184	chr8_110201884_110202184	0.0020321666094941	0.157866199244708	40.2232289824144	0.00427724458814472	0	0	0
chr5	40487053	40487353	chr5_40487053_40487353	0.00203522833929099	0.157993625981544	35.282825741298	0.00428218048873768	0	0	0
chr11	36718552	36718852	chr11_36718552_36718852	0.00203673335939039	0.158003023598051	29.0999484017797	0.00435723588672427	0	0	0
chr17	65542696	65542996	chr17_65542696_65542996	0.002038023968815	0.158003023598051	24.4121492266361	-0.00438636867910838	0	0	0
chr6	44095880	44096180	chr6_44095880_44096180	0.00204267916403077	0.158260084320369	39.0715408740888	-0.00412086484347498	0	0	0
chr5	18466158	18466458	chr5_18466158_18466458	0.00204685030716756	0.158479329942636	62.9659459456408	0.00418181699862385	0	0	0
chr3	167841374	167841674	chr3_167841374_167841674	0.00204876772634156	0.158523905961171	59.8790253316299	0.00437615605394389	0	0	0
chr1	53760351	53760651	chr1_53760351_53760651	0.00206663804848954	0.158757354500166	33.2757318967664	-0.00431137875704871	0	0	0
chr14	76478800	76479100	chr14_76478800_76479100	0.00205448132904614	0.158757354500166	19.5621934690749	-0.00438741221814457	0	0	0
chr16	3208508	3208808	chr16_3208508_3208808	0.00206479010597571	0.158757354500166	31.0176591138949	-0.00426768828746003	0	0	0
chr20	48599206	48599506	chr20_48599206_48599506	0.00206633879660359	0.158757354500166	80.1539889344901	-0.00438145475467067	0	0	0
chr3	181430505	181430805	chr3_181430505_181430805	0.00206412895901505	0.158757354500166	42.391160252174	-0.00420914880459499	0	0	0
chr4	114746554	114746854	chr4_114746554_114746854	0.00206677912223273	0.158757354500166	27.2079105822988	0.00434945520388706	0	0	0
chr5	17828821	17829121	chr5_17828821_17829121	0.00206114419514127	0.158757354500166	26.9639386267019	0.00435415062556774	0	0	0
chr5	30413727	30414027	chr5_30413727_30414027	0.00205445692732625	0.158757354500166	31.5339425557422	0.00434917819091565	0	0	0
chr7	18797285	18797585	chr7_18797285_18797585	0.00206556007407624	0.158757354500166	36.4952592299707	0.00427049332922957	0	1	0
chr8	112480874	112481174	chr8_112480874_112481174	0.00206847991905579	0.158757354500166	34.3265563115705	0.00426705108656825	0	0	0
chr8	9952937	9953237	chr8_9952937_9953237	0.00206170011282403	0.158757354500166	30.6536649278432	-0.00435973641794504	0	0	0
chr9	110250766	110251066	chr9_110250766_110251066	0.00205760734165202	0.158757354500166	40.6095741240059	-0.00420634007248099	0	0	0
chrY	59009313	59009613	chrY_59009313_59009613	0.00206925253851187	0.158757354500166	125.219149687205	0.00450869618091208	0	0	0
chr3	127634147	127634447	chr3_127634147_127634447	0.00207129997219	0.158811313636725	44.7555632356665	-0.00408633155152051	0	0	0
chr10	39052130	39052430	chr10_39052130_39052430	0.00207575888658357	0.15904997663269901	37.7801981265752	0.00431505787903105	0	0	0
chr1	9944170	9944470	chr1_9944170_9944470	0.00207900273832797	0.159105308280509	26.1621522401306	-0.00437189301769791	0	0	0
chr10	108966666	108966966	chr10_108966666_108966966	0.0020880548232125	0.159105308280509	27.7791125842114	0.00433337207488795	0	0	0
chr13	64055467	64055767	chr13_64055467_64055767	0.00208405321299805	0.159105308280509	27.638247632562	0.00435430875494839	0	0	0
chr14	89833574	89833874	chr14_89833574_89833874	0.00209868014649045	0.159105308280509	28.2760423370595	-0.0042964477559956	0	0	0
chr15	47051275	47051575	chr15_47051275_47051575	0.00208858579289193	0.159105308280509	20.908885598292	0.00436544313894457	0	0	0
chr18	46465589	46465889	chr18_46465589_46465889	0.00208216491646743	0.159105308280509	37.1246599481843	-0.00410207514322617	0	0	0
chr2	105050754	105051054	chr2_105050754_105051054	0.00210108366769454	0.159105308280509	36.123005586193	-0.0041636155396217	0	0	0
chr2	11758213	11758513	chr2_11758213_11758513	0.00209495898033536	0.159105308280509	39.3089459219505	-0.00437549300793625	0	0	0
chr3	168695528	168695828	chr3_168695528_168695828	0.00209345617518839	0.159105308280509	26.7790279809185	0.00437319207895376	0	0	0
chr3	194206884	194207184	chr3_194206884_194207184	0.00209995110887698	0.159105308280509	38.1008210719462	-0.00413000481941753	0	0	0
chr4	11207340	11207640	chr4_11207340_11207640	0.00208502045251794	0.159105308280509	22.4378478112502	0.00433527183928901	0	0	0
chr4	135386614	135386914	chr4_135386614_135386914	0.00210180004147661	0.159105308280509	31.7661020372613	0.00436532628835378	0	0	0
chr5	53513771	53514071	chr5_53513771_53514071	0.00209227167307818	0.159105308280509	41.2031581769205	0.00419806263265519	0	0	0
chr6	115069159	115069459	chr6_115069159_115069459	0.00209564967037086	0.159105308280509	31.2948537964764	0.00423208915825388	0	0	0
chr6	46747037	46747337	chr6_46747037_46747337	0.00209604796143952	0.159105308280509	28.0163053580873	0.00436790334301867	0	0	0
chr7	119626071	119626371	chr7_119626071_119626371	0.00208800112070491	0.159105308280509	34.6811708653758	0.00433073527786354	0	0	0
chr8	24369138	24369438	chr8_24369138_24369438	0.00210206671258949	0.159105308280509	31.1826748320345	0.00421381389914454	0	0	0
chr9	6243758	6244058	chr9_6243758_6244058	0.00208809988681047	0.159105308280509	24.2825905247783	0.00436081891732466	0	0	0
chrX	92677787	92678087	chrX_92677787_92678087	0.00209934300000314	0.159105308280509	25.03272319933	0.00441201969261176	0	0	0
chr16	70771494	70771794	chr16_70771494_70771794	0.00210689098844617	0.159368363679188	27.4879616699899	-0.00431262193391111	0	0	0
chr19	14089247	14089547	chr19_14089247_14089547	0.00210972650625011	0.159480746107782	33.2478909605673	-0.00430103521148581	0	0	0
chr18	25185260	25185560	chr18_25185260_25185560	0.00211241049455404	0.159581537565569	53.2462462074894	0.00408065602026274	0	0	0
chr1	1490098	1490398	chr1_1490098_1490398	0.00211725232437422	0.159845109667388	27.8493520517064	-0.00436710183720571	0	0	0
chr20	51820588	51820888	chr20_51820588_51820888	0.00212307964613982	0.160080476292733	41.8730512342252	0.00435806219783453	0	0	0
chr5	120535037	120535337	chr5_120535037_120535337	0.00212185721778514	0.160080476292733	29.2550608925846	0.00433057592048656	0	0	0
chr9	68402392	68402692	chr9_68402392_68402692	0.00212553287775939	0.16016324016137	180.969618143062	0.00394845854634538	0	0	0
chr19	10861996	10862296	chr19_10861996_10862296	0.00212723816314542	0.160189575176518	29.6181181706903	-0.00432391991511745	0	0	0
chr1	19998748	19999048	chr1_19998748_19999048	0.00213080868706908	0.160356247130309	22.9778848646587	0.00435884115725172	0	0	1
chr6	64523616	64523916	chr6_64523616_64523916	0.00213382564017756	0.160481073862673	31.9686333124711	0.0042433639316425	0	0	0
chr11	78521523	78521823	chr11_78521523_78521823	0.00214024650771896	0.160555178019054	28.5767816037164	0.00425255259973787	0	0	0
chr15	94663170	94663470	chr15_94663170_94663470	0.00213772849202484	0.160555178019054	49.0250362665269	0.00420575260731415	0	0	0
chr9	97545439	97545739	chr9_97545439_97545739	0.00213912393098752	0.160555178019054	32.6641737705108	-0.00429420231123825	0	0	0
chrX	100250506	100250806	chrX_100250506_100250806	0.00213623412685449	0.160555178019054	27.3044011540203	0.00364293747212999	0	0	0
chr16	74555665	74555965	chr16_74555665_74555965	0.0021504773672135	0.161220305768407	26.1174650653809	-0.00436270144536023	0	0	0
chr1	75638318	75638618	chr1_75638318_75638618	0.00215522981946057	0.16131091949043	35.830231511778	0.00427841551006818	0	0	0
chr12	57522619	57522919	chr12_57522619_57522919	0.00215524211483422	0.16131091949043	33.967316944101	-0.00421448324186231	1	0	0
chr13	39085510	39085810	chr13_39085510_39085810	0.00215714717308957	0.16131091949043	22.2597419510931	0.00435731327335683	0	0	0
chr6	53134618	53134918	chr6_53134618_53134918	0.00215710517000401	0.16131091949043	26.4633063168175	0.00427785004316907	0	0	0
chr3	103761962	103762262	chr3_103761962_103762262	0.00216147965043131	0.161430558570013	43.6669446912801	0.00411954631055652	0	0	0
chr9	133656296	133656596	chr9_133656296_133656596	0.00216106202155447	0.161430558570013	20.0827601495642	-0.00436899894071581	0	0	0
chr1	49143059	49143359	chr1_49143059_49143359	0.00216434192998128	0.161500046357457	31.3018213157538	0.00426460994372872	0	0	0
chr10	57032606	57032906	chr10_57032606_57032906	0.0021657344496379	0.161500046357457	27.2950698307737	0.00428423896522142	0	0	0
chr12	101504727	101505027	chr12_101504727_101505027	0.00217027450050566	0.161500046357457	33.5972422372208	0.00419510845911648	0	0	0
chr22	16950522	16950822	chr22_16950522_16950822	0.00217197824549732	0.161500046357457	44.7505286598904	0.00432071230134048	0	0	0
chr4	162498766	162499066	chr4_162498766_162499066	0.00217158572769752	0.161500046357457	25.1206428463089	0.00432358242716963	0	0	0
chr5	121427716	121428016	chr5_121427716_121428016	0.00217087133985445	0.161500046357457	32.8412824545103	0.00420277565927857	0	1	0
chr8	75130003	75130303	chr8_75130003_75130303	0.00216789663415598	0.161500046357457	70.6841146821703	0.0042536031536946	0	0	0
chr3	48693736	48694036	chr3_48693736_48694036	0.00217610835654609	0.161705380215493	35.5156996891666	-0.00430873975101648	0	0	0
chr19	49322690	49322990	chr19_49322690_49322990	0.00217908118157057	0.161824512737225	21.7036356121686	-0.00436491638703815	0	0	0
chr15	21885277	21885577	chr15_21885277_21885577	0.00218301758910454	0.162015008911985	27.9876264668426	0.00428639108267723	0	0	0
chr22	29372805	29373105	chr22_29372805_29373105	0.00219387377617953	0.162616420579149	21.1273768582819	-0.00436079317402921	0	0	0
chr4	142557837	142558137	chr4_142557837_142558137	0.00219325516014601	0.162616420579149	49.1188436618373	-0.00406064573853283	0	0	0
chr1	143517563	143517863	chr1_143517563_143517863	0.00219965745334017	0.162637000893021	74.887113169487	0.00424948380609434	0	0	0
chr1	44029657	44029957	chr1_44029657_44029957	0.00219704747396684	0.162637000893021	35.4441594782368	-0.00418810089751372	1	0	0
chr4	114404351	114404651	chr4_114404351_114404651	0.00219678672167154	0.162637000893021	30.8672295537085	0.00423560189849475	0	0	0
chr7	43992786	43993086	chr7_43992786_43993086	0.00219937695976127	0.162637000893021	33.5963932109749	0.00426021235008074	0	0	0
chr7	5850448	5850748	chr7_5850448_5850748	0.00220159678796522	0.16267858892537	24.797551158254	-0.00435854854817146	0	1	0
chr7	6066079	6066379	chr7_6066079_6066379	0.00220499989185395	0.162828217013955	26.2727336743248	-0.00427774243085106	0	1	0
chr1	27823273	27823573	chr1_27823273_27823573	0.00221014288422819	0.1629789122905	21.0391827535056	-0.00433650327557864	0	0	0
chr17	27443688	27443988	chr17_27443688_27443988	0.00221255819041541	0.1629789122905	36.8620149163927	-0.00412574157866902	0	0	0
chr2	188168637	188168937	chr2_188168637_188168937	0.00221240630099261	0.1629789122905	31.0075961019582	0.00425426400678897	0	0	0
chr5	162696666	162696966	chr5_162696666_162696966	0.00220872196104638	0.1629789122905	28.4940834252915	0.00430027672608	0	0	0
chr3	37903872	37904172	chr3_37903872_37904172	0.0022165998866423	0.163174897075739	49.7918257232755	-0.00404968640457467	0	0	0
chr5	169372907	169373207	chr5_169372907_169373207	0.00222235067215098	0.163410321901619	65.1065686223411	0.00415905098456171	0	0	0
chr9	126145434	126145734	chr9_126145434_126145734	0.00222256404712491	0.163410321901619	34.3478596820427	-0.00422709254587294	0	0	0
chr20	18984613	18984913	chr20_18984613_18984913	0.00222989715563964	0.163499522729425	32.8450093293345	0.00434197085715734	0	0	0
chr3	30154480	30154780	chr3_30154480_30154780	0.00222741724572588	0.163499522729425	32.1540515575944	0.0042054439386321	0	0	0
chr5	84563237	84563537	chr5_84563237_84563537	0.00223008164009506	0.163499522729425	30.0496382557201	0.00431301807604822	0	0	0
chr6	36547613	36547913	chr6_36547613_36547913	0.00223127768134834	0.163499522729425	21.8532416286138	-0.00434823928518674	0	0	0
chr8	55822352	55822652	chr8_55822352_55822652	0.00223208011851312	0.163499522729425	25.877612751959	0.00433610055590569	0	0	0
chr9	139540823	139541123	chr9_139540823_139541123	0.00222661047747946	0.163499522729425	30.4512373851024	-0.00431907877126167	0	1	0
chr11	39859594	39859894	chr11_39859594_39859894	0.00223836837298644	0.163750256467612	30.0549039504888	0.00434777422517652	0	0	0
chr2	97807676	97807976	chr2_97807676_97807976	0.00223966089826376	0.163750256467612	49.6320588540273	0.00426223471275173	0	0	0
chr21	14879130	14879430	chr21_14879130_14879430	0.00223725286585683	0.163750256467612	29.9137780309624	0.00432243315301445	0	0	0
chr13	100623593	100623893	chr13_100623593_100623893	0.002245258844437	0.164014060955001	45.0732749670219	-0.00433483287476396	0	0	0
chr13	20771541	20771841	chr13_20771541_20771841	0.00224604535365624	0.164014060955001	25.7213249385751	-0.00430252006868448	0	0	0
chr12	111079274	111079574	chr12_111079274_111079574	0.00224873813914929	0.164109270300659	24.2878576476814	-0.00434655389416818	0	0	0
chr11	47459329	47459629	chr11_47459329_47459629	0.00225640899286193	0.164364510064502	25.6393718124752	-0.00429548774921457	0	0	0
chr4	150901337	150901637	chr4_150901337_150901637	0.00225386816251245	0.164364510064502	23.5400293755365	0.00432468702359735	0	0	0
chr5	5497317	5497617	chr5_5497317_5497617	0.00225523537018362	0.164364510064502	43.6354305045686	0.00417854085237066	0	0	0
chr20	46602275	46602575	chr20_46602275_46602575	0.0022697415232737902	0.165132081562712	22.671779909017	-0.00434642173030602	0	0	0
chrX	30628154	30628454	chrX_30628154_30628454	0.00226878458956237	0.165132081562712	22.1955246520316	0.00378363717075306	0	0	0
chr5	20811081	20811381	chr5_20811081_20811381	0.00227128892505024	0.165142200672394	35.4645262033718	0.004321286948989	0	0	0
chr6	102474604	102474904	chr6_102474604_102474904	0.00227267602997251	0.165142200672394	23.3676000167223	0.00429363225830702	0	0	0
chr11	477081	477381	chr11_477081_477381	0.0022793164686338	0.165218281841731	27.6494768545417	-0.00428268020863468	0	0	0
chr11	62676732	62677032	chr11_62676732_62677032	0.00227550549633209	0.165218281841731	34.4471547371195	-0.00422971986099029	0	0	1
chr11	65465746	65466046	chr11_65465746_65466046	0.00227695809567286	0.165218281841731	18.4800008945715	-0.00432642619954096	0	0	0
chr3	114170493	114170793	chr3_114170493_114170793	0.00227931576010853	0.165218281841731	45.9644643437216	-0.00426092063210373	0	0	0
chr15	33711988	33712288	chr15_33711988_33712288	0.00228236624741282	0.165235815901335	29.1955527199029	0.00431968033459662	0	0	0
chr3	90271172	90271472	chr3_90271172_90271472	0.00228375387100412	0.165235815901335	34.9404645211894	0.00433125440948021	0	0	0
chr5	55711173	55711473	chr5_55711173_55711473	0.00228335415306141	0.165235815901335	35.8614093544229	0.00428905465145396	0	0	0
chr10	14529259	14529559	chr10_14529259_14529559	0.0022883056609867	0.165237996317919	24.6919922160751	-0.00432447704478947	0	0	0
chr3	143752495	143752795	chr3_143752495_143752795	0.00229497217108221	0.165237996317919	40.8840156200016	-0.00407938801644108	0	0	0
chr3	157585958	157586258	chr3_157585958_157586258	0.00228818996687608	0.165237996317919	33.4676448270001	0.00423987196844544	0	0	0
chr4	106442031	106442331	chr4_106442031_106442331	0.00229223587600627	0.165237996317919	39.1559222327791	0.004170666995458	0	0	0
chr4	181482094	181482394	chr4_181482094_181482394	0.00229004162189568	0.165237996317919	30.9586869119122	0.00428291063997712	0	0	0
chr8	40089485	40089785	chr8_40089485_40089785	0.00229367881093197	0.165237996317919	23.3506622411846	0.00427882265455608	0	0	0
chr9	9312362	9312662	chr9_9312362_9312662	0.00229407207760714	0.165237996317919	30.5117702058396	0.00429969670746977	0	0	0
chrY	59030036	59030336	chrY_59030036_59030336	0.00229283951123333	0.165237996317919	92.5612005288805	0.00308996948747667	0	0	0
chr6	106263950	106264250	chr6_106263950_106264250	0.00229898914173682	0.165325724330182	27.5860508049316	0.00433727193498795	0	0	0
chr6	31913477	31913777	chr6_31913477_31913777	0.00229815373116689	0.165325724330182	23.0495922686084	-0.00433194924052002	0	0	0
chr16	89984319	89984619	chr16_89984319_89984619	0.00230184956008646	0.165430735537308	41.2457197920426	-0.00425874810001227	0	0	0
chr17	7555068	7555368	chr17_7555068_7555368	0.00230574577470787	0.165610015059747	29.9110115351368	-0.00426969441974112	0	0	0
chr3	113863845	113864145	chr3_113863845_113864145	0.00230974491312934	0.165695799014	30.5039500551922	0.00423737797329955	0	0	1
chr3	124505002	124505302	chr3_124505002_124505302	0.00230957979643	0.165695799014	25.2022687384046	-0.00427703622618242	0	0	0
chr14	22905200	22905500	chr14_22905200_22905500	0.00231888963241874	0.166250878549477	35.5975138756459	0.00419620135750074	0	0	0
chr10	90312977	90313277	chr10_90312977_90313277	0.00233233505474375	0.167113433225036	40.832576911412	0.00409333692154234	0	0	0
chrX	114041187	114041487	chrX_114041187_114041487	0.002342845723045	0.167764792648007	26.2746380712019	0.00381376723271444	0	0	1
chr11	63783978	63784278	chr11_63783978_63784278	0.00236645495679594	0.168594193184615	24.4477971575342	-0.0043061488039832	0	0	0
chr17	25270564	25270864	chr17_25270564_25270864	0.00236724679086455	0.168594193184615	85.3414349056329	0.0042291661947449	0	0	0
chr17	55993674	55993974	chr17_55993674_55993974	0.00236282276820953	0.168594193184615	33.9743394526189	-0.00430193044698311	0	0	0
chr19	15434543	15434843	chr19_15434543_15434843	0.00235914740444893	0.168594193184615	17.4530278897596	-0.00432051348297194	0	0	0
chr19	45665456	45665756	chr19_45665456_45665756	0.00236778923949115	0.168594193184615	19.9761457696967	-0.00432903739910973	0	0	0
chr19	49864686	49864986	chr19_49864686_49864986	0.00236276021089609	0.168594193184615	18.6318453988821	-0.00431819004468963	0	0	0
chr2	158086178	158086478	chr2_158086178_158086478	0.00236869761566847	0.168594193184615	24.6205494732135	0.00430960900807269	0	0	0
chr22	29687207	29687507	chr22_29687207_29687507	0.00236476365607465	0.168594193184615	20.2437267966009	-0.00433160391087854	0	0	0
chr5	129877478	129877778	chr5_129877478_129877778	0.00236256753506921	0.168594193184615	28.3500592102653	0.00423127520112655	0	0	0
chr7	142133904	142134204	chr7_142133904_142134204	0.00236337434506724	0.168594193184615	42.9659504520833	0.00414106628081766	0	0	0
chr1	37700491	37700791	chr1_37700491_37700791	0.00238812795232495	0.168698504707062	23.6399327603555	-0.00432482724707233	0	0	0
chr1	44445472	44445772	chr1_44445472_44445772	0.00240585838945934	0.168698504707062	33.5684380703073	-0.00423171124872056	0	1	0
chr10	66847824	66848124	chr10_66847824_66848124	0.00237344340587911	0.168698504707062	20.8771876865449	0.00420059275639022	0	0	0
chr11	20057294	20057594	chr11_20057294_20057594	0.00239110973591509	0.168698504707062	33.5372755761079	-0.00414478614219975	0	0	0
chr11	319431	319731	chr11_319431_319731	0.00238067396574518	0.168698504707062	36.4768661892289	-0.00411913046363759	0	0	0
chr15	78400713	78401013	chr15_78400713_78401013	0.0023918742872173	0.168698504707062	31.7886847227312	-0.00416885028341894	0	0	0
chr16	28550198	28550498	chr16_28550198_28550498	0.00239623709869959	0.168698504707062	31.0449698592432	-0.00425108189045894	0	0	0
chr17	38249530	38249830	chr17_38249530_38249830	0.00240530987627155	0.168698504707062	36.4126067861537	-0.00417342223333604	0	0	1
chr17	73701507	73701807	chr17_73701507_73701807	0.00238713575990427	0.168698504707062	21.3273921682158	-0.00432639880434666	0	0	0
chr2	155017803	155018103	chr2_155017803_155018103	0.00240323763031659	0.168698504707062	31.367439603306	0.00423541766865232	0	0	0
chr2	241653758	241654058	chr2_241653758_241654058	0.00239583666505857	0.168698504707062	32.012908967981	-0.00423294815996899	0	0	0
chr20	17025670	17025970	chr20_17025670_17025970	0.00239894332217243	0.168698504707062	27.5003452176546	0.00422663945989403	0	0	0
chr20	29448137	29448437	chr20_29448137_29448437	0.00240352015583991	0.168698504707062	65.4802052546344	0.00426719143642155	0	0	0
chr21	10124888	10125188	chr21_10124888_10125188	0.00239555055736357	0.168698504707062	52.1822508611536	0.00427785981908771	0	0	0
chr3	168313243	168313543	chr3_168313243_168313543	0.0023961497665706	0.168698504707062	31.1245244938449	0.00429742120046063	0	0	0
chr3	53839074	53839374	chr3_53839074_53839374	0.00238019852081416	0.168698504707062	30.5488192365804	-0.00429789771000515	0	0	0
chr3	81267172	81267472	chr3_81267172_81267472	0.00240034803623672	0.168698504707062	33.4874834469647	0.00414696646990939	0	0	0
chr6	49499817	49500117	chr6_49499817_49500117	0.00238526745296611	0.168698504707062	46.2926625983214	0.00407030485366267	0	0	0
chr7	110669910	110670210	chr7_110669910_110670210	0.00240490363785846	0.168698504707062	27.4408521571126	0.00428704032482246	0	0	0
chr7	18183819	18184119	chr7_18183819_18184119	0.00239668642101288	0.168698504707062	32.6986355196533	0.00426067366505936	0	1	0
chr7	4755078	4755378	chr7_4755078_4755378	0.00239333874959806	0.168698504707062	41.8587252462382	-0.00416934875974977	0	0	0
chr7	54709225	54709525	chr7_54709225_54709525	0.00237389760828414	0.168698504707062	27.4313542184791	0.00428929961376769	0	0	0
chr8	115059255	115059555	chr8_115059255_115059555	0.00238909107698906	0.168698504707062	28.9701181337034	0.00431971630479296	0	0	0
chr8	130419616	130419916	chr8_130419616_130419916	0.00237927237207859	0.168698504707062	46.06452613867	0.00412877116475631	0	0	0
chr9	35790779	35791079	chr9_35790779_35791079	0.00240013335870178	0.168698504707062	36.0447459390692	-0.00413550483828485	0	0	0
chr6	129691689	129691989	chr6_129691689_129691989	0.0024088904347539402	0.16881092683692	32.4252180271378	0.00415478140741578	0	0	0
chr10	55147175	55147475	chr10_55147175_55147475	0.00241265511511838	0.168974527066667	31.1042089303296	0.00426130489231314	0	0	0
chr2	84044662	84044962	chr2_84044662_84044962	0.00241652989143899	0.169145639652428	25.1094620914755	0.0043149554179334	0	0	0
chr15	79608031	79608331	chr15_79608031_79608331	0.00241894452524312	0.169214407073135	32.493768457594	-0.00427865184167687	0	0	0
chr11	112708193	112708493	chr11_112708193_112708493	0.00243373995924888	0.169328371336289	32.0056727991506	-0.00424608998719493	0	0	0
chr14	104178457	104178757	chr14_104178457_104178757	0.00244318929895536	0.169328371336289	43.1012336990904	-0.00422519832210488	1	0	0
chr15	80795965	80796265	chr15_80795965_80796265	0.0024297067477964	0.169328371336289	21.9738969334334	-0.00430024185448962	0	0	0
chr15	91427489	91427789	chr15_91427489_91427789	0.00243492327875245	0.169328371336289	47.2593299992366	-0.00413197939592283	1	0	0
chr19	5404122	5404422	chr19_5404122_5404422	0.00244217982172213	0.169328371336289	16.2029853691144	-0.00431597951014578	0	0	0
chr2	170705485	170705785	chr2_170705485_170705785	0.00242982720599371	0.169328371336289	26.4258785569836	-0.00424870723259943	0	0	0
chr21	27429822	27430122	chr21_27429822_27430122	0.00244350390284018	0.169328371336289	44.1459697472153	0.00431043735815852	0	0	0
chr22	40592909	40593209	chr22_40592909_40593209	0.00243787766022736	0.169328371336289	18.1611643603504	-0.00426499576543893	0	0	0
chr3	2369259	2369559	chr3_2369259_2369559	0.00243195266545277	0.169328371336289	28.6570024873194	0.00427964346430253	0	0	0
chr5	125771230	125771530	chr5_125771230_125771530	0.00243727120015291	0.169328371336289	22.4639871733075	-0.00429393566990888	0	0	0
chr7	120341494	120341794	chr7_120341494_120341794	0.00243684339242481	0.169328371336289	23.0894784077432	0.00429542892627335	0	0	0
chr7	38491513	38491813	chr7_38491513_38491813	0.00242249545733202	0.169328371336289	29.9098475584559	0.00419244076421863	0	0	0
chr8	91513572	91513872	chr8_91513572_91513872	0.00243413509692927	0.169328371336289	30.6412381546102	0.00425338917366434	0	0	0
chr9	29432333	29432633	chr9_29432333_29432633	0.00243851252978312	0.169328371336289	27.8337838401484	0.00429804187853955	0	0	0
chr9	37036938	37037238	chr9_37036938_37037238	0.00242538542068217	0.169328371336289	22.9062226659036	-0.00429376784668242	0	0	0
chrY	28657267	28657567	chrY_28657267_28657567	0.00244107049259955	0.169328371336289	10.3379285438457	0.0065039223122053	0	0	0
chr1	143527416	143527716	chr1_143527416_143527716	0.00244899676076727	0.169512237403477	64.4225356485873	0.00420586940730013	0	0	0
chr3	118739108	118739408	chr3_118739108_118739408	0.00244902658649651	0.169512237403477	31.5510491693872	-0.00417996807005392	0	0	0
chr1	155033995	155034295	chr1_155033995_155034295	0.00245242314670907	0.169513868425895	31.7218145786579	-0.0041549478995979	0	0	0
chr22	43808795	43809095	chr22_43808795_43809095	0.00245335428099634	0.169513868425895	26.1760282438714	-0.00431206943849544	0	0	0
chr7	16973549	16973849	chr7_16973549_16973849	0.00245271786153153	0.169513868425895	27.4072685004977	0.00428962059710802	0	0	0
chr8	94457462	94457762	chr8_94457462_94457762	0.00245897809878166	0.169803144551286	29.137491415968	0.00425279314125728	0	0	0
chr11	43076870	43077170	chr11_43076870_43077170	0.00246278857234519	0.169867714769252	30.2257386449039	0.00423174738946548	0	0	0
chr4	75242668	75242968	chr4_75242668_75242968	0.00246154109357426	0.169867714769252	31.2820939511453	0.00421081560925437	0	0	0
chr10	685123	685423	chr10_685123_685423	0.00247595489756149	0.169922275538294	34.3040421823755	-0.00421938176449553	0	0	0
chr11	115087093	115087393	chr11_115087093_115087393	0.00247340771831442	0.169922275538294	20.543905458053	-0.00429692253429525	0	0	0
chr11	36768652	36768952	chr11_36768652_36768952	0.0024737487013803	0.169922275538294	72.5787806814737	0.00402795309199905	0	0	0
chr12	123431443	123431743	chr12_123431443_123431743	0.00247440329109121	0.169922275538294	30.8188551251782	-0.00429035575843092	0	1	0
chr12	12586774	12587074	chr12_12586774_12587074	0.00246864206477369	0.169922275538294	28.1188189130409	-0.00426225403613662	0	0	0
chr6	136761127	136761427	chr6_136761127_136761427	0.00247652310986647	0.169922275538294	23.7808144058907	-0.00427507152108249	0	0	0
chr6	55315670	55315970	chr6_55315670_55315970	0.00246994848335704	0.169922275538294	31.5568074618723	0.00426419641689167	0	0	0
chr8	108550280	108550580	chr8_108550280_108550580	0.00247100261037081	0.169922275538294	29.7860779456267	0.00422020681775972	0	0	0
chrX	147805099	147805399	chrX_147805099_147805399	0.00247624137632929	0.169922275538294	14.1339881068189	0.00302503602928693	0	1	0
chr21	44204035	44204335	chr21_44204035_44204335	0.00247896438086373	0.169991061826936	28.0873828436897	-0.00427083037392581	0	0	0
chr10	79261260	79261560	chr10_79261260_79261560	0.00248310339063294	0.17017612053948	37.7378911728269	-0.00426852653001718	0	0	0
chr6	93072206	93072506	chr6_93072206_93072506	0.00248459207964958	0.170179433852033	29.2425510429555	0.00427062253021137	0	0	0
chr10	99807090	99807390	chr10_99807090_99807390	0.00248730463317988	0.170266522027502	33.2077483722918	-0.00422924381085491	0	0	0
chr21	24333593	24333893	chr21_24333593_24333893	0.00249054089292273	0.170290733553592	29.9818023065151	0.00430167736728258	0	0	0
chr4	45885554	45885854	chr4_45885554_45885854	0.00248947080933806	0.170290733553592	27.9599203540062	0.00427361568519324	0	0	0
chr2	22322401	22322701	chr2_22322401_22322701	0.00249584987424157	0.170357974778388	35.0131294808189	0.00429880276578121	0	0	0
chr3	15361981	15362281	chr3_15361981_15362281	0.00249504194753251	0.170357974778388	25.5165464406288	-0.00426485234906896	0	0	0
chr3	69380112	69380412	chr3_69380112_69380412	0.0024935441336063	0.170357974778388	31.892513117821	0.00418281243831585	0	0	0
chr1	108997704	108998004	chr1_108997704_108998004	0.00251118421501099	0.170687596531315	37.5889882358401	0.0039351052807649	0	0	0
chr11	65640977	65641277	chr11_65640977_65641277	0.00251279292126792	0.170687596531315	73.384912756649	-0.00413843707334407	0	1	0
chr11	67874196	67874496	chr11_67874196_67874496	0.00251512547871403	0.170687596531315	21.23104694714	-0.00429890257303726	0	0	0
chr14	45272499	45272799	chr14_45272499_45272799	0.00250674783572811	0.170687596531315	49.9506442246736	0.00407006063992168	0	0	0
chr15	29214281	29214581	chr15_29214281_29214581	0.00251416283300581	0.170687596531315	27.9995903586598	-0.00417207300568684	0	0	0
chr15	63673913	63674213	chr15_63673913_63674213	0.00251097335753168	0.170687596531315	23.5457930750443	-0.00428254060278418	0	0	1
chr20	2110735	2111035	chr20_2110735_2111035	0.0025061660545003	0.170687596531315	31.380249092369	-0.00423361931344799	0	0	0
chr4	73806769	73807069	chr4_73806769_73807069	0.0025103512793371	0.170687596531315	29.6013381001299	0.00420305881573276	0	0	0
chr5	99379646	99379946	chr5_99379646_99379946	0.00251025169511117	0.170687596531315	27.2621857592393	0.0042950582458493	0	0	0
chrX	28248124	28248424	chrX_28248124_28248424	0.00251501087791195	0.170687596531315	34.7704209592404	0.00339075997680933	0	0	0
chr12	71248686	71248986	chr12_71248686_71248986	0.00252428758151563	0.170971818790509	30.8183360660882	0.00412910210161766	0	0	0
chr17	36608040	36608340	chr17_36608040_36608340	0.00252459616588194	0.170971818790509	25.6495764887866	-0.00430125912692765	0	0	0
chr20	60851567	60851867	chr20_60851567_60851867	0.00252510176543298	0.170971818790509	20.8520780815626	-0.00430094806742461	0	0	0
chr9	139898845	139899145	chr9_139898845_139899145	0.00252229702775945	0.170971818790509	32.8994409541982	-0.00424874517530051	0	0	0
chr17	27012007	27012307	chr17_27012007_27012307	0.00252846224158607	0.17110130055434	34.9205745244367	-0.00425702828011055	0	0	0
chr3	142547571	142547871	chr3_142547571_142547871	0.0025317779143355	0.171227603969415	41.0610220634628	0.00393511698322472	0	0	0
chr21	44457132	44457432	chr21_44457132_44457432	0.00253324133784596	0.171228564387401	20.604580002384	-0.00429991742887329	0	0	0
chr6	10279028	10279328	chr6_10279028_10279328	0.00253976422445632	0.1714943253	29.410713708939898	0.00429444000038205	0	0	0
chr7	57692646	57692946	chr7_57692646_57692946	0.0025400760822923	0.1714943253	101.649785880418	0.00415718499523496	0	0	0
chr11	61062060	61062360	chr11_61062060_61062360	0.00255756218644581	0.17185162043369	53.2595804362437	-0.00394686620310508	0	0	0
chr12	106500699	106500999	chr12_106500699_106500999	0.00255845859860909	0.17185162043369	32.6840549190766	-0.00415410564335907	0	0	0
chr12	87077291	87077591	chr12_87077291_87077591	0.00255791280164028	0.17185162043369	28.6551602054396	0.00417125299172326	0	0	0
chr13	113680425	113680725	chr13_113680425_113680725	0.00255681547709445	0.17185162043369	31.895203240408	-0.00427586112286531	0	0	0
chr19	2599098	2599398	chr19_2599098_2599398	0.00255243268536888	0.17185162043369	30.7183387180083	-0.00425418331542026	0	1	0
chr20	36793598	36793898	chr20_36793598_36793898	0.00255263393156984	0.17185162043369	30.85338140431	-0.00421048127173659	0	0	0
chr3	20887646	20887946	chr3_20887646_20887946	0.00255377691739655	0.17185162043369	32.784136646733	0.00428895412648438	0	0	0
chr5	105900137	105900437	chr5_105900137_105900437	0.00255801337506072	0.17185162043369	31.2793267683967	0.00428953850551078	0	0	0
chr5	8686898	8687198	chr5_8686898_8687198	0.00255155110351763	0.17185162043369	29.2922089006463	0.00422746079317632	0	0	0
chr15	22060727	22061027	chr15_22060727_22061027	0.00256509498828708	0.172199490372782	46.5716878016471	0.00428457965905939	0	0	0
chr4	55541908	55542208	chr4_55541908_55542208	0.00256810001172367	0.172303323444166	27.9633514420128	0.00422583945305399	0	0	0
chr1	32389561	32389861	chr1_32389561_32389861	0.00257008306508748	0.172338509821916	20.5140869887318	-0.00429631291223445	0	1	0
chr8	117270615	117270915	chr8_117270615_117270915	0.00257406751618807	0.172409991594474	34.534348422717	0.0040809899724056	0	0	0
chrX	35717767	35718067	chrX_35717767_35718067	0.0025737848578069	0.172409991594474	19.3634438171706	0.00326179175026728	0	0	0
chr17	45331207	45331507	chr17_45331207_45331507	0.00257782175045152	0.172563623489715	26.9991873505296	-0.00426338973206249	0	0	0
chr21	10088374	10088674	chr21_10088374_10088674	0.00258022298591905	0.172626560720446	60.9046101080587	0.00419663245940177	0	0	0
chr1	180925242	180925542	chr1_180925242_180925542	0.0025939286226547	0.173017754302176	34.1719919835637	-0.00421859623795744	0	0	0
chr2	188906671	188906971	chr2_188906671_188906971	0.00259413033726832	0.173017754302176	33.7834340256128	0.00418093614440544	0	0	0
chr2	35117606	35117906	chr2_35117606_35117906	0.00259492644456802	0.173017754302176	32.2133104936097	0.004241914040088	0	0	0
chr22	18056553	18056853	chr22_18056553_18056853	0.00259778502380036	0.173017754302176	28.1873516799015	-0.00425492815132019	0	0	0
chr6	112014023	112014323	chr6_112014023_112014323	0.0025938957873077	0.173017754302176	33.8098981708572	-0.00416385724348814	0	0	0
chr6	68156140	68156440	chr6_68156140_68156440	0.00259510748227988	0.173017754302176	29.3719667704834	0.00425742037226931	0	0	0
chr7	82440055	82440355	chr7_82440055_82440355	0.00259667542361641	0.173017754302176	37.8091738942764	0.00412440935639181	0	0	0
chrY	13423815	13424115	chrY_13423815_13424115	0.00258792095250158	0.173017754302176	64.3973800879662	0.00507524221928974	0	0	0
chr2	144115548	144115848	chr2_144115548_144115848	0.0025996557946972	0.173044806453557	30.1397734140947	0.00425294200761572	0	0	0
chr8	133408138	133408438	chr8_133408138_133408438	0.00260147761822454	0.17306857181783	35.7880476031028	-0.00409164538925147	0	0	0
chr4	130929983	130930283	chr4_130929983_130930283	0.00260683797007864	0.173132726161176	32.9854472606472	0.00414344761037438	0	0	0
chr5	34552135	34552435	chr5_34552135_34552435	0.00260624038464085	0.173132726161176	42.6248777886959	0.00419530118519264	0	0	0
chrX	119694917	119695217	chrX_119694917_119695217	0.00260579899179381	0.173132726161176	120.959933141174	0.0035950178053539	0	0	0
chr16	4424160	4424460	chr16_4424160_4424460	0.00261454925875491	0.173255313527992	47.041413400398	-0.00409646489666503	0	0	0
chr4	30607367	30607667	chr4_30607367_30607667	0.00261176772542034	0.173255313527992	30.7556847265991	0.00424696100986871	0	0	0
chr5	52189330	52189630	chr5_52189330_52189630	0.00261216333127693	0.173255313527992	36.4994420613251	0.00406098764431249	0	0	0
chr6	131675594	131675894	chr6_131675594_131675894	0.00261447997526662	0.173255313527992	28.5561451155884	0.00418383629772082	0	0	0
chr19	19415827	19416127	chr19_19415827_19416127	0.00261617624205878	0.173265950309265	19.575190369099	-0.00428602882509753	1	0	0
chr11	101569190	101569490	chr11_101569190_101569490	0.00262073679908659	0.173276605643917	31.1062186068951	0.00424781691429115	0	0	0
chr19	53445841	53446141	chr19_53445841_53446141	0.00262052735556794	0.173276605643917	47.2084468959582	-0.00419569180475763	0	0	0
chr7	24174377	24174677	chr7_24174377_24174677	0.00261956919940716	0.173276605643917	25.4817333423703	0.00427705492009041	0	0	0
chr20	44746713	44747013	chr20_44746713_44747013	0.00262503299767084	0.173366628698046	33.3455797675362	-0.00421448612466956	0	0	0
chr5	112666777	112667077	chr5_112666777_112667077	0.00262436325923095	0.173366628698046	33.6248458844129	0.00414097678145778	0	0	0
chr13	81330129	81330429	chr13_81330129_81330429	0.00262866654194844	0.173447818961857	48.0850592016908	0.00399262804363832	0	0	0
chr7	36763819	36764119	chr7_36763819_36764119	0.00262919835263631	0.173447818961857	32.6546902559558	0.00419381154513444	0	0	0
chr13	63635338	63635638	chr13_63635338_63635638	0.00263497552148326	0.173565870090221	100.715869407568	0.00427139179138975	0	0	0
chr2	90416878	90417178	chr2_90416878_90417178	0.00264064538786259	0.173565870090221	95.0494805128046	0.00408297285014753	0	0	0
chr3	49644653	49644953	chr3_49644653_49644953	0.00264115361746952	0.173565870090221	32.7543007632676	-0.0041827067048854	0	0	0
chr4	39854756	39855056	chr4_39854756_39855056	0.00264127085806602	0.173565870090221	24.717313270694	0.00423894696571729	0	0	0
chr5	40385562	40385862	chr5_40385562_40385862	0.00263962054372151	0.173565870090221	28.4636052604118	0.00416460832763157	0	0	0
chr8	134571811	134572111	chr8_134571811_134572111	0.00263680876585839	0.173565870090221	23.8021534458649	-0.00422417841176873	0	0	0
chr8	27491456	27491756	chr8_27491456_27491756	0.0026387936817714	0.173565870090221	24.9370398295145	-0.00421032525371074	0	0	0
chr12	50038336	50038636	chr12_50038336_50038636	0.00265282688771957	0.174044098122649	40.6513926451578	-0.00407230484960461	0	0	0
chr15	56721101	56721401	chr15_56721101_56721401	0.00265296753943134	0.174044098122649	23.9036573706091	0.00427317894164383	0	0	0
chr19	710139	710439	chr19_710139_710439	0.00265109510470698	0.174044098122649	32.8582341230849	-0.00417466461639898	0	0	0
chr4	122113624	122113924	chr4_122113624_122113924	0.00265713208049001	0.174220571350752	37.2474490050208	0.00417320989373139	0	0	0
chr17	38347766	38348066	chr17_38347766_38348066	0.00267759106297308	0.174346414339155	38.8973446487714	-0.00409540446036093	0	0	0
chr17	55734613	55734913	chr17_55734613_55734913	0.00266433941231676	0.174346414339155	21.2047298648269	-0.00427607879471474	0	0	0
chr17	80981021	80981321	chr17_80981021_80981321	0.0026709595850527	0.174346414339155	22.2129748567008	-0.00427097502798114	0	0	0
chr2	184932108	184932408	chr2_184932108_184932408	0.00267505868240465	0.174346414339155	32.8457246586856	0.00424557574997945	0	0	0
chr21	10638114	10638414	chr21_10638114_10638414	0.00266545229615473	0.174346414339155	70.8391754119052	0.00424865224284733	0	0	0
chr22	18931905	18932205	chr22_18931905_18932205	0.00267565382035066	0.174346414339155	39.7039405810524	0.00414984776910197	0	1	0
chr5	115473455	115473755	chr5_115473455_115473755	0.00266882678690444	0.174346414339155	31.2843965675903	0.00418563107367701	0	0	0
chr5	120208817	120209117	chr5_120208817_120209117	0.00266581281795301	0.174346414339155	37.9581149463688	0.00415300250884002	0	0	0
chr8	108888547	108888847	chr8_108888547_108888847	0.00266165505427032	0.174346414339155	26.0549039539117	0.00427521062967459	0	0	0
chr9	126187730	126188030	chr9_126187730_126188030	0.0026714763838697	0.174346414339155	30.7586959974064	-0.00423172535063983	0	0	0
chr9	137230711	137231011	chr9_137230711_137231011	0.00267817983157408	0.174346414339155	35.2408262907728	-0.00420364492687041	0	0	0
chrX	45124492	45124792	chrX_45124492_45124792	0.0026782343254923	0.174346414339155	20.0325251687616	0.00401126732570205	0	0	0
chrY	13442233	13442533	chrY_13442233_13442533	0.00266886542919955	0.174346414339155	52.3334432700235	0.010329762190871	0	0	0
chr2	22260199	22260499	chr2_22260199_22260499	0.00268189496047168	0.174392544507237	30.3712802521158	0.00417833371583197	0	0	0
chr9	68678955	68679255	chr9_68678955_68679255	0.00268069781829944	0.174392544507237	52.3937198015695	0.0040436557143283	0	0	0
chr2	23232662	23232962	chr2_23232662_23232962	0.00268821834962777	0.174707576702541	43.0858880843029	0.00397583395863709	0	0	0
chr4	26333021	26333321	chr4_26333021_26333321	0.00269920064403013	0.175324878775947	22.2102882115546	-0.00424864200278297	0	0	0
chr1	111005652	111005952	chr1_111005652_111005952	0.00270401029840735	0.175446783903489	24.5301154496592	0.00425615747012487	0	0	0
chr13	55665404	55665704	chr13_55665404_55665704	0.00270404727375122	0.175446783903489	28.3751319072701	0.00426852076284366	0	0	0
chr12	117156544	117156844	chr12_117156544_117156844	0.00270798209078888	0.175509325282988	25.3341576188068	-0.00424288695514688	0	0	0
chr3	189876578	189876878	chr3_189876578_189876878	0.00270776993456117	0.175509325282988	25.505842920412	0.00423100405000392	0	0	0
chr15	22461035	22461335	chr15_22461035_22461335	0.00271077040619905	0.175593719864709	47.2624632063842	0.00425912057559804	0	0	0
chr10	72260607	72260907	chr10_72260607_72260907	0.00271777086978111	0.175950719893906	24.212385429289	-0.00426972724279477	0	0	0
chr5	146347257	146347557	chr5_146347257_146347557	0.00272155620653217	0.176099292943148	35.8410290815855	0.00413747214253227	0	0	0
chr14	105742266	105742566	chr14_105742266_105742566	0.00272688296365765	0.176207242657214	25.8231366795354	-0.00424421981126239	0	0	0
chr16	2537166	2537466	chr16_2537166_2537466	0.00272769861551259	0.176207242657214	30.2504828292401	-0.0041771921297813	0	0	0
chr8	130492610	130492910	chr8_130492610_130492910	0.00272714010870369	0.176207242657214	30.48617124882	0.00423163567659897	0	0	0
chr3	155964909	155965209	chr3_155964909_155965209	0.00272962108319086	0.176235076623588	34.4264811872195	0.0039852942889796	0	0	0
chr10	91939528	91939828	chr10_91939528_91939828	0.0027344830811953	0.17645256417771	27.5324446040441	0.00421391032095681	0	0	0
chr12	86588591	86588891	chr12_86588591_86588891	0.00274319334911744	0.176665231222227	34.838912360894	0.00423682080559236	0	0	0
chr5	57987146	57987446	chr5_57987146_57987446	0.00274375972723938	0.176665231222227	27.1023861017513	0.00419915893396255	0	1	0
chr6	152785404	152785704	chr6_152785404_152785704	0.00273954886577579	0.176665231222227	24.9456015507429	-0.0042071111362644	0	0	0
chr9	134145904	134146204	chr9_134145904_134146204	0.00274200404779687	0.176665231222227	39.5552386161841	-0.00418990879737815	0	1	0
chr3	46734885	46735185	chr3_46734885_46735185	0.00274724533407103	0.176731034511113	41.7656865015515	-0.00404631240400213	0	0	0
chr8	91812491	91812791	chr8_91812491_91812791	0.00274777329538996	0.176731034511113	31.8319445917367	0.00415884565117744	0	0	0
chr10	133234732	133235032	chr10_133234732_133235032	0.00275220634298448	0.176823645370474	29.723279464042	-0.00423757648076761	0	0	0
chr8	127389466	127389766	chr8_127389466_127389766	0.00275112710602951	0.176823645370474	44.4906178677732	0.00406616182470087	0	0	0
chr12	116061531	116061831	chr12_116061531_116061831	0.00275813700121705	0.176916071100867	19.9636806057746	-0.00424497919906526	0	0	0
chr19	34310949	34311249	chr19_34310949_34311249	0.00275667851073906	0.176916071100867	33.0821231991376	-0.00420865199346196	0	0	0
chrX	137827369	137827669	chrX_137827369_137827669	0.00275693560131751	0.176916071100867	29.1453509674486	0.0038144099207656	0	0	0
chr1	142544105	142544405	chr1_142544105_142544405	0.00276726843530651	0.177405480286671	155.835744748341	0.0042567751203654	0	0	0
chr12	102821293	102821593	chr12_102821293_102821593	0.00277799139967722	0.177517575989421	56.476188525774	0.00413110403055171	0	1	0
chr15	23482079	23482379	chr15_23482079_23482379	0.00277803167110534	0.177517575989421	71.2125296046428	0.00415736826478615	0	0	0
chr18	35451471	35451771	chr18_35451471_35451771	0.00277558836930382	0.177517575989421	34.826047711403596	0.00412714058598428	0	0	0
chr20	3733751	3734051	chr20_3733751_3734051	0.0027755726422207	0.177517575989421	31.0892410808093	-0.0041563674336574	0	1	0
chr4	2790117	2790417	chr4_2790117_2790417	0.00277659506963663	0.177517575989421	29.7421932597723	-0.00412623139397772	0	0	0
chr8	48438992	48439292	chr8_48438992_48439292	0.00277413014631021	0.177517575989421	36.050532030375	-0.00411665792580914	0	0	0
chr17	40819984	40820284	chr17_40819984_40820284	0.0027869397453924	0.177761025809871	33.5049712300398	-0.00414765161283312	0	0	0
chr7	50755551	50755851	chr7_50755551_50755851	0.00278588789852097	0.177761025809871	29.1799151358165	0.00418132290326269	0	0	0
chr7	852956	853256	chr7_852956_853256	0.00278785954385615	0.177761025809871	40.230839459005	-0.00410741629580869	0	0	0
chr9	119622905	119623205	chr9_119622905_119623205	0.00278641179518345	0.177761025809871	28.5119757396629	0.0040573911952872304	0	0	0
chr11	11991397	11991697	chr11_11991397_11991697	0.00279033581053669	0.177790596454528	42.540191784976	-0.00411667013815832	0	0	0
chr17	6616683	6616983	chr17_6616683_6616983	0.00279735187562603	0.177790596454528	25.2629941026936	-0.00425568246874456	0	1	0
chr17	78769534	78769834	chr17_78769534_78769834	0.0027938458355894	0.177790596454528	27.6170414989166	-0.00420270732049314	0	0	0
chr2	78531877	78532177	chr2_78531877_78532177	0.002795784302394	0.177790596454528	28.3693902534713	0.00417647390341432	0	0	0
chr4	190677109	190677409	chr4_190677109_190677409	0.00279688649671064	0.177790596454528	99.4834677669042	0.00413422395889963	0	0	0
chr7	51344708	51345008	chr7_51344708_51345008	0.00279260236155328	0.177790596454528	44.8964170827675	-0.00398864848324339	0	0	0
chr3	83711572	83711872	chr3_83711572_83711872	0.00279958503677219	0.177836866271348	24.7776618496424	0.00423654280235403	0	0	0
chr16	46491220	46491520	chr16_46491220_46491520	0.00280120589226589	0.177844212027404	59.5355899759945	0.00415301754030522	0	0	0
chr4	85725229	85725529	chr4_85725229_85725529	0.00280492085956119	0.177984430396817	32.241239514262	0.00414767636150499	0	0	0
chr9	137393144	137393444	chr9_137393144_137393444	0.00280855215893784	0.178119191992928	23.9537029928134	-0.00424991980535824	0	0	0
chr5	101489035	101489335	chr5_101489035_101489335	0.0028108610788770802	0.178169988300153	41.0780472627614	0.00407686838897517	0	0	0
chr12	18293040	18293340	chr12_18293040_18293340	0.00282695186200812	0.178187765770548	31.8779615924029	0.00418297334762663	0	1	0
chr12	63713333	63713633	chr12_63713333_63713633	0.00282724535926963	0.178187765770548	30.9166451557356	0.00417715947229927	0	0	0
chr15	44203636	44203936	chr15_44203636_44203936	0.00282478372111117	0.178187765770548	27.9606809571266	-0.00424575333397907	0	0	0
chr16	2198208	2198508	chr16_2198208_2198508	0.0028163302736981498	0.178187765770548	43.2975383770026	-0.00403446516335826	0	0	0
chr19	10041565	10041865	chr19_10041565_10041865	0.00282748781332249	0.178187765770548	22.8925380866667	-0.00423879748515246	0	0	0
chr20	46012800	46013100	chr20_46012800_46013100	0.00281573029671671	0.178187765770548	42.8375266819481	-0.00419405900593439	0	0	0
chr3	176241367	176241667	chr3_176241367_176241667	0.00282802092009819	0.178187765770548	31.311806932257	0.00413842426058614	0	0	0
chr4	190924220	190924520	chr4_190924220_190924520	0.00282718098257526	0.178187765770548	44.120172650222	0.00418694162447626	0	0	0
chr4	90190427	90190727	chr4_90190427_90190727	0.00281840433639825	0.178187765770548	24.863981473486	0.00423353426773872	0	1	0
chr5	39560884	39561184	chr5_39560884_39561184	0.00282395061284119	0.178187765770548	32.0845536388678	0.00418905018904449	0	0	0
chr7	32930017	32930317	chr7_32930017_32930317	0.00282535594150675	0.178187765770548	36.1115439038112	-0.00414342573091983	0	0	0
chrX	10087557	10087857	chrX_10087557_10087857	0.00282923901910714	0.178187765770548	62.1179684018824	0.00343781270439743	0	0	0
chr12	57560819	57561119	chr12_57560819_57561119	0.00283183057143387	0.17825596466492	28.1345232310452	-0.00424079514109669	1	0	0
chr2	242893028	242893328	chr2_242893028_242893328	0.00283357402873476	0.178270734101741	26.1579720026989	-0.00423401099199305	0	0	0
chr10	35637301	35637601	chr10_35637301_35637601	0.00283609479518593	0.17833436521597	31.547307775932	-0.00417023499920862	0	0	0
chr17	16310440	16310740	chr17_16310440_16310740	0.00283922237481957	0.178341202567614	27.4690001968788	-0.00421371667728272	0	0	0
chr21	11096355	11096655	chr21_11096355_11096655	0.00283817839254935	0.178341202567614	180.485315266761	0.00396508934950976	0	0	0
chr16	27246562	27246862	chr16_27246562_27246862	0.00284840212757917	0.178534595958656	40.1162025735395	-0.00414141881287944	0	0	0
chr4	148704580	148704880	chr4_148704580_148704880	0.00284508997982495	0.178534595958656	33.4610876541442	0.00408751883104637	0	0	0
chr4	6190630	6190930	chr4_6190630_6190930	0.00284808885964168	0.178534595958656	27.2494875075411	-0.00422035711613076	0	0	0
chr7	73476375	73476675	chr7_73476375_73476675	0.00284731101488628	0.178534595958656	51.6585299833986	-0.00399140689881614	0	0	0
chr8	19465124	19465424	chr8_19465124_19465424	0.00284985652361387	0.178534595958656	28.6765284752632	-0.00418876875262543	0	0	0
chr11	120051341	120051641	chr11_120051341_120051641	0.00285923285296063	0.17899766705041	32.4849839997741	-0.00416424361790003	0	0	0
chr6	16635965	16636265	chr6_16635965_16636265	0.00286027824659062	0.17899766705041	28.1346121050906	-0.00409923069070962	0	0	0
chr1	205780694	205780994	chr1_205780694_205780994	0.0028691963476615	0.179086287331073	32.6486159766448	-0.00420420242565789	0	0	0
chr17	48503576	48503876	chr17_48503576_48503876	0.00286686371414012	0.179086287331073	26.2457050466987	-0.00420348544731493	0	0	0
chr3	1750068	1750368	chr3_1750068_1750368	0.0028635171863605202	0.179086287331073	32.7874122811302	0.00405394845822507	0	0	0
chr4	181110879	181111179	chr4_181110879_181111179	0.00286927298664197	0.179086287331073	28.7166157319215	0.00421286070964625	0	0	0
chrX	134249433	134249733	chrX_134249433_134249733	0.00286544227449115	0.179086287331073	21.3782245228759	0.00478597821035093	0	0	0
chr11	87063878	87064178	chr11_87063878_87064178	0.0028722181434874	0.179175458336496	89.6216728364488	0.00366774354220997	0	0	0
chr15	20324878	20325178	chr15_20324878_20325178	0.00287712229382979	0.179292063956001	53.2356851167994	0.00420515996665377	0	0	0
chr9	19425739	19426039	chr9_19425739_19426039	0.00287657378351795	0.179292063956001	32.3954895149388	0.0041966508134397	0	0	0
chr13	106741772	106742072	chr13_106741772_106742072	0.00288537894638911	0.179711804572359	38.0477661584767	0.0041588684081417604	0	0	0
chr3	70813171	70813471	chr3_70813171_70813471	0.00288692301890224	0.17971323947804899	27.5655346194971	0.00416515262499316	0	0	0
chr17	57797018	57797318	chr17_57797018_57797318	0.00289045502425752	0.179827862767377	20.4122388970142	-0.00422996309058898	0	0	0
chr8	82230128	82230428	chr8_82230128_82230428	0.00289180834228804	0.179827862767377	28.3441430678354	0.00412669134684629	0	0	0
chr11	84254961	84255261	chr11_84254961_84255261	0.00290146970964094	0.179990477633673	33.2670291083859	0.00410483062573237	0	0	0
chr17	79288957	79289257	chr17_79288957_79289257	0.00290111620800545	0.179990477633673	28.5822640196602	-0.00423978951051358	0	0	0
chr18	46190610	46190910	chr18_46190610_46190910	0.00289893619151699	0.179990477633673	39.5007111246837	-0.00400445208505542	0	0	0
chr2	241897195	241897495	chr2_241897195_241897495	0.00290121011762977	0.179990477633673	25.4902365534997	-0.00421845613137632	0	0	0
chr4	107785329	107785629	chr4_107785329_107785629	0.00290204025232029	0.179990477633673	26.9791946496313	0.00422719214557198	0	0	0
chr7	151976849	151977149	chr7_151976849_151977149	0.00290520498430663	0.18009222418982	67.5390838030932	0.00400212003374114	0	0	0
chr11	24823408	24823708	chr11_24823408_24823708	0.00290719221507156	0.180120909593674	28.3361871280831	0.00422109740339844	0	0	0
chr16	56651169	56651469	chr16_56651169_56651469	0.00290881217794253	0.180126822037875	29.8509073802617	-0.00419861943778074	0	0	0
chr10	99618061	99618361	chr10_99618061_99618361	0.00291081082664166	0.180156165945189	22.4017089039619	-0.00419223077572402	0	0	0
chr13	44971376	44971676	chr13_44971376_44971676	0.0029139168125744	0.180229317150246	26.7088117086146	-0.00416204233057013	0	0	0
chr2	91712948	91713248	chr2_91712948_91713248	0.0029150435462296	0.180229317150246	66.1540658686899	0.00416387939210059	0	0	0
chr10	116163391	116163691	chr10_116163391_116163691	0.00291791508731287	0.180262511810777	30.9612317650862	-0.00402281981478489	0	0	0
chr6	127421887	127422187	chr6_127421887_127422187	0.00291863180558955	0.180262511810777	27.0317509142183	0.00408115830536777	0	0	0
chr9	36154529	36154829	chr9_36154529_36154829	0.00292189792193577	0.180369949463195	35.8744956765562	-0.0041924805326583	0	0	0
chr1	156076121	156076421	chr1_156076121_156076421	0.00292537120126723	0.180466785353546	69.7819867454205	-0.00409505371769631	0	0	0
chr6	113064512	113064812	chr6_113064512_113064812	0.00292652143626341	0.180466785353546	27.6733589169431	0.00423448266498981	0	0	0
chr22	41897274	41897574	chr22_41897274_41897574	0.0029328959766859	0.180620579256124	24.1541788836513	-0.00420128980150461	0	0	0
chr3	74306523	74306823	chr3_74306523_74306823	0.00293360156063802	0.180620579256124	26.5377389638702	0.00413502095261156	0	1	0
chr8	31321894	31322194	chr8_31321894_31322194	0.00293062633368461	0.180620579256124	30.333511054093	0.00418146075960355	0	0	0
chr10	20470387	20470687	chr10_20470387_20470687	0.0029481684100442	0.181333636672736	27.0975254661698	0.00418154273769962	0	0	0
chr4	81311568	81311868	chr4_81311568_81311868	0.00294825238716505	0.181333636672736	32.9743384464536	0.00423006808892079	0	0	0
chr8	58425187	58425487	chr8_58425187_58425487	0.00295127606421462	0.181425166253427	27.8068214523064	0.00412393186115429	0	0	0
chr13	63647732	63648032	chr13_63647732_63648032	0.00295335638903875	0.181458639665994	68.3508002636646	0.00409578790698153	0	0	0
chr11	29355804	29356104	chr11_29355804_29356104	0.0029549416108287	0.181461674221743	41.0479447543069	0.00403925766774953	0	0	0
chr5	29433656	29433956	chr5_29433656_29433956	0.00296167565928065	0.181780728569001	52.7684575604212	0.00416305411877088	0	0	0
chr1	182676267	182676567	chr1_182676267_182676567	0.0029813907511601	0.181853031294642	23.1144563963915	-0.00420055297396245	0	0	0
chr11	21821305	21821605	chr11_21821305_21821605	0.00297129219058283	0.181853031294642	26.9603824418623	0.00422617783203916	0	0	0
chr11	35843577	35843877	chr11_35843577_35843877	0.00298766520032429	0.181853031294642	70.547589893785	0.00387976046300541	0	0	0
chr11	36177715	36178015	chr11_36177715_36178015	0.00298984521173797	0.181853031294642	42.8972078915836	-0.0039610002159061	0	0	0
chr11	47594898	47595198	chr11_47594898_47595198	0.00298473308065963	0.181853031294642	31.7419812778284	-0.00408085028383359	0	0	0
chr11	74871501	74871801	chr11_74871501_74871801	0.00298265652390202	0.181853031294642	22.1269419168173	-0.00422724870392244	0	0	0
chr12	39969012	39969312	chr12_39969012_39969312	0.00298333270714666	0.181853031294642	27.2160256239835	0.00412257953540643	0	0	0
chr16	30022004	30022304	chr16_30022004_30022304	0.00297431856115063	0.181853031294642	26.3348957230137	-0.00419163865205714	1	0	0
chr17	78809920	78810220	chr17_78809920_78810220	0.00297002091159392	0.181853031294642	32.6599816994169	-0.00421430565250689	0	0	0
chr20	12863733	12864033	chr20_12863733_12864033	0.00298973018381078	0.181853031294642	36.6137797244878	0.0041210943682519	0	0	0
chr21	16124359	16124659	chr21_16124359_16124659	0.00298410564035009	0.181853031294642	30.0920329387231	0.00416177616738854	0	0	0
chr22	45064149	45064449	chr22_45064149_45064449	0.00296454833048838	0.181853031294642	26.0358451195601	-0.00419709430833355	0	0	0
chr4	182623103	182623403	chr4_182623103_182623403	0.00296705460171193	0.181853031294642	34.2362721630242	0.00410353719026769	0	0	0
chr4	93540292	93540592	chr4_93540292_93540592	0.00298366185107778	0.181853031294642	23.4893503175056	0.00422630200917211	0	0	0
chr5	23821018	23821318	chr5_23821018_23821318	0.00298079589116886	0.181853031294642	39.4930289804314	0.00411019161379043	0	0	0
chr7	80046562	80046862	chr7_80046562_80046862	0.00298174726009015	0.181853031294642	23.5522116219073	0.00421308473689745	0	0	0
chrX	76016676	76016976	chrX_76016676_76016976	0.00297465342405601	0.181853031294642	20.8989692313671	0.00302665139036656	0	0	0
chrY	22225598	22225898	chrY_22225598_22225898	0.00299055826228494	0.181853031294642	19.6786569585588	0.0056393028540893	0	0	0
chr4	135510674	135510974	chr4_135510674_135510974	0.00299410906066131	0.181881734568255	27.5571245696665	0.00421800883133316	0	0	0
chr4	138715966	138716266	chr4_138715966_138716266	0.00299303616944072	0.181881734568255	31.2927947198974	0.00410644517614021	0	0	0
chr2	151343253	151343553	chr2_151343253_151343553	0.00300138999078304	0.182010716361761	36.9973291792641	-0.00401522447447027	0	0	0
chr3	174676962	174677262	chr3_174676962_174677262	0.00300239425645839	0.182010716361761	27.6403989243874	0.00414487906203029	0	0	0
chr4	107122564	107122864	chr4_107122564_107122864	0.00299830971561379	0.182010716361761	29.8849603707946	0.00418720988419517	0	0	0
chr4	141923686	141923986	chr4_141923686_141923986	0.00300132017753752	0.182010716361761	34.6348669347739	0.00405360545421506	0	1	0
chr12	125318382	125318682	chr12_125318382_125318682	0.00300619868462093	0.182147890761709	30.6725360481677	-0.00417721314891954	0	0	0
chr1	201577791	201578091	chr1_201577791_201578091	0.00302527952312822	0.182377187228478	28.05310362087	-0.00417399559875949	0	0	0
chr1	21830277	21830577	chr1_21830277_21830577	0.00304702897614104	0.182377187228478	16.461529101666	-0.00418217287389531	0	1	0
chr11	11532524	11532824	chr11_11532524_11532824	0.00304349921705499	0.182377187228478	45.390771669064	-0.00399441925028503	0	0	0
chr11	86319401	86319701	chr11_86319401_86319701	0.00302912510437351	0.182377187228478	37.5971511346426	-0.00408769319551148	0	0	0
chr12	45963614	45963914	chr12_45963614_45963914	0.00301883941729695	0.182377187228478	24.7938051584005	0.00419781582348188	0	0	0
chr13	19447440	19447740	chr13_19447440_19447740	0.00303618002247434	0.182377187228478	34.3884087485158	0.00417508222917022	0	0	0
chr14	70439460	70439760	chr14_70439460_70439760	0.00304623580173289	0.182377187228478	23.5382291552118	-0.00421427493768499	0	0	0
chr15	97687614	97687914	chr15_97687614_97687914	0.00302377240160346	0.182377187228478	31.090345295972	0.00411549311519927	0	0	0
chr17	65487175	65487475	chr17_65487175_65487475	0.00303903888934731	0.182377187228478	52.8206077346094	-0.0041978544823272	0	0	0
chr18	11071457	11071757	chr18_11071457_11071757	0.00303392823745806	0.182377187228478	28.1709742016948	0.00417183143851025	0	0	0
chr19	49559472	49559772	chr19_49559472_49559772	0.00301349281680774	0.182377187228478	21.3687703880709	-0.00421511156137941	0	0	0
chr19	50918023	50918323	chr19_50918023_50918323	0.00303409975738516	0.182377187228478	23.471899693493	-0.0042178895963474	0	0	0
chr2	144598126	144598426	chr2_144598126_144598426	0.00303553086887385	0.182377187228478	28.8722962812965	0.00415685076226472	0	0	0
chr2	149643777	149644077	chr2_149643777_149644077	0.00304219956216199	0.182377187228478	29.1007835844144	-0.00410468308322521	0	0	0
chr21	29977468	29977768	chr21_29977468_29977768	0.00302829227839297	0.182377187228478	34.2607316977749	0.00411146029115864	0	0	0
chr22	21321288	21321588	chr22_21321288_21321588	0.00303809079611274	0.182377187228478	32.6619558913174	-0.00415363647907519	0	0	0
chr22	51094852	51095152	chr22_51094852_51095152	0.00304063438820179	0.182377187228478	20.7564637071594	-0.00421689203696546	0	0	0
chr4	48472678	48472978	chr4_48472678_48472978	0.00302791663115309	0.182377187228478	35.5854440172908	0.00399838829485413	0	0	0
chr5	84181717	84182017	chr5_84181717_84182017	0.00303034931640895	0.182377187228478	31.0417870282624	0.00410817510229359	0	0	0
chr6	95879503	95879803	chr6_95879503_95879803	0.00302397472741757	0.182377187228478	32.4163828881278	0.0041419166816766	0	0	0
chr7	151979478	151979778	chr7_151979478_151979778	0.00304598596299671	0.182377187228478	64.8027902740859	0.00404519588600252	0	0	0
chr7	18240484	18240784	chr7_18240484_18240784	0.00302470890216776	0.182377187228478	38.004806922271	0.00407460747445769	0	1	0
chr8	58676164	58676464	chr8_58676164_58676464	0.00302961485449412	0.182377187228478	25.8408718967726	0.00416250949645919	0	0	0
chr9	23682865	23683165	chr9_23682865_23683165	0.00303311736887152	0.182377187228478	39.0806184217506	0.00395408085697907	0	0	0
chr17	64437332	64437632	chr17_64437332_64437632	0.00304937014884372	0.182409500754295	24.779024538542	-0.00417811075742052	0	0	0
chr4	1110666	1110966	chr4_1110666_1110966	0.00305528812032593	0.182409500754295	19.8997417130618	-0.00421323484358543	0	0	0
chr4	7036503	7036803	chr4_7036503_7036803	0.00305302453606807	0.182409500754295	26.5183674464864	-0.00418434393550466	0	0	0
chr6	47065120	47065420	chr6_47065120_47065420	0.00305239942121828	0.182409500754295	53.9202534733141	0.00395203791398563	0	0	0
chr7	16737595	16737895	chr7_16737595_16737895	0.00305417516543335	0.182409500754295	34.1732437194398	0.00399019185223257	0	0	0
chr10	37189018	37189318	chr10_37189018_37189318	0.00305859079454478	0.182438190368368	31.7871228434189	0.00413938256909423	0	0	0
chr3	39632350	39632650	chr3_39632350_39632650	0.00305885685489654	0.182438190368368	33.7930960239549	0.00416091881219268	0	0	0
chr22	30178080	30178380	chr22_30178080_30178380	0.0030620529997114	0.182536673068568	26.5552714795805	-0.00414050316804821	0	0	0
chr3	144685061	144685361	chr3_144685061_144685361	0.00306766839113712	0.182779201084031	29.451975669549	0.00421161662397081	0	0	0
chr2	235459200	235459500	chr2_235459200_235459500	0.00306931263694305	0.182784993286338	24.8017491379627	-0.0041802771393877	0	0	0
chr12	62081166	62081466	chr12_62081166_62081466	0.00307493137331864	0.182821826946787	25.4824698769194	0.00415310644695589	0	0	0
chr20	43538563	43538863	chr20_43538563_43538863	0.00307242282862863	0.182821826946787	31.8542746689026	-0.00413183122940881	0	0	0
chr3	42846638	42846938	chr3_42846638_42846938	0.00307612052246438	0.182821826946787	28.0251461034901	-0.00411230405543188	0	0	0
chr7	152463266	152463566	chr7_152463266_152463566	0.0030751400321366	0.182821826946787	20.8860281357606	-0.00418659779063119	0	0	0
chr6	109152444	109152744	chr6_109152444_109152744	0.00307848165931996	0.182870168432364	26.4066288875109	-0.00414374854078823	0	0	0
chr20	21494549	21494849	chr20_21494549_21494849	0.00308143756636187	0.182953774543109	53.1656847758308	-0.00409743402514889	0	0	0
chrX	5221003	5221303	chrX_5221003_5221303	0.0030848966420729	0.183067156230134	29.3306088268558	0.00321428205440406	0	0	0
chr17	1268877	1269177	chr17_1268877_1269177	0.00309328143679364	0.183104903967957	22.6403065897886	-0.0042072200864461	0	0	0
chr17	44026458	44026758	chr17_44026458_44026758	0.00309295370727484	0.183104903967957	46.3714506447082	-0.00412258748723845	0	0	0
chr6	10082779	10083079	chr6_10082779_10083079	0.0030922264723906	0.183104903967957	26.099706033138	0.00421060359201057	0	0	0
chr8	64275844	64276144	chr8_64275844_64276144	0.00309308722263979	0.183104903967957	34.4359783855598	0.00412453235687042	0	0	0
chr9	31938748	31939048	chr9_31938748_31939048	0.00309220300378435	0.183104903967957	26.9227271850638	0.00416511027845347	0	0	0
chr7	82418812	82419112	chr7_82418812_82419112	0.0030971799473618	0.183243868372905	23.6978778713396	0.00420332753778148	0	0	0
chr13	111768274	111768574	chr13_111768274_111768574	0.00310152662202986	0.183298606397423	24.1588395164238	-0.00416984807210992	0	0	0
chr16	1014636	1014936	chr16_1014636_1014936	0.0031042742801143	0.183298606397423	23.6740741609554	-0.00420572586791735	0	0	0
[truncated: 116,153 more rows]
