# Supplementary material for: Evaluation of chromatin accessibility in prefrontal cortex of individuals with schizophrenia
Source: Nat Commun. 2018 Aug 7;9:3121. doi: 10.1038/s41467-018-05379-y (PMC6081462; doi:10.1038/s41467-018-05379-y)
Supplement: Supplementary file 7 — Supplementary Data 4 [file 41467_2018_5379_MOESM7_ESM.xlsx]

## Sheet: tableS4
# GREAT version 3.0.0	Species assembly: hg19	Association rule: Basal+extension: 5000 bp upstream, 1000 bp downstream, 1000000 bp max extension, curated regulatory domains included
# Ontology	Term Name	Hyper Rank	Hyper Raw P-Value	Hyper FDR Q-Val	Hyper Fold Enrichment	Hyper Foreground Region Hits	Hyper Total Regions	Hyper Region Set Coverage	Hyper Foreground Gene Hits	Total Genes Annotated
GO Molecular Function	phosphatidylinositol transporter activity	1	0.000004934267	0.018197576696	8.286135	8	49	0.003436426	2	5
GO Molecular Function	olfactory receptor activity	2	0.00001348711	0.02487023084	2.147659	38	898	0.01632302	16	382
GO Molecular Function	type I transforming growth factor beta receptor binding	3	0.00003210727	0.03947053725333333	3.700709	14	192	0.006013746	5	7
GO Biological Process	positive regulation of transcription of nuclear large rRNA transcript from RNA polymerase I promoter	1	1.042844e-7	0.001088729136	16.91753	7	21	0.003006873	1	1
GO Biological Process	detection of chemical stimulus involved in sensory perception	2	3.757012e-7	0.0019611602640000002	2.275457	46	1026	0.01975945	21	406
GO Biological Process	sensory system development	3	6.929004e-7	0.002411293392	2.985446	27	459	0.01159794	6	12
GO Biological Process	lateral line nerve glial cell development	6	0.00001133351	0.0197203074	3.085263	20	329	0.008591065	3	8
GO Biological Process	iridophore differentiation	6	0.00001133351	0.0197203074	3.085263	20	329	0.008591065	3	8
GO Biological Process	detection of chemical stimulus involved in sensory perception of smell	8	0.00001348711	0.017600678550000002	2.147659	38	898	0.01632302	16	382
GO Biological Process	positive regulation of transcription from RNA polymerase I promoter	9	0.0000312178	0.03621264799999999	7.723218	7	46	0.003006873	1	6
GO Biological Process	regulation of transcription from RNA polymerase I promoter	10	0.000033206	0.034667064000000004	6.444772	8	63	0.003436426	2	11
GO Biological Process	lateral line nerve development	11	0.00004075354	0.03867881432727272	2.819588	20	360	0.008591065	3	9
GO Biological Process	phosphatidylcholine biosynthetic process	12	0.00004470635	0.0388945245	2.995234	18	305	0.007731959	11	25
GO Biological Process	negative regulation of integrin activation	13	0.00004624221	0.03713605172307693	12.08395	5	21	0.002147766	1	1
GO Biological Process	negative regulation of eosinophil extravasation	13	0.00004624221	0.03713605172307693	12.08395	5	21	0.002147766	1	1
GO Cellular Component	t-UTP complex	1	1.503314e-7	0.000190169221	16.14855	7	22	0.003006873	1	2
GO Cellular Component	cytoskeletal calyx	2	0.00001509511	0.009547657075	10.87555	6	28	0.00257732	3	3
GO Cellular Component	perinuclear theca	3	0.0000230028	0.009699514	10.15052	6	30	0.00257732	3	4
GO Cellular Component	transforming growth factor beta receptor homodimeric complex	4	0.00005189681	0.0164123661625	5.311316	9	86	0.003865979	3	4
GO Cellular Component	90S preribosome	5	0.00007040718	0.01781301654	6.832078	7	52	0.003006873	1	10
GO Cellular Component	COPI-coated vesicle membrane	6	0.0001640776	0.03459302733333334	3.823824	11	146	0.004725086	5	14
GO Cellular Component	COPI-coated vesicle	7	0.0002650973	0.04790686921428571	3.383505	12	180	0.005154639	6	18
MSigDB Cancer Neighborhood	Neighborhood of MLF1	1	0.000001234137	0.0005269764989999999	2.325433	40	873	0.01718213	15	81
MSigDB Cancer Neighborhood	Neighborhood of CCNA1	2	0.00002326208	0.00496645408	2.261953	32	718	0.0137457	10	62
PANTHER Pathway	Insulin/IGF pathway-protein kinase B signaling cascade	1	3.051199e-7	0.000046378224799999994	2.692024	34	641	0.01460481	10	34
PANTHER Pathway	p53 pathway feedback loops 2	2	0.00005085233	0.0038647770800000003	2.271334	29	648	0.01245704	6	45
PANTHER Pathway	Hypoxia response via HIF activation	4	0.0001203163	0.0045720194	2.315355	25	548	0.01073883	3	26
PANTHER Pathway	Insulin/IGF pathway-mitogen activated protein kinase kinase/MAP kinase cascade	5	0.001293514	0.0393228256	2.110503	21	505	0.009020619	12	29
MSigDB Perturbation	Methylated germline-specific genes with high-CpG-density promoters (HCP) in sperm.	1	9.868638e-12	3.3198098232e-8	5.236377	26	252	0.01116838	3	19
MSigDB Perturbation	Unmethylated germline-specific genes with high-CpG-density promoters (HCP) in primary fibroblasts.	2	1.536314e-7	0.0002584080148	3.143965	28	452	0.01202749	5	39
MSigDB Perturbation	Reactive oxidative species (ROS) genes; based on literature and sequence annotation resources and converted to Affymetrix HG-U133A probe sets.	3	0.00000437575	0.004906674333333334	5.639175	11	99	0.004725086	2	7
MSigDB Perturbation	Genes with copy number gains in primary neuroblastoma tumors.	4	0.000005418222	0.0045567247020000005	2.005545	49	1240	0.02104811	32	171
MSigDB Perturbation	Amplification hot spot 5: colocolized fragile sites and cancer genes in the 17q22-q25 region.	5	0.00003910135	0.02630738828	5.503292	9	83	0.003865979	3	5
InterPro	Phosphatase tensin type	1	2.258251e-8	0.00021277240922	4.039132	23	289	0.009879725	1	8
InterPro	Tensin phosphatase, C2 domain	1	2.258251e-8	0.00021277240922	4.039132	23	289	0.009879725	1	8
InterPro	NUC205	3	1.042844e-7	0.00032752253893333336	16.91753	7	21	0.003006873	1	1
InterPro	Cytochrome c oxidase, subunit Vb	4	2.581943e-7	0.00060817667365	11.94178	8	34	0.003436426	1	1
InterPro	Cytochrome c oxidase, subunit Vb, zinc binding site	4	2.581943e-7	0.00060817667365	11.94178	8	34	0.003436426	1	1
InterPro	Olfactory receptor	6	0.00001348711	0.021179258403333335	2.147659	38	898	0.01632302	16	381
InterPro	Dual specificity phosphatase, catalytic domain	7	0.00001942138	0.02614117748	2.397109	29	614	0.01245704	7	39
TreeFam	TPTE, TPTE2	1	1.957917e-17	1.5910033542000002e-13	10.80842	23	108	0.009879725	1	2
TreeFam	OR12D2, OR4D1, OR4D2, OR4M1, OR4M2, ...	2	5.410658e-10	0.0000021983503454	8.098816	15	94	0.006443299	2	8
TreeFam	NOL11	3	1.042844e-7	0.00028247167813333335	16.91753	7	21	0.003006873	1	1
TreeFam	ANKRD20A1, ANKRD26, ANKRD30A, ANKRD30B, ANKRD36C	4	1.797457e-7	0.00036515338955	3.602806	23	324	0.009879725	4	5
TreeFam	cytochrome c oxidase subunit Vb	5	2.581943e-7	0.00041961737636	11.94178	8	34	0.003436426	1	1
TreeFam	PPIA, PPIAL4A, PPIAL4B, PPIAL4C, PPIAL4D, ...	6	0.000008010403	0.010848755796333334	3.408755	18	268	0.007731959	2	6
TreeFam	PITPNA, PITPNB, PITPNC1	7	0.000009044153	0.010498969611142857	7.660766	8	53	0.003436426	2	3
TreeFam	CPXCR1	8	0.00001750023	0.0177758586225	22.5567	4	9	0.001718213	1	1
TreeFam	MSI1, MSI2	9	0.00004149628	0.037466530142222225	7.401418	7	48	0.003006873	1	2
TreeFam	MECOM, PRDM16	10	0.00005216771	0.042391481146	6.060009	8	67	0.003436426	2	2
TreeFam	KMT2C, KMT2D	11	0.00006198117	0.04578718067454546	6.96604	7	51	0.003006873	1	2
TreeFam	CYLC1, CYLC2	12	0.0000740002	0.050110468766666666	11.03317	5	23	0.002147766	2	2
TreeFam	FAHD1, FAHD2A, FAHD2B	13	0.00007938717	0.049623087955384615	5.7186	8	71	0.003436426	1	3
HGNC Gene Families	DUSPQ	1	3.021608e-17	1.4443286239999998e-14	10.6119	23	110	0.009879725	1	3
HGNC Gene Families	OR4	2	0.0000277036	0.0066211604	3.107301	18	294	0.007731959	5	50
HGNC Gene Families	COMIV	3	0.00003865355	0.006158798966666667	4.143068	12	147	0.005154639	2	19
HGNC Gene Families	OR11	4	0.00009901179	0.011831908905	3.75945	12	162	0.005154639	4	7
HGNC Gene Families	PTGR	5	0.0003542708	0.03386828848	5.302508	7	67	0.003006873	3	8
HGNC Gene Families	TRIM	6	0.0003675075	0.0292780975	3.75945	10	135	0.004295533	6	13
Ensembl Genes	TPTE	1	2.441732e-18	4.4051287012e-14	11.791	23	99	0.009879725	1	1
Ensembl Genes	OR4M2	2	8.745168e-8	0.00078885787944	11.14081	9	41	0.003865979	1	1
Ensembl Genes	PITPNC1	3	1.042844e-7	0.0006271316201333334	16.91753	7	21	0.003006873	1	1
Ensembl Genes	NOL11	3	1.042844e-7	0.0006271316201333334	16.91753	7	21	0.003006873	1	1
Ensembl Genes	RPS6KA6	5	1.575989e-7	0.00056864835098	31.72036	5	8	0.002147766	1	1
Ensembl Genes	PPIAL4G	6	2.37392e-7	0.0007137981786666667	5.214306	15	146	0.006443299	1	1
Ensembl Genes	COX5B	7	2.581943e-7	0.0006654404809	11.94178	8	34	0.003436426	1	1
Ensembl Genes	ZNF33B	8	2.661629e-7	0.0006002306098625	8.458763	10	60	0.004295533	1	1
Ensembl Genes	FAHD2B	9	0.000004934267	0.009891012327444444	8.286135	8	49	0.003436426	1	1
Ensembl Genes	PAQR5	10	0.000009877372	0.0178197668252	25.37629	4	8	0.001718213	1	1
Ensembl Genes	FOXD4L6	11	0.00001304182	0.021389770420000002	4.284308	13	154	0.005584192	1	1
Ensembl Genes	MSI2	12	0.00001685263	0.025336524819166668	8.458763	7	42	0.003006873	1	1
Ensembl Genes	CPXCR1	13	0.00001750023	0.024286280725384617	22.5567	4	9	0.001718213	1	1
Ensembl Genes	PRDM16	14	0.00002804716	0.03614277239714286	9.823079	6	31	0.00257732	1	1
Ensembl Genes	TGIF2LX	15	0.0000287096	0.03452999290666667	20.30103	4	10	0.001718213	1	1
Ensembl Genes	GALNT11	16	0.00003605743	0.040657005914375	7.558894	7	47	0.003006873	1	1
Ensembl Genes	KMT2C	16	0.00003605743	0.040657005914375	7.558894	7	47	0.003006873	1	1
Ensembl Genes	PTGER4	18	0.00004624221	0.04634753947833334	12.08395	5	21	0.002147766	1	1
