# Supplementary material for: Evaluation of chromatin accessibility in prefrontal cortex of individuals with schizophrenia
Source: Nat Commun. 2018 Aug 7;9:3121. doi: 10.1038/s41467-018-05379-y (PMC6081462; doi:10.1038/s41467-018-05379-y)
Supplement: Supplementary file 8 — Supplementary Data 5 [file 41467_2018_5379_MOESM8_ESM.xlsx]

## Sheet: tableS5
chr	start	end	peak_coordinate	meta_pvalue	meta_pvalue_adj	baseMean_all	log2FoldChange_all	gwas_loci	cmc_loci	antipsychotic_loci
chr2	132130366	132130666	chr2_132130366_132130666	8.54768546958571e-14	1.00992613360249e-8	39.0017422861152	0.87964882983997	0	0	0
chr16	71501732	71502032	chr16_71501732_71502032	7.00980542606467e-9	4.14111265350197e-4	24.7656179540476	-0.530088055229257	0	0	0
chr8	39928034	39928334	chr8_39928034_39928334	2.30101336392412e-7	0.00906231103247874	132.734131505457	-0.463614758010527	0	0	0
chr9	9897007	9897307	chr9_9897007_9897307	4.81516458662975e-6	0.14223033155987	52.5848959299962	0.430269994222039	0	0	0
chr11	124632104	124632404	chr11_124632104_124632404	4.70538760117187e-5	0.556371921258333	25.2205244943595	-0.24620530350156	0	0	0
chr14	36419080	36419380	chr14_36419080_36419380	3.53359880829445e-5	0.556371921258333	40.6359699211556	0.218141658069356	0	0	0
chr16	65356594	65356894	chr16_65356594_65356894	3.38967017177166e-5	0.556371921258333	12.304791461153	0.527733054647057	0	0	0
chr20	17855957	17856257	chr20_17855957_17856257	4.70895051508508e-5	0.556371921258333	46.463208432262	0.219321852991222	0	0	0
chr20	6145211	6145511	chr20_6145211_6145511	2.42240711827964e-5	0.556371921258333	27.2537429918643	0.240288733032821	0	0	0
chr8	72740286	72740586	chr8_72740286_72740586	3.78364407045781e-5	0.556371921258333	42.940400264945	0.19786033543547	0	0	0
chr1	144452428	144452728	chr1_144452428_144452728	8.26028757978223e-5	0.573592719890928	29.5874805694703	0.237772088142806	0	0	0
chr15	26402339	26402639	chr15_26402339_26402639	7.97037229651935e-5	0.573592719890928	31.059709601367	0.218407377938392	0	0	0
chr15	65116048	65116348	chr15_65116048_65116348	7.94366205198626e-5	0.573592719890928	26.41128322783	-0.227654962331021	0	0	0
chr16	84211272	84211572	chr16_84211272_84211572	5.93312239579872e-5	0.573592719890928	26.6883777435651	0.226918251820966	0	0	0
chr2	241853246	241853546	chr2_241853246_241853546	7.45034412175488e-5	0.573592719890928	31.6656498918133	-0.195638765345317	0	0	0
chr2	96917547	96917847	chr2_96917547_96917847	9.2239333044956e-5	0.573592719890928	26.5895435829673	0.240182211366352	0	0	0
chr20	59621022	59621322	chr20_59621022_59621322	8.61627788388866e-5	0.573592719890928	23.600307163343	-0.455645000238831	0	0	0
chr7	87814189	87814489	chr7_87814189_87814489	9.00700679125975e-5	0.573592719890928	33.968777743411	0.227788116503548	0	0	0
chrX	81343226	81343526	chrX_81343226_81343526	6.55216559419802e-5	0.573592719890928	25.0053340029265	0.227856266412077	0	0	0
chr1	197290234	197290534	chr1_197290234_197290534	1.61850851857309e-4	0.60227668504923	52.5459179187171	0.213106068838323	0	0	0
chr1	3097473	3097773	chr1_3097473_3097773	1.47590471348563e-4	0.60227668504923	23.8779546872408	-0.248424642959271	0	0	0
chr1	77436851	77437151	chr1_77436851_77437151	1.12241108955097e-4	0.60227668504923	185.542326206307	-0.321090979912173	0	0	0
chr1	80447878	80448178	chr1_80447878_80448178	1.89986173717863e-4	0.60227668504923	35.5167473049126	0.241905906566461	0	0	0
chr10	80228387	80228687	chr10_80228387_80228687	2.04814417464323e-4	0.60227668504923	27.6629094921736	-0.228200974347904	0	0	0
chr13	78202402	78202702	chr13_78202402_78202702	1.64778659190738e-4	0.60227668504923	24.150739065689	0.21661835648319	0	0	0
chr13	87493058	87493358	chr13_87493058_87493358	2.01803073003643e-4	0.60227668504923	33.191215793836	-0.221433522755927	0	0	0
chr14	23317718	23318018	chr14_23317718_23318018	1.44769190504182e-4	0.60227668504923	34.1445492643259	0.214133241961299	0	0	0
chr15	32680175	32680475	chr15_32680175_32680475	1.47997491048779e-4	0.60227668504923	33.7168632648154	0.177070800338758	0	0	0
chr15	92170924	92171224	chr15_92170924_92171224	1.73604623843265e-4	0.60227668504923	35.2859430285288	0.237312998244441	0	0	0
chr16	78036863	78037163	chr16_78036863_78037163	1.25928915032106e-4	0.60227668504923	35.3737876230292	0.175306157392292	0	0	0
chr17	34805445	34805745	chr17_34805445_34805745	1.47332806607166e-4	0.60227668504923	35.2549298378944	-0.216250914202834	0	0	0
chr17	36339696	36339996	chr17_36339696_36339996	1.04655424365629e-4	0.60227668504923	42.2115645913031	-0.255757076794519	0	0	0
chr2	228690774	228691074	chr2_228690774_228691074	2.08996412138757e-4	0.60227668504923	48.3216006457464	0.231386086167613	0	0	0
chr2	88769249	88769549	chr2_88769249_88769549	1.4881007010709e-4	0.60227668504923	23.7949371096545	-0.235392616575462	0	0	0
chr22	18718045	18718345	chr22_18718045_18718345	1.22799997379594e-4	0.60227668504923	3043.32595428657	0.226602973439042	0	0	0
chr22	30031801	30032101	chr22_30031801_30032101	1.4377652158903e-4	0.60227668504923	18.7206661731426	-0.247466639390316	0	0	0
chr3	29623849	29624149	chr3_29623849_29624149	1.60072630603181e-4	0.60227668504923	42.635186729349	0.216252750133018	0	0	0
chr5	38447940	38448240	chr5_38447940_38448240	1.8816814950099e-4	0.60227668504923	32.7141469913306	0.209279185429449	0	0	0
chr5	71169107	71169407	chr5_71169107_71169407	2.05054294408585e-4	0.60227668504923	18.8021908449589	-0.265334675759045	0	0	0
chr6	140469453	140469753	chr6_140469453_140469753	1.89129712372734e-4	0.60227668504923	34.0925116510828	-0.225148709909921	0	0	0
chr7	14234738	14235038	chr7_14234738_14235038	1.72144091499897e-4	0.60227668504923	47.443453367566	0.180150728130032	0	0	0
chr4	170407426	170407726	chr4_170407426_170407726	2.25337280215688e-4	0.633905960286761	34.145041932248	-0.18084732270101	1	0	0
chr11	27062889	27063189	chr11_27062889_27063189	2.32445286479797e-4	0.638694778794441	53.5827491159944	0.237101088622414	0	0	0
chr2	151487472	151487772	chr2_151487472_151487772	2.45783638519666e-4	0.659996101326717	49.321239821292	0.20706219202577	0	0	0
chr3	132996791	132997091	chr3_132996791_132997091	2.57082148707104e-4	0.660321087696559	27.1964030030575	0.198045212416516	0	1	0
chr5	155788516	155788816	chr5_155788516_155788816	2.51729107703074e-4	0.660321087696559	22.9698544479382	-0.218926671331403	0	0	0
chr1	92018813	92019113	chr1_92018813_92019113	3.01322715421586e-4	0.660828354053353	34.6167229677913	0.218544183018308	0	0	0
chr10	60493768	60494068	chr10_60493768_60494068	3.30323956517343e-4	0.660828354053353	29.0903032945687	-0.192290507916799	0	0	0
chr10	61080110	61080410	chr10_61080110_61080410	5.75446784646228e-4	0.660828354053353	40.6758927122646	0.163124682101873	0	0	0
chr10	65344882	65345182	chr10_65344882_65345182	5.5327488834318e-4	0.660828354053353	23.0796908761029	-0.201476682496952	0	0	0
chr11	27106201	27106501	chr11_27106201_27106501	5.5750259472939e-4	0.660828354053353	27.251902575952	0.209905565285556	0	0	0
chr11	35826132	35826432	chr11_35826132_35826432	5.80428806081523e-4	0.660828354053353	32.6995173092632	0.196293871412492	0	0	0
chr11	92328461	92328761	chr11_92328461_92328761	5.88599393393846e-4	0.660828354053353	51.1847504094748	0.195066941268509	0	0	0
chr11	92600004	92600304	chr11_92600004_92600304	4.2865866038793e-4	0.660828354053353	29.0324007728454	-0.195707478396086	0	0	0
chr12	11112520	11112820	chr12_11112520_11112820	6.00772740916037e-4	0.660828354053353	28.0199800613828	0.195596446252254	0	0	0
chr12	111127056	111127356	chr12_111127056_111127356	4.51410004148386e-4	0.660828354053353	38.7420024135256	-0.184601782068177	0	0	0
chr12	11938669	11938969	chr12_11938669_11938969	3.88227488236272e-4	0.660828354053353	25.4904411652247	-0.192743256992495	0	0	0
chr12	25743261	25743561	chr12_25743261_25743561	5.31095233841434e-4	0.660828354053353	26.6667547799334	-0.217834661623587	0	0	0
chr12	44353785	44354085	chr12_44353785_44354085	6.08998638345427e-4	0.660828354053353	29.4465179521545	0.217208799572038	0	0	0
chr13	20180418	20180718	chr13_20180418_20180718	3.45220676770917e-4	0.660828354053353	30.6091132354628	-0.200126982142647	0	0	0
chr13	34991237	34991537	chr13_34991237_34991537	3.53749757771958e-4	0.660828354053353	34.7202423881735	0.258826428574624	0	0	0
chr13	83394555	83394855	chr13_83394555_83394855	4.18116306375836e-4	0.660828354053353	27.4077416980769	0.221283557420352	0	0	0
chr15	25920139	25920439	chr15_25920139_25920439	5.60797701464418e-4	0.660828354053353	44.6918923318356	0.187647095802293	0	0	0
chr15	29132805	29133105	chr15_29132805_29133105	3.54564641641104e-4	0.660828354053353	32.3286723264252	-0.175730678311861	0	0	0
chr16	10283768	10284068	chr16_10283768_10284068	5.32075660119709e-4	0.660828354053353	17.3012946402018	-0.245414004008416	0	0	0
chr16	27324970	27325270	chr16_27324970_27325270	3.76145844357143e-4	0.660828354053353	23.3681061297914	-0.220958399320046	0	0	0
chr16	52016525	52016825	chr16_52016525_52016825	3.54798896956184e-4	0.660828354053353	24.1943920115287	0.204674046154458	0	0	0
chr16	7794694	7794994	chr16_7794694_7794994	3.65270400867081e-4	0.660828354053353	56.4445013789792	0.190076926722615	0	0	0
chr17	2267484	2267784	chr17_2267484_2267784	6.04160275752458e-4	0.660828354053353	27.7577622859647	-0.195420274651122	0	1	0
chr17	36349722	36350022	chr17_36349722_36350022	3.43506709253051e-4	0.660828354053353	70.1866348097403	-0.252150374521085	0	0	0
chr18	12278967	12279267	chr18_12278967_12279267	5.4383497706374e-4	0.660828354053353	56.4753940540954	0.180038417725436	0	1	0
chr2	142822562	142822862	chr2_142822562_142822862	4.91659012524216e-4	0.660828354053353	31.0956215571628	-0.182863695336785	0	0	0
chr2	177909461	177909761	chr2_177909461_177909761	5.1610701700947e-4	0.660828354053353	25.6969647633378	-0.217821799181666	0	0	0
chr2	198442252	198442552	chr2_198442252_198442552	3.67642287083889e-4	0.660828354053353	31.785168812759	0.186952862160008	1	0	0
chr2	240491420	240491720	chr2_240491420_240491720	4.72089698865712e-4	0.660828354053353	25.2120349194822	-0.208313988364335	0	0	0
chr2	33591526	33591826	chr2_33591526_33591826	3.49106924275641e-4	0.660828354053353	45.0628071175687	0.202192742308736	0	0	0
chr2	35041296	35041596	chr2_35041296_35041596	6.03085513282218e-4	0.660828354053353	29.83877247497	-0.218959304925911	0	0	0
chr20	12990310	12990610	chr20_12990310_12990610	4.83879147964281e-4	0.660828354053353	54.9818819302768	0.162995240317041	0	0	0
chr21	19141236	19141536	chr21_19141236_19141536	3.99176995785946e-4	0.660828354053353	30.1583819051144	0.223264533877861	0	0	0
chr21	34588001	34588301	chr21_34588001_34588301	4.10814767215222e-4	0.660828354053353	27.3600854905756	-0.22539846516883	0	0	0
chr3	120003950	120004250	chr3_120003950_120004250	4.75369195581865e-4	0.660828354053353	22.430117590609	-0.214210002120472	0	0	0
chr3	186246893	186247193	chr3_186246893_186247193	4.35903986544979e-4	0.660828354053353	22.8718092029452	-0.221285566168996	0	0	0
chr3	58554492	58554792	chr3_58554492_58554792	4.82229219581726e-4	0.660828354053353	30.7076712723009	-0.172459042005067	0	0	0
chr3	7615115	7615415	chr3_7615115_7615415	4.0904374147669e-4	0.660828354053353	30.5701021814245	-0.195465800396964	0	0	0
chr3	94175531	94175831	chr3_94175531_94175831	6.15233927025093e-4	0.660828354053353	32.1665287603531	0.178521247039121	0	0	0
chr4	148024641	148024941	chr4_148024641_148024941	5.98041546147573e-4	0.660828354053353	49.0211324760009	0.180334373834597	0	0	0
chr4	1513452	1513752	chr4_1513452_1513752	5.77455049262115e-4	0.660828354053353	26.8759965791971	-0.302920978053302	0	0	0
chr4	24015336	24015636	chr4_24015336_24015636	4.34811457649234e-4	0.660828354053353	32.6304306894251	0.208441547675024	0	0	0
chr4	25554508	25554808	chr4_25554508_25554808	3.54347151477238e-4	0.660828354053353	38.6287176812546	0.213313324078123	0	0	0
chr4	90692583	90692883	chr4_90692583_90692883	2.68321042638552e-4	0.660828354053353	29.723551171511	-0.186046327205575	0	0	0
chr5	160353551	160353851	chr5_160353551_160353851	2.88591442862034e-4	0.660828354053353	39.0210444158904	0.198824900238202	0	0	0
chr5	167592316	167592616	chr5_167592316_167592616	4.63828584367742e-4	0.660828354053353	42.0993041920193	0.195845060935861	0	0	0
chr5	50170602	50170902	chr5_50170602_50170902	6.00309071378165e-4	0.660828354053353	42.4983377766801	0.176341463608428	0	0	0
chr5	71332833	71333133	chr5_71332833_71333133	3.70420316914602e-4	0.660828354053353	28.0215630733708	-0.206444504213723	0	0	0
chr6	131348497	131348797	chr6_131348497_131348797	4.33942296895721e-4	0.660828354053353	19.3819166432078	-0.248745795031251	0	0	0
chr6	143544040	143544340	chr6_143544040_143544340	4.49369227587715e-4	0.660828354053353	34.8297074673963	0.182436837526058	0	0	0
chr6	15148798	15149098	chr6_15148798_15149098	3.06806688371947e-4	0.660828354053353	19.3240858483809	-0.278069362674676	0	0	0
chr6	54294759	54295059	chr6_54294759_54295059	2.96529820804987e-4	0.660828354053353	29.8385877861927	0.189736176780337	0	0	0
chr6	82985183	82985483	chr6_82985183_82985483	4.64072349689211e-4	0.660828354053353	30.739423127937	-0.183248717894813	0	0	0
chr7	121125638	121125938	chr7_121125638_121125938	4.66132516556807e-4	0.660828354053353	48.6590219201725	0.200348293405969	0	0	0
chr7	25058776	25059076	chr7_25058776_25059076	3.26732516575267e-4	0.660828354053353	29.1147453221374	-0.252428845627536	0	0	0
chr7	74299309	74299609	chr7_74299309_74299609	5.23301595790044e-4	0.660828354053353	14.0509458056379	-0.242428795733981	0	0	0
chr7	86283350	86283650	chr7_86283350_86283650	5.48973117488878e-4	0.660828354053353	61.7806636083782	0.154244879762056	0	0	1
chr8	8638928	8639228	chr8_8638928_8639228	5.72154233708438e-4	0.660828354053353	24.5374288920723	-0.216265056227703	0	0	0
chr8	94998988	94999288	chr8_94998988_94999288	4.93735135384762e-4	0.660828354053353	37.5816786582875	0.191022370076544	0	0	0
chr9	140739878	140740178	chr9_140739878_140740178	4.44469531665587e-4	0.660828354053353	114.142662349785	-0.27097944214355	0	0	0
chr9	17018102	17018402	chr9_17018102_17018402	4.97802493020718e-4	0.660828354053353	58.0833276942724	0.183724836922079	0	0	0
chr9	444628	444928	chr9_444628_444928	6.1109766019861e-4	0.660828354053353	20.0273486561815	0.235184582051818	0	0	0
chrX	141821179	141821479	chrX_141821179_141821479	3.33035870766718e-4	0.660828354053353	24.1020106337061	0.21298863472544	0	0	0
chrX	152647512	152647812	chrX_152647512_152647812	5.55595188969749e-4	0.660828354053353	36.7997675844342	0.15834549745735	0	0	0
chr11	20580128	20580428	chr11_20580128_20580428	6.38882725070068e-4	0.680047493085393	31.3111403485565	0.216139600569999	0	0	0
chr16	20732291	20732591	chr16_20732291_20732591	6.57991701708969e-4	0.684694143575997	29.0132817282115	0.393087449559739	0	0	0
chr7	142376403	142376703	chr7_142376403_142376703	6.60633187484458e-4	0.684694143575997	26.6330987872151	-0.192391091693404	0	0	0
chr9	17613762	17614062	chr9_17613762_17614062	6.50409931083966e-4	0.684694143575997	42.8914626033198	0.198131788616792	0	0	0
chr19	39695424	39695724	chr19_39695424_39695724	6.71542512990626e-4	0.689948617346682	17.5185369902639	0.227155936080751	0	0	0
chr14	80097657	80097957	chr14_80097657_80097957	6.89642499348405e-4	0.690530852398413	26.6198229678171	-0.191854363019853	0	0	0
chr4	117282979	117283279	chr4_117282979_117283279	6.81477326613359e-4	0.690530852398413	38.9391669603899	-0.218441891949573	0	0	0
chr9	81358212	81358512	chr9_81358212_81358512	6.86084025015366e-4	0.690530852398413	36.2166175350863	-0.353462568455055	0	0	0
chr11	32051206	32051506	chr11_32051206_32051506	6.99099429107891e-4	0.694117611327357	31.4353540071828	0.209272519915717	0	1	0
chr5	170024933	170025233	chr5_170024933_170025233	7.10516866816348e-4	0.699574907067376	36.1179891831751	0.170195499739784	0	0	0
chr11	27033722	27034022	chr11_27033722_27034022	7.36840235331235e-4	0.713599569548001	42.838087569726	0.176831738425406	0	0	0
chr17	105752	106052	chr17_105752_106052	7.33542666622226e-4	0.713599569548001	26.0257487081986	-0.257729545560202	0	0	0
chr1	87277193	87277493	chr1_87277193_87277493	8.17088932752984e-4	0.720828719973455	28.0011915953526	0.200723590125976	0	0	0
chr10	108196069	108196369	chr10_108196069_108196369	7.71670067735656e-4	0.720828719973455	33.1404629219024	0.229149445557591	0	0	0
chr10	35637301	35637601	chr10_35637301_35637601	7.88542688769198e-4	0.720828719973455	31.547307775932	0.181508900644496	0	0	0
chr12	8000074	8000374	chr12_8000074_8000374	8.09066473523141e-4	0.720828719973455	42.5860765761913	0.18397098584631	0	0	0
chr14	100212886	100213186	chr14_100212886_100213186	7.87065327576907e-4	0.720828719973455	27.2222834650623	-0.179954041957603	0	0	0
chr14	23238718	23239018	chr14_23238718_23239018	7.6576733201901e-4	0.720828719973455	35.513814965715	0.238228307128577	0	0	0
chr15	99683867	99684167	chr15_99683867_99684167	7.76592034865386e-4	0.720828719973455	30.3931973092152	0.195643998650177	0	0	0
chr16	55529013	55529313	chr16_55529013_55529313	8.0038166788798e-4	0.720828719973455	35.9240312607917	0.180237280849082	0	0	0
chr4	71142899	71143199	chr4_71142899_71143199	8.0772145366963e-4	0.720828719973455	32.0394461634362	0.197251771082695	0	0	0
chr8	103540862	103541162	chr8_103540862_103541162	8.17515137081412e-4	0.720828719973455	57.5986758120038	-0.145216437397326	0	0	0
chr8	82128220	82128520	chr8_82128220_82128520	7.92222612095519e-4	0.720828719973455	25.4114751421387	0.213408055990552	0	0	0
chr9	131935141	131935441	chr9_131935141_131935441	7.65003593143284e-4	0.720828719973455	31.5492500685894	0.186405141663905	0	0	0
chr1	53098721	53099021	chr1_53098721_53099021	8.40201427460417e-4	0.724909443220521	21.0756444741448	-0.198169682593491	0	0	0
chr14	96520316	96520616	chr14_96520316_96520616	8.40549408568719e-4	0.724909443220521	80.7090155590931	0.160845083051597	0	0	0
chr3	5339590	5339890	chr3_5339590_5339890	8.33421795666101e-4	0.724909443220521	28.2344980105725	0.175739260158481	0	0	0
chr11	133703327	133703627	chr11_133703327_133703627	8.91961983149599e-4	0.72680753264201	25.1083503454766	-0.205808910663498	0	0	0
chr18	38193740	38194040	chr18_38193740_38194040	8.84991825210442e-4	0.72680753264201	25.8533435926983	0.207320776885825	0	0	0
chr21	31180525	31180825	chr21_31180525_31180825	8.59784714856343e-4	0.72680753264201	35.3143063637487	0.190579647840949	0	0	0
chr4	100684919	100685219	chr4_100684919_100685219	8.86480176004254e-4	0.72680753264201	34.7350582079701	0.190877173513239	0	0	0
chr6	19554945	19555245	chr6_19554945_19555245	8.77133326141792e-4	0.72680753264201	25.4623742558386	-0.261536535775313	0	0	0
chr7	157211371	157211671	chr7_157211371_157211671	8.67022078540359e-4	0.72680753264201	21.4781926908563	-0.206027473212084	0	0	0
chr9	89853673	89853973	chr9_89853673_89853973	8.53442049906996e-4	0.72680753264201	24.8680914228447	0.198130974067006	0	0	0
chrX	151804388	151804688	chrX_151804388_151804688	8.70657082394644e-4	0.72680753264201	22.3138512322447	0.174744661420516	0	0	0
chr6	55433632	55433932	chr6_55433632_55433932	9.07856860433511e-4	0.73469249160233	55.3151417646635	0.200000278940625	0	0	0
chr1	145000457	145000757	chr1_145000457_145000757	9.42532154897913e-4	0.740643782303606	56.5781952918337	-0.152677315624337	0	0	0
chr1	149513904	149514204	chr1_149513904_149514204	0.00101192640630078	0.740643782303606	27.1459791847364	-0.253093190201379	0	0	0
chr1	2056277	2056577	chr1_2056277_2056577	9.38088904315907e-4	0.740643782303606	27.0893981913683	0.200302465415637	0	0	0
chr1	241214844	241215144	chr1_241214844_241215144	0.00100712768541348	0.740643782303606	31.0272671040136	0.170441300896967	0	0	0
chr1	26294872	26295172	chr1_26294872_26295172	0.0010019415340407	0.740643782303606	21.7046398278549	-0.211796238801912	0	0	0
chr10	117760875	117761175	chr10_117760875_117761175	0.00103683363944864	0.740643782303606	27.202414517909	0.186704619131797	0	0	0
chr10	83796921	83797221	chr10_83796921_83797221	9.4725365682334e-4	0.740643782303606	57.0297662887818	0.163075337147257	0	0	1
chr11	124857090	124857390	chr11_124857090_124857390	0.0010158578564101	0.740643782303606	20.3391996095597	0.200054487108927	0	0	0
chr11	19101359	19101659	chr11_19101359_19101659	0.0010330010851886	0.740643782303606	39.6069686696049	0.195812772115125	0	0	0
chr12	128971460	128971760	chr12_128971460_128971760	9.3337616214594e-4	0.740643782303606	33.3291360900724	0.198137276706923	0	0	0
chr12	130589282	130589582	chr12_130589282_130589582	0.00106018883362262	0.740643782303606	17.4577718058542	-0.207312147172696	0	0	0
chr12	63497305	63497605	chr12_63497305_63497605	9.85665246496083e-4	0.740643782303606	27.1807987009413	0.182436753872377	0	0	0
chr12	7034816	7035116	chr12_7034816_7035116	0.00103796408326495	0.740643782303606	72.1171744677609	0.152135918736278	0	0	0
chr14	29686065	29686365	chr14_29686065_29686365	0.00107192503532667	0.740643782303606	35.1147475994509	0.168547644211887	0	0	0
chr16	65096621	65096921	chr16_65096621_65096921	0.00106800391913216	0.740643782303606	38.4236849564263	0.163120480822515	0	0	0
chr2	168288699	168288999	chr2_168288699_168288999	9.92353846908076e-4	0.740643782303606	38.9495838490022	0.191069723271798	0	0	0
chr22	34103806	34104106	chr22_34103806_34104106	0.0010446241694268	0.740643782303606	28.1896199232131	-0.185294479661031	0	0	0
chr3	72486995	72487295	chr3_72486995_72487295	9.76362199631724e-4	0.740643782303606	17.516759031359	0.221211631049011	0	1	0
chr3	89074418	89074718	chr3_89074418_89074718	9.59291869090077e-4	0.740643782303606	32.4860693507529	0.213275314185575	0	0	0
chr6	93906101	93906401	chr6_93906101_93906401	9.33230222837792e-4	0.740643782303606	35.6290471571409	0.175989751375817	0	0	0
chr7	14311028	14311328	chr7_14311028_14311328	0.00106806701585516	0.740643782303606	31.1769582318987	0.181598716721454	0	0	0
chr8	76664734	76665034	chr8_76664734_76665034	0.00103795878921182	0.740643782303606	29.3728993009011	0.17793133598602	0	0	0
chrX	119586063	119586363	chrX_119586063_119586363	9.6741375115772e-4	0.740643782303606	19.9092968561754	0.148864581290834	0	0	0
chrX	34647713	34648013	chrX_34647713_34648013	9.70492755431485e-4	0.740643782303606	23.3660567521689	0.175607140762871	0	0	0
chrX	93129643	93129943	chrX_93129643_93129943	0.0010500881084079	0.740643782303606	22.7496542524268	0.181967070804388	0	0	0
chr1	165403581	165403881	chr1_165403581_165403881	0.00131450740940337	0.743275887585152	36.6374750325486	0.171500777325073	0	0	0
chr1	191460852	191461152	chr1_191460852_191461152	0.00122704752394817	0.743275887585152	34.2256034895164	0.170813970228601	0	0	0
chr1	208018490	208018790	chr1_208018490_208018790	0.00129923084393779	0.743275887585152	40.7760371618888	0.183418341316113	1	0	0
chr1	60196693	60196993	chr1_60196693_60196993	0.00116543772668354	0.743275887585152	28.4193166704163	0.21111893671933	0	0	0
chr11	134255643	134255943	chr11_134255643_134255943	0.00109492311908172	0.743275887585152	27.6514004465303	-0.173741277842822	0	0	0
chr11	60843399	60843699	chr11_60843399_60843699	0.00125182663763891	0.743275887585152	24.0713165735884	0.189223793717245	0	0	0
chr12	132166732	132167032	chr12_132166732_132167032	0.00112107199722789	0.743275887585152	25.6954103770569	-0.240860596355943	0	0	0
chr12	76242289	76242589	chr12_76242289_76242589	0.00121233447621889	0.743275887585152	50.2110956785864	0.158242950620244	0	0	0
chr12	80353329	80353629	chr12_80353329_80353629	0.00121752631134848	0.743275887585152	49.7828206588112	0.195777776719028	0	0	0
chr12	95267283	95267583	chr12_95267283_95267583	0.00131391008904609	0.743275887585152	27.7382921391913	-0.198202801687145	0	0	0
chr13	19031783	19032083	chr13_19031783_19032083	0.00121589090408361	0.743275887585152	44.4755020119854	-0.254672637166135	0	0	0
chr14	60155106	60155406	chr14_60155106_60155406	0.00123808915018264	0.743275887585152	32.565673988757	0.16968027522564	0	0	0
chr14	91338138	91338438	chr14_91338138_91338438	0.00131430685317725	0.743275887585152	16.3431884074714	0.236192258876153	0	0	0
chr15	22071724	22072024	chr15_22071724_22072024	0.0011419349897855	0.743275887585152	27.9047516311574	0.198688320601845	0	0	0
chr15	91433230	91433530	chr15_91433230_91433530	0.00128494108980415	0.743275887585152	26.6458757827603	-0.188373296609126	0	0	0
chr16	81307050	81307350	chr16_81307050_81307350	0.00112416557369605	0.743275887585152	27.8225341009469	0.201459992796121	0	0	0
chr18	31020384	31020684	chr18_31020384_31020684	0.0011095376300205	0.743275887585152	50.303049499001	-0.171275975625435	0	0	0
chr2	120016936	120017236	chr2_120016936_120017236	0.00126871007290375	0.743275887585152	39.3018153287949	0.165173168468605	0	0	0
chr2	50396080	50396380	chr2_50396080_50396380	0.00127775448792295	0.743275887585152	20.1618569587007	0.190130742138087	0	0	0
chr20	17921103	17921403	chr20_17921103_17921403	0.00111137803122433	0.743275887585152	27.1919008016853	-0.178510869476642	0	0	0
chr20	49407206	49407506	chr20_49407206_49407506	0.00131468857766174	0.743275887585152	67.2534357807675	0.150597479150818	0	0	0
chr22	32600862	32601162	chr22_32600862_32601162	0.00131478655042062	0.743275887585152	41.0166989549765	-0.20115284035481	0	0	0
chr3	130539819	130540119	chr3_130539819_130540119	0.00126581415066654	0.743275887585152	23.3268879091437	-0.200029821484079	0	0	0
chr4	139697032	139697332	chr4_139697032_139697332	0.00120419149532139	0.743275887585152	36.3147201658171	0.166140032242822	0	0	0
chr4	145268311	145268611	chr4_145268311_145268611	0.00130592063662282	0.743275887585152	47.8941992231161	0.209346420363995	0	0	0
chr4	169525741	169526041	chr4_169525741_169526041	0.00121831650565382	0.743275887585152	31.9125978813278	0.174467760709903	0	0	0
chr4	169737089	169737389	chr4_169737089_169737389	0.00119396290605977	0.743275887585152	32.5889039737287	0.182075269964016	0	0	0
chr4	187714108	187714408	chr4_187714108_187714408	0.00109037934950903	0.743275887585152	21.5470514600037	-0.244179158991647	0	0	0
chr5	102436858	102437158	chr5_102436858_102437158	0.00123755495413372	0.743275887585152	25.2767031647522	0.201580105592051	0	0	0
chr5	176388993	176389293	chr5_176388993_176389293	0.00115547653443577	0.743275887585152	29.6383056668633	-0.202353848738814	0	0	0
chr6	474795	475095	chr6_474795_475095	0.00115763461683191	0.743275887585152	26.1612349882262	-0.176165267984251	0	0	0
chr6	87784058	87784358	chr6_87784058_87784358	0.00110078016398997	0.743275887585152	32.7358613318528	0.205520970632727	0	0	0
chr7	116691921	116692221	chr7_116691921_116692221	0.00124510674546227	0.743275887585152	59.9755284645224	0.166537049705621	0	0	0
chr8	103598121	103598421	chr8_103598121_103598421	0.00130328267051257	0.743275887585152	31.6812168937514	-0.159425269431971	0	0	0
chr8	118236964	118237264	chr8_118236964_118237264	0.00119315770089117	0.743275887585152	47.8947399530162	0.195146857679285	0	0	0
chr9	100799659	100799959	chr9_100799659_100799959	0.00119459967340199	0.743275887585152	20.8098762622836	-0.204924504399579	0	0	0
chr9	33423309	33423609	chr9_33423309_33423609	0.00130713066871675	0.743275887585152	23.9344409262518	-0.191617557631152	0	0	0
chrX	117106705	117107005	chrX_117106705_117107005	0.001238379705919	0.743275887585152	21.804347628497	0.161791323713749	0	0	0
chr5	94025582	94025882	chr5_94025582_94025882	0.0013353556254224	0.74774852063937	29.8445576141231	-0.176740490734323	0	0	0
chr8	91094942	91095242	chr8_91094942_91095242	0.00132927166092435	0.74774852063937	42.4649070052476	0.155932403770875	0	1	0
chr6	33882526	33882826	chr6_33882526_33882826	0.0013453484710724	0.749790625255408	17.7756892895569	-0.205958874290488	0	0	0
chr10	13774424	13774724	chr10_13774424_13774724	0.00138493000041578	0.757506696877757	24.7390648216254	-0.184314655309676	0	0	0
chr3	11246603	11246903	chr3_11246603_11246903	0.00138662091312987	0.757506696877757	25.7301078332758	-0.173099580820213	0	0	1
chr4	154155163	154155463	chr4_154155163_154155463	0.00136760189921121	0.757506696877757	27.0015691835361	-0.172167662459561	0	0	0
chr5	117112522	117112822	chr5_117112522_117112822	0.00138167547149426	0.757506696877757	26.4207264362474	0.181491071959713	0	0	0
chr6	125965805	125966105	chr6_125965805_125966105	0.00139124985800048	0.757506696877757	29.5934237362988	-0.192627293806978	0	0	0
chr1	149259437	149259737	chr1_149259437_149259737	0.00153569681878005	0.758805905963068	40.3055449384882	0.230422115773243	0	0	0
chr10	43714113	43714413	chr10_43714113_43714413	0.00151835512122963	0.758805905963068	68.4073700460963	0.177099768806407	0	0	0
chr11	43945248	43945548	chr11_43945248_43945548	0.00154836004602692	0.758805905963068	68.6974058537817	0.155920672730816	0	0	0
chr12	1227210	1227510	chr12_1227210_1227510	0.00154707608964631	0.758805905963068	17.0903103018005	-0.205615405010792	0	0	0
chr12	14391198	14391498	chr12_14391198_14391498	0.00146124849262252	0.758805905963068	32.6421480826233	-0.161502645494979	0	0	0
chr12	78543241	78543541	chr12_78543241_78543541	0.0015071119141429	0.758805905963068	37.6689703110932	-0.214943000930454	0	0	0
chr12	86188439	86188739	chr12_86188439_86188739	0.00148212322765805	0.758805905963068	30.0957016794992	0.208204198686549	0	0	0
chr15	21233259	21233559	chr15_21233259_21233559	0.0015321742455562	0.758805905963068	38.6888611521417	0.216673633257269	0	0	0
chr15	27700669	27700969	chr15_27700669_27700969	0.00156703772306003	0.758805905963068	27.8327431864609	-0.190640657410415	0	0	0
chr17	32527023	32527323	chr17_32527023_32527323	0.00149515248606545	0.758805905963068	24.3155836927469	0.176287341710201	0	0	1
chr17	34744522	34744822	chr17_34744522_34744822	0.00156299041500708	0.758805905963068	32.3463996684014	-0.209020724046879	0	0	0
chr17	4092740	4093040	chr17_4092740_4093040	0.00143556310152061	0.758805905963068	15.7415103239516	-0.20814122564171	0	1	0
chr17	63496078	63496378	chr17_63496078_63496378	0.00153089891913085	0.758805905963068	20.2925748867495	-0.210961637520122	0	0	0
chr2	102422214	102422514	chr2_102422214_102422514	0.00148787808279012	0.758805905963068	21.018691377998	-0.198213542139729	0	0	0
chr20	47404679	47404979	chr20_47404679_47404979	0.00149022127052439	0.758805905963068	21.2900181179916	-0.19639101952211999	0	0	0
chr20	8761479	8761779	chr20_8761479_8761779	0.00151389423142209	0.758805905963068	25.1547179334862	0.175208009713363	0	0	0
chr22	50323242	50323542	chr22_50323242_50323542	0.00151191645311623	0.758805905963068	26.8722838612121	-0.176466310203074	0	0	0
chr3	143541328	143541628	chr3_143541328_143541628	0.00152855469546042	0.758805905963068	28.7020327809641	-0.161960788052014	0	0	0
chr3	64172969	64173269	chr3_64172969_64173269	0.00150382160445825	0.758805905963068	41.5671602800133	0.160990220202136	0	1	0
chr4	113478967	113479267	chr4_113478967_113479267	0.00147672574874884	0.758805905963068	32.6082578612211	0.204770518350008	0	0	0
chr5	166721933	166722233	chr5_166721933_166722233	0.00149096463124001	0.758805905963068	34.362391052406	0.19670369166394	0	0	0
chr6	53134618	53134918	chr6_53134618_53134918	0.00148671542661692	0.758805905963068	26.4633063168175	-0.171679831264625	0	0	0
chr7	34762605	34762905	chr7_34762605_34762905	0.00156316270420304	0.758805905963068	45.2161276080302	0.198834002827257	0	0	0
chr8	103107341	103107641	chr8_103107341_103107641	0.00144571541586608	0.758805905963068	27.5387407907649	-0.172318146876905	0	0	0
chr8	121542315	121542615	chr8_121542315_121542615	0.00141407312313403	0.758805905963068	35.7775519732121	0.213306529473958	0	0	0
chr8	32053849	32054149	chr8_32053849_32054149	0.0014571638281673	0.758805905963068	32.0273143093317	0.180936863453351	0	0	0
chrX	123664629	123664929	chrX_123664629_123664929	0.00142634606778369	0.758805905963068	21.501676107529	0.177719124805393	0	1	0
chr16	4424160	4424460	chr16_4424160_4424460	0.00159930045397497	0.768132305845736	47.041413400398	0.154656019103282	0	0	0
chr2	60690396	60690696	chr2_60690396_60690696	0.00159808706944913	0.768132305845736	32.3809305978896	0.161072011432236	0	0	0
chr11	80305079	80305379	chr11_80305079_80305379	0.00162824615489159	0.777895185078366	52.0652207022121	0.167735372254929	0	0	0
chr7	157863975	157864275	chr7_157863975_157864275	0.00163279509360345	0.777895185078366	29.3246691420121	-0.23829057837193	0	0	0
chr1	161500655	161500955	chr1_161500655_161500955	0.0018495984439231	0.781398662824571	113.161332590637	0.170651006002597	0	0	0
chr1	161502668	161502968	chr1_161502668_161502968	0.00221545589627982	0.781398662824571	73.1947100117003	0.187367613792693	0	0	0
chr1	170556277	170556577	chr1_170556277_170556577	0.00205720008692327	0.781398662824571	47.9377395041068	0.155725127466803	0	0	0
chr1	207669613	207669913	chr1_207669613_207669913	0.00212288872051628	0.781398662824571	25.5211673459184	-0.164755985918086	0	0	0
chr1	219839635	219839935	chr1_219839635_219839935	0.00215682515824682	0.781398662824571	28.0299049127681	0.186919352465506	0	0	0
chr1	227182411	227182711	chr1_227182411_227182711	0.00185270937565399	0.781398662824571	27.0182101426901	0.172529355326915	0	1	0
chr1	235813189	235813489	chr1_235813189_235813489	0.00197635506514652	0.781398662824571	22.2572394217174	-0.213474349684962	0	0	0
chr1	47655913	47656213	chr1_47655913_47656213	0.00174415586645475	0.781398662824571	26.900004255453	0.178500281861469	0	0	0
chr1	48848318	48848618	chr1_48848318_48848618	0.00212170381333928	0.781398662824571	39.6533735222681	-0.171946640215421	0	0	0
chr1	94426457	94426757	chr1_94426457_94426757	0.00198410840829605	0.781398662824571	21.1740573658343	0.20414422521536	0	0	0
chr10	103044005	103044305	chr10_103044005_103044305	0.00211626378286437	0.781398662824571	24.781664605572	-0.175283918264131	0	0	0
chr10	34344634	34344934	chr10_34344634_34344934	0.0017247249744644	0.781398662824571	27.4652920140261	-0.193753755120627	0	0	0
chr10	5024911	5025211	chr10_5024911_5025211	0.00224193295569671	0.781398662824571	27.1357163264694	-0.162671754000418	0	0	0
chr10	64522864	64523164	chr10_64522864_64523164	0.00172087150145785	0.781398662824571	22.9586220900955	-0.195530860095057	0	0	0
chr11	3675483	3675783	chr11_3675483_3675783	0.00173283045744895	0.781398662824571	297.326098994434	-0.330351981097459	0	0	0
chr11	92322704	92323004	chr11_92322704_92323004	0.00217335417659249	0.781398662824571	27.8722903019706	0.163210757130606	0	0	0
chr11	95289687	95289987	chr11_95289687_95289987	0.0018549429253748	0.781398662824571	28.3756029506054	0.179036619566495	0	0	0
chr12	105114065	105114365	chr12_105114065_105114365	0.00223102869510633	0.781398662824571	31.376680475571	-0.166281362345204	0	0	0
chr12	128752836	128753136	chr12_128752836_128753136	0.00220176822187074	0.781398662824571	25.8272508243926	0.160711760579569	0	0	0
chr12	130886351	130886651	chr12_130886351_130886651	0.00191315177723754	0.781398662824571	26.8463397376668	-0.168215612150265	0	0	0
chr12	16503693	16503993	chr12_16503693_16503993	0.0022189556980617498	0.781398662824571	39.4005377541335	0.166351912140571	0	0	0
chr12	45628377	45628677	chr12_45628377_45628677	0.00209361507911159	0.781398662824571	42.4376742939591	0.145108839250566	0	0	0
chr12	83712295	83712595	chr12_83712295_83712595	0.00182016792469828	0.781398662824571	33.3674309582542	0.181091109871337	0	0	0
chr12	99766477	99766777	chr12_99766477_99766777	0.00187558993255533	0.781398662824571	29.1478518839133	-0.166743158859839	0	0	0
chr13	40453494	40453794	chr13_40453494_40453794	0.00212494165525334	0.781398662824571	25.1156934271511	0.186897005224661	0	0	0
chr14	32051617	32051917	chr14_32051617_32051917	0.00166201229115168	0.781398662824571	27.9355455786039	0.176372316231442	0	0	1
chr15	22271737	22272037	chr15_22271737_22272037	0.00218932337105662	0.781398662824571	58.7330615332164	0.213141417692307	0	0	0
chr15	35148112	35148412	chr15_35148112_35148412	0.00185776597683025	0.781398662824571	40.8293673321783	0.160994035822381	0	0	0
chr15	51344099	51344399	chr15_51344099_51344399	0.00183574062864669	0.781398662824571	35.0907016887486	0.171449665424459	0	0	0
chr15	93571984	93572284	chr15_93571984_93572284	0.00198977457872993	0.781398662824571	66.8428899679494	0.162661746562986	0	0	0
chr15	94566841	94567141	chr15_94566841_94567141	0.00173296759224393	0.781398662824571	35.3880538308382	0.193171131377026	0	0	0
chr16	72434282	72434582	chr16_72434282_72434582	0.00228887269123083	0.781398662824571	22.3229117678867	-0.185638455488523	0	0	0
chr16	85261649	85261949	chr16_85261649_85261949	0.00173345852969329	0.781398662824571	20.9743062815439	-0.180976702007532	0	0	0
chr17	210586	210886	chr17_210586_210886	0.00218556953371032	0.781398662824571	11.7684061547701	-0.330995855666724	0	0	0
chr17	25717595	25717895	chr17_25717595_25717895	0.00168928539803179	0.781398662824571	22.868211600233	-0.180585156905986	0	0	0
chr17	36316820	36317120	chr17_36316820_36317120	0.00226559463674855	0.781398662824571	31.873256763199	-0.225578173213114	0	0	0
chr17	43862423	43862723	chr17_43862423_43862723	0.00171244506883802	0.781398662824571	30.839821867368	0.182692010266486	0	0	0
chr17	45784819	45785119	chr17_45784819_45785119	0.00184930348865155	0.781398662824571	29.6923308492988	0.177925651797248	0	0	0
chr17	66597301	66597601	chr17_66597301_66597601	0.00191446293900827	0.781398662824571	17.0215918458904	-0.203723167549633	0	0	0
chr18	582403	582703	chr18_582403_582703	0.00189026375613955	0.781398662824571	48.2756990660626	0.191675934996137	0	0	0
chr19	34570157	34570457	chr19_34570157_34570457	0.00193626610581018	0.781398662824571	28.3415251807345	-0.187905849167944	0	0	0
chr2	100938528	100938828	chr2_100938528_100938828	0.00226321393576538	0.781398662824571	48.831223751429	-0.174912290251464	0	0	0
chr2	130810922	130811222	chr2_130810922_130811222	0.00198489438788425	0.781398662824571	34.637215932623	-0.187936566939693	0	0	0
chr2	186995596	186995896	chr2_186995596_186995896	0.00211845843672393	0.781398662824571	29.4284698797086	0.188890272884441	0	0	0
chr2	188262677	188262977	chr2_188262677_188262977	0.00208104154374322	0.781398662824571	26.0527185449239	0.188653960841834	0	0	0
chr2	195166684	195166984	chr2_195166684_195166984	0.00221658894324948	0.781398662824571	23.4820837850488	-0.263948696343417	0	0	0
chr2	215969929	215970229	chr2_215969929_215970229	0.00182810768395284	0.781398662824571	30.1743313156679	-0.166041224758861	0	0	0
chr2	28397795	28398095	chr2_28397795_28398095	0.00213340799481288	0.781398662824571	19.1836284134862	-0.203713439451275	0	0	0
chr2	33899072	33899372	chr2_33899072_33899372	0.0020510678142915	0.781398662824571	29.0335551662439	0.15625726221258	0	0	0
chr2	71127517	71127817	chr2_71127517_71127817	0.00196805956773048	0.781398662824571	29.2082244231058	-0.170019154635492	0	0	0
chr2	91750661	91750961	chr2_91750661_91750961	0.0022746179523351	0.781398662824571	66.0237170698621	-0.145180522949456	0	0	0
chr2	96348347	96348647	chr2_96348347_96348647	0.00197649696411996	0.781398662824571	37.840012651889	0.148050615738102	0	0	0
chr20	48951774	48952074	chr20_48951774_48952074	0.00214918669414101	0.781398662824571	21.8170141380306	0.17540702327681	0	0	0
chr21	14540312	14540612	chr21_14540312_14540612	0.00188736365516563	0.781398662824571	23.7798311558848	0.198591448621085	0	0	0
chr22	17585074	17585374	chr22_17585074_17585374	0.00212695306690525	0.781398662824571	24.3648772295699	-0.199821518317202	0	0	0
chr22	17747491	17747791	chr22_17747491_17747791	0.00222509727200611	0.781398662824571	30.547597989041	0.156607918159151	0	0	0
chr3	108742579	108742879	chr3_108742579_108742879	0.00223903224460233	0.781398662824571	33.319904306855904	0.158117855539588	0	0	0
chr3	127608279	127608579	chr3_127608279_127608579	0.00218901746285417	0.781398662824571	19.7622336794094	0.20785352195016	0	0	0
chr3	143006328	143006628	chr3_143006328_143006628	0.00170678436260634	0.781398662824571	37.366735123573	0.184696454192795	0	0	0
chr3	144468887	144469187	chr3_144468887_144469187	0.00228155888367715	0.781398662824571	27.4037140728387	-0.176803252860243	0	0	0
chr3	148643632	148643932	chr3_148643632_148643932	0.00212605031972616	0.781398662824571	22.3668208285218	-0.211939934327632	0	0	0
chr3	170440770	170441070	chr3_170440770_170441070	0.00195390284100976	0.781398662824571	24.2467707888226	0.208914364884896	0	0	0
chr3	33116032	33116332	chr3_33116032_33116332	0.00214120577264075	0.781398662824571	28.9617205443517	0.168573335496534	0	0	0
chr4	21993112	21993412	chr4_21993112_21993412	0.00168160313510564	0.781398662824571	29.4503575286348	-0.167146489595619	0	0	0
chr4	25992955	25993255	chr4_25992955_25993255	0.00208444631667718	0.781398662824571	29.8753315099954	0.183267646309617	0	0	0
chr4	32800177	32800477	chr4_32800177_32800477	0.00170068193344783	0.781398662824571	28.8750999620542	-0.208656898421997	0	0	0
chr4	42153993	42154293	chr4_42153993_42154293	0.00191700182247453	0.781398662824571	33.1809725691674	-0.177834988805888	0	1	0
chr5	11129618	11129918	chr5_11129618_11129918	0.00177492909205881	0.781398662824571	27.7256090030654	0.17446274762919	0	0	0
chr5	142386878	142387178	chr5_142386878_142387178	0.00207024625527732	0.781398662824571	35.438268098237	0.167252344574593	0	0	0
chr5	143407793	143408093	chr5_143407793_143408093	0.00201764628629867	0.781398662824571	24.0402136550001	0.18038656707907	0	0	0
chr5	55693669	55693969	chr5_55693669_55693969	0.00227450732323939	0.781398662824571	25.7655677882475	-0.200682320633938	0	0	0
chr5	71544232	71544532	chr5_71544232_71544532	0.00229258408638463	0.781398662824571	26.2305983309259	0.171694826834004	0	0	0
chr5	74907432	74907732	chr5_74907432_74907732	0.00209141753520424	0.781398662824571	33.6174989739892	-0.161488217802476	0	0	0
chr5	92545154	92545454	chr5_92545154_92545454	0.00169333243566448	0.781398662824571	35.3518750864692	-0.191607285566327	0	0	0
chr5	946459	946759	chr5_946459_946759	0.00228080916051835	0.781398662824571	22.0217793691614	-0.177251138573348	0	0	0
chr6	106377621	106377921	chr6_106377621_106377921	0.00216793235890468	0.781398662824571	20.5823951657137	-0.251129942576966	0	0	0
chr6	12035101	12035401	chr6_12035101_12035401	0.00203802936344851	0.781398662824571	26.9611428376814	0.154402607226942	0	0	0
chr6	121914272	121914572	chr6_121914272_121914572	0.00196985427048063	0.781398662824571	35.7927970775785	0.160300903436566	0	0	0
chr6	125447103	125447403	chr6_125447103_125447403	0.0019357871001029	0.781398662824571	28.3161126157838	-0.190243678351787	0	0	0
chr6	125709997	125710297	chr6_125709997_125710297	0.00202620432437374	0.781398662824571	27.8586701604574	-0.204221498558409	0	0	0
chr6	157274644	157274944	chr6_157274644_157274944	0.00185475223795978	0.781398662824571	32.3364522766796	0.161496168370724	0	0	0
chr6	7543120	7543420	chr6_7543120_7543420	0.00219778792484029	0.781398662824571	24.61181676972	-0.17461106493462	0	0	0
chr6	761592	761892	chr6_761592_761892	0.00222600926272422	0.781398662824571	23.060099265777	-0.180769565021355	0	0	0
chr6	80113524	80113824	chr6_80113524_80113824	0.00211714430085437	0.781398662824571	26.1455568245058	0.16169695997413	0	0	0
chr6	89296358	89296658	chr6_89296358_89296658	0.00225415925216695	0.781398662824571	70.7450529258611	0.159487459358366	0	0	0
chr7	122078170	122078470	chr7_122078170_122078470	0.00212943478118607	0.781398662824571	36.4134658196859	0.169408809389297	0	0	0
chr7	127734255	127734555	chr7_127734255_127734555	0.00217460918697706	0.781398662824571	42.1785947356775	0.144689827894227	0	0	0
chr7	150020489	150020789	chr7_150020489_150020789	0.00205338494632481	0.781398662824571	33.3718053447553	0.157428245773778	0	0	0
chr7	47079486	47079786	chr7_47079486_47079786	0.00209049817845664	0.781398662824571	33.3719821675494	0.1815534505088	0	0	0
chr8	108652856	108653156	chr8_108652856_108653156	0.00215488761238641	0.781398662824571	36.059277882075	0.157411861652303	0	0	0
chr8	53910186	53910486	chr8_53910186_53910486	0.0018915819389985	0.781398662824571	61.7246526550444	0.156259361843421	0	0	0
chr8	67118405	67118705	chr8_67118405_67118705	0.00194680353804296	0.781398662824571	27.8147785913193	0.169527694618009	0	0	0
chr8	90870118	90870418	chr8_90870118_90870418	0.00171523900290428	0.781398662824571	55.6796675620344	0.169241307532958	0	0	0
chr9	107900776	107901076	chr9_107900776_107901076	0.00177043996436583	0.781398662824571	24.7573319463464	-0.184160522577047	0	0	0
chr9	67702534	67702834	chr9_67702534_67702834	0.00226655903102336	0.781398662824571	49.0520303414717	0.155330055757973	0	0	0
chr9	88330611	88330911	chr9_88330611_88330911	0.00215613994871425	0.781398662824571	24.9322518518098	-0.175343850814309	0	0	0
chrX	107420310	107420610	chrX_107420310_107420610	0.00228192685848083	0.781398662824571	30.2193529162335	0.173593099625239	0	0	0
chrX	16382712	16383012	chrX_16382712_16383012	0.00229488570654857	0.781398662824571	18.3251377615257	0.17039507324639	0	0	0
chrX	99810907	99811207	chrX_99810907_99811207	0.00174484403518327	0.781398662824571	24.5754407289134	-0.192434617650439	0	0	0
chr3	188606538	188606838	chr3_188606538_188606838	0.00230448145824344	0.782411187512582	29.4753821080998	-0.164376617159278	0	0	0
chr9	107444895	107445195	chr9_107444895_107445195	0.00231407645227376	0.783417653263752	37.1664872002766	0.156322243443141	0	0	0
chr11	49251959	49252259	chr11_49251959_49252259	0.0023210682601749	0.783539591646241	33.1719633395471	0.149647240407949	0	0	0
chr12	59507693	59507993	chr12_59507693_59507993	0.00235940359591533	0.787480942555334	49.1204116254923	0.13988714500382	0	0	0
chr2	11711355	11711655	chr2_11711355_11711655	0.00234154668954221	0.787480942555334	33.4845997607358	0.16626215512432	0	0	0
chr22	41141092	41141392	chr22_41141092_41141392	0.00234686891231844	0.787480942555334	27.6085533511091	-0.197007644719634	0	0	0
chr7	56045542	56045842	chr7_56045542_56045842	0.00235745612832775	0.787480942555334	27.5860342044357	-0.167512293128596	0	0	0
chr1	102247136	102247436	chr1_102247136_102247436	0.00264150069999535	0.789398397163208	30.1079684137271	-0.184281247790806	0	0	0
chr1	184761623	184761923	chr1_184761623_184761923	0.00260048332233453	0.789398397163208	63.6661221659382	0.18516310343691	0	0	0
chr1	210036251	210036551	chr1_210036251_210036551	0.00254653627364557	0.789398397163208	28.6614117001423	-0.161623644569222	0	0	0
chr10	100151355	100151655	chr10_100151355_100151655	0.00262458531607222	0.789398397163208	23.1005020527315	-0.175286378944687	0	0	0
chr10	134388969	134389269	chr10_134388969_134389269	0.00240306341232909	0.789398397163208	24.7484797277015	-0.166154872849057	0	0	0
chr11	102785440	102785740	chr11_102785440_102785740	0.00243095387054594	0.789398397163208	40.6690625535589	0.157016570726161	0	0	0
chr11	33912990	33913290	chr11_33912990_33913290	0.00256367051024393	0.789398397163208	60.3826426827208	0.168154375942229	0	1	0
chr12	29467428	29467728	chr12_29467428_29467728	0.00256427069738949	0.789398397163208	30.1586369956845	0.16144772322229	0	1	0
chr12	6259075	6259375	chr12_6259075_6259375	0.00238737437552805	0.789398397163208	25.5114625507901	0.198539267472706	0	0	0
chr12	82282091	82282391	chr12_82282091_82282391	0.00260064970565033	0.789398397163208	32.8747745378551	0.209780733463593	0	0	0
chr12	92359327	92359627	chr12_92359327_92359627	0.0025689149195169	0.789398397163208	27.005576761496	0.168786588475446	0	0	0
chr13	32168283	32168583	chr13_32168283_32168583	0.00261249493615802	0.789398397163208	32.5267585442074	-0.15568150857537	0	0	0
chr13	85418679	85418979	chr13_85418679_85418979	0.0024167630362367	0.789398397163208	33.2172625102485	0.168070479323932	0	0	0
chr13	91369764	91370064	chr13_91369764_91370064	0.00259428008463457	0.789398397163208	33.5187608253356	0.184556549252659	0	0	0
chr15	101547210	101547510	chr15_101547210_101547510	0.00237445251140436	0.789398397163208	35.6785685854489	0.160470959056902	0	0	0
chr15	52581948	52582248	chr15_52581948_52582248	0.00266580303734275	0.789398397163208	31.0006873300887	0.197458006752863	0	0	0
chr16	64015695	64015995	chr16_64015695_64015995	0.00262728264732404	0.789398397163208	39.6457660024228	0.179021875526482	0	0	0
chr16	79362641	79362941	chr16_79362641_79362941	0.00243225345169402	0.789398397163208	26.4065028569209	0.180808479722522	0	0	0
chr17	17439323	17439623	chr17_17439323_17439623	0.00261592411233959	0.789398397163208	30.6865563712947	0.158935139541557	0	1	0
chr18	74882885	74883185	chr18_74882885_74883185	0.00265568122976109	0.789398397163208	27.0093110307807	0.192798421248604	0	0	0
chr2	100443730	100444030	chr2_100443730_100444030	0.00244734232520114	0.789398397163208	21.7417794675767	-0.183394824370322	0	0	0
chr2	165335994	165336294	chr2_165335994_165336294	0.00258156375689638	0.789398397163208	34.5695366556899	0.158631456082722	0	0	0
chr2	205317201	205317501	chr2_205317201_205317501	0.00253226940449843	0.789398397163208	35.0170221518909	0.157578597144371	0	0	0
chr2	20866619	20866919	chr2_20866619_20866919	0.00264160136506342	0.789398397163208	26.8624808235082	-0.165689636510974	0	0	0
chr2	227637520	227637820	chr2_227637520_227637820	0.00257508731175408	0.789398397163208	24.0769510613647	0.171676303224366	0	0	0
chr2	97442447	97442747	chr2_97442447_97442747	0.00248851105323376	0.789398397163208	89.8198782108468	0.188903402358731	0	0	0
chr3	16280513	16280813	chr3_16280513_16280813	0.00248759449917095	0.789398397163208	19.3517863406397	0.191917879680161	0	0	0
chr4	74642178	74642478	chr4_74642178_74642478	0.00259648104636888	0.789398397163208	30.2047944064784	-0.172831646302949	0	0	0
chr4	93623064	93623364	chr4_93623064_93623364	0.00252681329447542	0.789398397163208	122.103063158212	-0.213173240587403	0	0	0
chr5	115049696	115049996	chr5_115049696_115049996	0.00240413054772815	0.789398397163208	31.1543144600929	0.158065262620669	0	0	0
chr6	40276351	40276651	chr6_40276351_40276651	0.00263201683417987	0.789398397163208	23.3082690725944	-0.173861051270874	0	0	0
chr6	89692535	89692835	chr6_89692535_89692835	0.0026151474702187	0.789398397163208	38.4002149306492	0.15201775246202	0	0	0
chr7	131936068	131936368	chr7_131936068_131936368	0.00257916819520563	0.789398397163208	59.0901517039653	0.147388347428133	0	0	0
chr7	22225163	22225463	chr7_22225163_22225463	0.00257784017964095	0.789398397163208	27.6970068391805	0.165721803810075	0	0	0
chr7	23676921	23677221	chr7_23676921_23677221	0.00258230649813677	0.789398397163208	29.1603173866724	-0.182070193319945	0	0	0
chr7	77780604	77780904	chr7_77780604_77780904	0.00258339276563135	0.789398397163208	39.0188195696524	0.1891638790224	0	0	0
chr7	95317068	95317368	chr7_95317068_95317368	0.00243859702216927	0.789398397163208	41.1875397114055	0.145195884460041	0	0	0
chr8	111038731	111039031	chr8_111038731_111039031	0.00266537296535599	0.789398397163208	33.0211725133739	0.148614623938984	0	0	0
chr8	142572298	142572598	chr8_142572298_142572598	0.00247054974638431	0.789398397163208	24.7082203366841	-0.177256318638106	0	0	0
chr9	2179745	2180045	chr9_2179745_2180045	0.00253129174153672	0.789398397163208	27.1951194684846	-0.159914064262206	0	0	0
chr9	75599949	75600249	chr9_75599949_75600249	0.00248210899038297	0.789398397163208	32.6865098209944	0.170246246469274	0	1	0
chr9	81300388	81300688	chr9_81300388_81300688	0.00264775396501938	0.789398397163208	26.8560109003278	0.173767882852497	0	0	0
chrX	111728774	111729074	chrX_111728774_111729074	0.00265653592992221	0.789398397163208	33.7296934859532	0.26658284360666	0	0	0
chrX	43474946	43475246	chrX_43474946_43475246	0.00246979729535735	0.789398397163208	20.5285648040581	0.160117813650787	0	0	0
chrX	96984320	96984620	chrX_96984320_96984620	0.00260395060220397	0.789398397163208	21.2651919848629	0.189561091298458	0	0	0
chr1	98598662	98598962	chr1_98598662_98598962	0.00269934706833942	0.791868895039556	28.0664418377057	0.17737093997636	0	0	0
chr10	115251785	115252085	chr10_115251785_115252085	0.0027376219642419	0.791868895039556	20.5213219097613	0.178366657011998	0	0	0
chr11	27122094	27122394	chr11_27122094_27122394	0.00274005742418801	0.791868895039556	29.2556967840933	0.175716775158863	0	0	0
chr12	212635	212935	chr12_212635_212935	0.00272050070868914	0.791868895039556	18.9495825825636	-0.21173308093436	0	0	0
chr13	106929990	106930290	chr13_106929990_106930290	0.00272575932856035	0.791868895039556	25.4934181510504	-0.178291329838361	0	0	0
chr16	31880062	31880362	chr16_31880062_31880362	0.00270631688415832	0.791868895039556	26.598899985647	0.172436050677083	0	0	0
chr6	156921321	156921621	chr6_156921321_156921621	0.00272645696328814	0.791868895039556	26.9193030444878	-0.183607755871688	0	0	0
chr7	135282644	135282944	chr7_135282644_135282944	0.00272035461264638	0.791868895039556	32.8528104329428	0.180500206421083	0	0	0
chr7	1867296	1867596	chr7_1867296_1867596	0.00274116712430749	0.791868895039556	20.1278114439983	-0.213652301210587	0	0	0
chr9	134211641	134211941	chr9_134211641_134211941	0.0026963733036575	0.791868895039556	24.3599854873958	-0.172947391235112	0	0	0
chr1	145281516	145281816	chr1_145281516_145281816	0.00281973740481456	0.793197771346773	51.9039666705024	-0.159953840708814	0	0	0
chr1	54775331	54775631	chr1_54775331_54775631	0.00275375178948591	0.793197771346773	37.8671314663701	0.174539122968094	0	0	0
chr11	7593019	7593319	chr11_7593019_7593319	0.00278289695599797	0.793197771346773	50.804684421344	0.132556752351555	0	0	0
chr13	46407834	46408134	chr13_46407834_46408134	0.00278660964787436	0.793197771346773	33.3995969111359	0.214135144332371	0	0	0
chr18	39919435	39919735	chr18_39919435_39919735	0.00282118034876	0.793197771346773	42.3425830515769	0.218075844615759	0	0	0
chr2	101822063	101822363	chr2_101822063_101822363	0.00277159424756229	0.793197771346773	29.8150229179535	0.144181521493333	0	0	0
chr2	200168553	200168853	chr2_200168553_200168853	0.00281369191679202	0.793197771346773	34.6550012193481	0.177030106135335	1	0	0
chr20	15160254	15160554	chr20_15160254_15160554	0.00279489993622738	0.793197771346773	33.911357438957	-0.185289769403263	0	0	0
chr3	10670551	10670851	chr3_10670551_10670851	0.0028263276265911	0.793197771346773	20.5538911828432	-0.178390939227589	0	0	0
chr8	11356766	11357066	chr8_11356766_11357066	0.00279077045675944	0.793197771346773	25.308971982341	-0.172694446996577	0	0	0
chr8	40803576	40803876	chr8_40803576_40803876	0.00278655450457459	0.793197771346773	26.1741731953642	0.187841775738038	0	0	0
chr9	120771940	120772240	chr9_120771940_120772240	0.00280901451891542	0.793197771346773	28.6470034710083	0.163889407078777	0	0	0
chr1	236080719	236081019	chr1_236080719_236081019	0.00289399454284349	0.79720350986119	41.5538846542165	0.166927616220928	0	0	0
chr10	10834689	10834989	chr10_10834689_10834989	0.00287972699256815	0.79720350986119	23.0674695791681	0.180396286590269	0	0	0
chr10	123092646	123092946	chr10_123092646_123092946	0.00291449144353278	0.79720350986119	22.4408686999463	-0.187483303599421	0	0	0
chr10	68911416	68911716	chr10_68911416_68911716	0.00285663311156511	0.79720350986119	24.5392608193918	0.164959784003088	0	0	0
chr10	78538980	78539280	chr10_78538980_78539280	0.00288478523443942	0.79720350986119	22.2472567842684	0.185180511135521	0	0	0
chr14	36462498	36462798	chr14_36462498_36462798	0.00287332409347956	0.79720350986119	61.745059272568	0.179199861001251	0	0	0
chr22	21680420	21680720	chr22_21680420_21680720	0.00286715737248533	0.79720350986119	481.490175242969	0.160687896977096	0	0	0
chr3	106917448	106917748	chr3_106917448_106917748	0.00290928830744051	0.79720350986119	61.5539079112264	0.130066127621709	0	0	0
chr4	111991456	111991756	chr4_111991456_111991756	0.00290699216461853	0.79720350986119	32.4201842926484	0.154541452766078	0	0	0
chr5	62507439	62507739	chr5_62507439_62507739	0.00289717366016126	0.79720350986119	48.3407145544851	0.203060788874967	0	0	0
chr8	43034426	43034726	chr8_43034426_43034726	0.00291482087700618	0.79720350986119	33.427796714562	-0.181967439678067	0	0	0
chr7	63644186	63644486	chr7_63644186_63644486	0.00294871379955427	0.804610699410937	31.1309169475748	-0.188136342450924	0	0	0
chr13	110522071	110522371	chr13_110522071_110522371	0.00297005134353746	0.808565682814834	39.5875915123024	-0.141128088951441	0	0	0
chr2	61441273	61441573	chr2_61441273_61441573	0.00299051167111988	0.812264218313003	23.2982561460791	-0.173815484383717	0	0	0
chr11	33466516	33466816	chr11_33466516_33466816	0.00305500551017773	0.817245609206819	34.7887052333124	-0.151187678695255	0	0	0
chr11	93175290	93175590	chr11_93175290_93175590	0.00307927159162526	0.817245609206819	25.1733362233169	0.175740813924813	0	0	0
chr12	51036034	51036334	chr12_51036034_51036334	0.00308902748635858	0.817245609206819	20.6530597152724	0.186000793964807	0	0	0
chr13	94186600	94186900	chr13_94186600_94186900	0.00305659134556595	0.817245609206819	30.621006927212	-0.159340332462261	0	0	0
chr15	71407650	71407950	chr15_71407650_71407950	0.00303494794433066	0.817245609206819	19.644262332474	-0.172959330252309	0	0	0
chr17	36286566	36286866	chr17_36286566_36286866	0.0030691960147284	0.817245609206819	47.5994421709068	-0.18535210218416	0	0	0
chr2	161329981	161330281	chr2_161329981_161330281	0.00309709494075659	0.817245609206819	26.7695289409047	-0.166247390493627	0	0	0
chr2	177319763	177320063	chr2_177319763_177320063	0.0030547310760747	0.817245609206819	31.3526921166969	0.149967092148474	0	0	0
chr3	81816567	81816867	chr3_81816567_81816867	0.00311260515389556	0.817245609206819	27.6584331107788	-0.194377879504314	0	0	0
chr4	142728470	142728770	chr4_142728470_142728770	0.00310943793954835	0.817245609206819	31.5989996556312	0.17007859703023	0	0	0
chr6	33588739	33589039	chr6_33588739_33589039	0.00309442136064409	0.817245609206819	17.0709482594916	-0.208187336494214	0	0	0
chr6	52520300	52520600	chr6_52520300_52520600	0.00308196134913322	0.817245609206819	29.1962495286292	-0.18441478132884	0	0	0
chr8	10447694	10447994	chr8_10447694_10447994	0.00307666049712452	0.817245609206819	35.9538061988092	-0.139482403869188	0	0	0
chr9	81148299	81148599	chr9_81148299_81148599	0.00310060818223998	0.817245609206819	25.9050449278252	0.176510999042092	0	0	0
chrX	117737878	117738178	chrX_117737878_117738178	0.00309333156763114	0.817245609206819	29.6312292564623	0.141255146938513	0	0	0
chr6	77725035	77725335	chr6_77725035_77725335	0.00313029961070633	0.820069090031429	34.2906763578988	0.189893135767309	0	0	0
chr3	25074971	25075271	chr3_25074971_25075271	0.00314878296733998	0.823086294595471	32.1799171708898	0.153507651224127	0	0	0
chr21	44377470	44377770	chr21_44377470_44377770	0.00315755495307258	0.823146702179687	138.206183730338	0.194406126516443	0	0	0
chr4	108966844	108967144	chr4_108966844_108967144	0.00316294775196	0.823146702179687	33.3735529182074	0.163271790677059	0	0	0
chr15	26423986	26424286	chr15_26423986_26424286	0.0031729092202512	0.823233362999572	26.291951484443	0.156368335368503	0	0	0
chr8	57017032	57017332	chr8_57017032_57017332	0.00317721590432498	0.823233362999572	33.7685355431833	-0.179177161358442	0	0	0
chr1	159439772	159440072	chr1_159439772_159440072	0.00321396753166204	0.823250901975523	25.6015546452332	0.179498106311516	0	0	0
chr1	246642131	246642431	chr1_246642131_246642431	0.00320821434853178	0.823250901975523	26.5003516511098	-0.187757715401699	0	0	0
chr1	87633822	87634122	chr1_87633822_87634122	0.00321736705622239	0.823250901975523	53.7312979776094	0.179064466813709	0	0	0
chr11	113059012	113059312	chr11_113059012_113059312	0.00318456295170827	0.823250901975523	22.2604431122606	-0.174609661840297	0	0	0
chr18	60865843	60866143	chr18_60865843_60866143	0.00323302541232178	0.823250901975523	34.6392150266117	-0.167858233160976	0	0	0
chr3	193549305	193549605	chr3_193549305_193549605	0.00321828512855853	0.823250901975523	45.5419418533169	0.170425456495729	0	0	0
chr6	112883545	112883845	chr6_112883545_112883845	0.0032304257203841	0.823250901975523	58.9070670082693	0.155571634606219	0	0	0
chr6	53468453	53468753	chr6_53468453_53468753	0.00322555013989689	0.823250901975523	31.9387620624606	0.167793994901479	0	0	0
chr14	38288570	38288870	chr14_38288570_38288870	0.00325463524270687	0.826971318701725	36.9017367658084	0.151008848134632	0	0	0
chr3	177542200	177542500	chr3_177542200_177542500	0.00328690296343353	0.828571685591107	29.296621701482	0.157956578197853	0	0	0
chr4	188385771	188386071	chr4_188385771_188386071	0.00327517071613491	0.828571685591107	26.5501967637931	0.181899972373132	0	0	0
chr4	19027879	19028179	chr4_19027879_19028179	0.00328849176070233	0.828571685591107	41.1623874268549	0.165826636166476	0	0	0
chr8	109965281	109965581	chr8_109965281_109965581	0.00328898470226682	0.828571685591107	38.7826177761286	0.183369152493065	0	0	0
chr12	52889285	52889585	chr12_52889285_52889585	0.00331893616809386	0.832566764612794	20.6683299916777	-0.186993488736077	0	0	0
chr18	72837488	72837788	chr18_72837488_72837788	0.00331278416726455	0.832566764612794	33.4931346431478	-0.181763342644222	0	0	0
chr2	240628662	240628962	chr2_240628662_240628962	0.00332678605739669	0.832767852232063	19.0860575280041	-0.228978797013401	0	0	0
chr7	112120468	112120768	chr7_112120468_112120768	0.00333529702851932	0.833133223073181	40.8776723391655	0.141444303787	0	0	0
chr1	223815830	223816130	chr1_223815830_223816130	0.00340717101926818	0.839443667517924	29.4800757614476	-0.145480860692774	0	0	0
chr1	4231076	4231376	chr1_4231076_4231376	0.00343589905322158	0.839443667517924	23.6723635553621	0.182010258634731	0	0	0
chr13	96787349	96787649	chr13_96787349_96787649	0.00341534711689067	0.839443667517924	29.4255135973626	-0.15112560189186	0	0	0
chr13	99187828	99188128	chr13_99187828_99188128	0.00345565943354971	0.839443667517924	25.6632947445319	-0.165334884273305	0	0	0
chr16	10922754	10923054	chr16_10922754_10923054	0.0034500703959468	0.839443667517924	60.2756190938033	0.148942227325172	0	0	0
chr17	8213785	8214085	chr17_8213785_8214085	0.00344986663120812	0.839443667517924	16.575515380688	-0.190898718525381	0	0	0
chr20	18257432	18257732	chr20_18257432_18257732	0.00341675283593194	0.839443667517924	31.7334642845413	0.152611514058841	0	0	0
chr21	45160607	45160907	chr21_45160607_45160907	0.00344248265297176	0.839443667517924	37.3825677084404	0.176510320486315	0	0	0
chr3	157815885	157816185	chr3_157815885_157816185	0.00346002662740562	0.839443667517924	24.9818158067493	-0.18293887786208	0	0	0
chr3	177796773	177797073	chr3_177796773_177797073	0.00339642649831943	0.839443667517924	25.4600814157111	0.169250752870035	0	0	0
chr5	110657151	110657451	chr5_110657151_110657451	0.00341965105374164	0.839443667517924	25.5328395133277	-0.159413910674991	0	0	0
chr5	92631982	92632282	chr5_92631982_92632282	0.003390944827494	0.839443667517924	28.3549858213827	0.168388702678093	0	0	0
chr6	862656	862956	chr6_862656_862956	0.00339308708584617	0.839443667517924	43.0240636559928	-0.244359747464364	0	0	0
chr7	145089726	145090026	chr7_145089726_145090026	0.00339270291469211	0.839443667517924	32.0747411233211	0.161867977546464	0	0	0
chr9	75456026	75456326	chr9_75456026_75456326	0.00346765666324535	0.83957084031919	34.5248179133905	-0.178894976999362	0	0	0
chr1	89471277	89471577	chr1_89471277_89471577	0.00349692189330606	0.840174980105792	43.4805756056437	0.174869164724353	0	0	0
chr15	44222225	44222525	chr15_44222225_44222525	0.00350049734166556	0.840174980105792	23.5149521434022	-0.164838075013032	0	0	0
chr16	84261929	84262229	chr16_84261929_84262229	0.00352167338400279	0.840174980105792	31.4121868588194	0.170991488986091	0	0	0
chr19	7419326	7419626	chr19_7419326_7419626	0.0034872595630539	0.840174980105792	20.1782240817559	-0.172967366793743	0	0	0
chr6	83947718	83948018	chr6_83947718_83948018	0.00350969400014076	0.840174980105792	37.5798789764627	0.179618172477276	0	0	0
chr8	49059491	49059791	chr8_49059491_49059791	0.00350210176724128	0.840174980105792	36.2966967629651	0.209691781056547	0	0	0
chr9	10049044	10049344	chr9_10049044_10049344	0.00351504110892631	0.840174980105792	26.492051239860398	-0.163107044513962	0	0	0
chrX	122340102	122340402	chrX_122340102_122340402	0.00352703966189716	0.840174980105792	21.1425422034612	0.165207428436102	0	0	0
chr7	55635247	55635547	chr7_55635247_55635547	0.00354472231648962	0.842688191424309	33.3036830282899	0.160854074143714	0	0	0
chr1	110254763	110255063	chr1_110254763_110255063	0.00420811582379966	0.843099070093257	25.0100577808451	-0.170883740525591	0	0	0
chr1	155248239	155248539	chr1_155248239_155248539	0.00401065823229767	0.843099070093257	33.4305878192413	0.151114750327119	0	0	0
chr1	16870251	16870551	chr1_16870251_16870551	0.00389074033911562	0.843099070093257	28.595125671335	-0.190054409222815	0	0	0
chr1	170841865	170842165	chr1_170841865_170842165	0.00399675029422005	0.843099070093257	25.8484885957732	0.156634561408675	0	0	0
chr1	170850950	170851250	chr1_170850950_170851250	0.00407075118929535	0.843099070093257	36.1832553857325	0.1435696302432	0	0	0
chr1	179104794	179105094	chr1_179104794_179105094	0.0043824146938308	0.843099070093257	31.2429957214527	-0.170788488525112	0	1	0
chr1	18385572	18385872	chr1_18385572_18385872	0.00424753365898942	0.843099070093257	23.4485634418038	-0.174191930150955	0	0	0
chr1	222828329	222828629	chr1_222828329_222828629	0.00420450714723508	0.843099070093257	25.1900936162214	0.166679745126684	0	0	0
chr1	42010420	42010720	chr1_42010420_42010720	0.00424384663357234	0.843099070093257	31.1023204756581	-0.188240924082572	0	0	0
chr1	48162545	48162845	chr1_48162545_48162845	0.0039337585595874	0.843099070093257	38.7943157400831	0.164633193217207	0	0	0
chr1	50717662	50717962	chr1_50717662_50717962	0.00373593979190263	0.843099070093257	31.0057798657152	-0.147687654622266	0	0	0
chr1	84712010	84712310	chr1_84712010_84712310	0.00364523244404042	0.843099070093257	23.3094563671426	0.183896196914563	0	0	0
chr10	111652672	111652972	chr10_111652672_111652972	0.00382320487870804	0.843099070093257	26.9544115050772	0.158225979229367	0	0	0
chr10	115791253	115791553	chr10_115791253_115791553	0.00446887752467134	0.843099070093257	22.5332773556353	-0.172528174230918	0	0	1
chr10	120789904	120790204	chr10_120789904_120790204	0.00365331177565171	0.843099070093257	25.7877043827076	-0.172311966006205	0	1	0
chr10	61940010	61940310	chr10_61940010_61940310	0.00378966903541732	0.843099070093257	155.416795644827	0.183682431834918	0	0	0
chr10	65316768	65317068	chr10_65316768_65317068	0.0042606189336503	0.843099070093257	27.3146745555625	0.151187382566521	0	0	0
chr10	71094887	71095187	chr10_71094887_71095187	0.0043186596802429	0.843099070093257	37.4952905324392	-0.14244928746655	0	0	0
chr11	131997011	131997311	chr11_131997011_131997311	0.00404018936416236	0.843099070093257	39.4917897375388	0.13820717467573	0	0	0
chr11	13338040	13338340	chr11_13338040_13338340	0.00407340396029188	0.843099070093257	25.5836270947519	0.164848464822231	0	0	0
chr11	31786280	31786580	chr11_31786280_31786580	0.00426576972744966	0.843099070093257	25.7357996046806	0.168607635413876	0	0	0
chr11	43289735	43290035	chr11_43289735_43290035	0.00363205465575625	0.843099070093257	51.3790319224301	0.163429636168207	0	0	0
chr11	47615623	47615923	chr11_47615623_47615923	0.00398012612426953	0.843099070093257	26.3356696441788	-0.174488003035942	0	0	0
chr11	56608795	56609095	chr11_56608795_56609095	0.00369514131364903	0.843099070093257	34.8836952647085	0.151226627513526	0	0	0
chr11	93270302	93270602	chr11_93270302_93270602	0.0041514706152553	0.843099070093257	51.0201527512458	0.143245919471158	0	0	0
chr12	103084020	103084320	chr12_103084020_103084320	0.00413022980992351	0.843099070093257	33.9878395655477	0.183971928153524	0	0	0
chr12	125288655	125288955	chr12_125288655_125288955	0.00431240146326606	0.843099070093257	29.0065208685363	-0.152464675495766	0	0	0
chr12	26439047	26439347	chr12_26439047_26439347	0.00425116817313305	0.843099070093257	23.4804179967556	-0.207411404505203	0	0	0
chr12	29409562	29409862	chr12_29409562_29409862	0.0036220978171644	0.843099070093257	28.4558961763611	-0.180372079703161	0	0	0
chr12	54764117	54764417	chr12_54764117_54764417	0.00436908106276311	0.843099070093257	62.0599289337612	0.129240237481483	0	1	0
chr12	63049549	63049849	chr12_63049549_63049849	0.00430795550118729	0.843099070093257	36.0230814346033	0.149987149289817	0	0	0
chr12	67463187	67463487	chr12_67463187_67463487	0.00419230223793391	0.843099070093257	38.6639647044718	-0.172878026145695	0	0	0
chr12	76347234	76347534	chr12_76347234_76347534	0.00367790872830388	0.843099070093257	49.3346001908377	0.168402946228433	0	0	0
chr12	8775349	8775649	chr12_8775349_8775649	0.00390320946509173	0.843099070093257	20.3670332190945	0.183927625444416	0	0	0
chr13	26460874	26461174	chr13_26460874_26461174	0.00367583479240207	0.843099070093257	30.2959937427087	-0.16066578341368	0	0	0
chr13	33732958	33733258	chr13_33732958_33733258	0.00358847358694174	0.843099070093257	35.6140274707622	-0.159151083390471	0	0	0
chr13	37380311	37380611	chr13_37380311_37380611	0.00395364234330596	0.843099070093257	25.4886133306933	0.167868518114014	0	0	0
chr13	39719140	39719440	chr13_39719140_39719440	0.00421229916997765	0.843099070093257	37.38203052154	0.146696874712245	0	0	0
chr13	45371207	45371507	chr13_45371207_45371507	0.00391028476528635	0.843099070093257	37.1904951690993	0.172247496009263	0	0	0
chr13	97285309	97285609	chr13_97285309_97285609	0.00438042105746783	0.843099070093257	28.5745867764236	0.161833626397503	0	0	0
chr14	104563399	104563699	chr14_104563399_104563699	0.00437005007865746	0.843099070093257	28.4464748509088	-0.16567412429959	0	0	0
chr14	25422486	25422786	chr14_25422486_25422786	0.00430778993147549	0.843099070093257	40.5202931414096	0.143226712126298	0	0	0
chr14	37274554	37274854	chr14_37274554_37274854	0.00408326313796698	0.843099070093257	30.9992437396534	0.164773474082861	0	0	0
chr14	93364568	93364868	chr14_93364568_93364868	0.00414628580972577	0.843099070093257	20.2019274986732	-0.183712799280174	0	0	0
chr15	100879215	100879515	chr15_100879215_100879515	0.0037262411965643	0.843099070093257	44.9189067972541	0.143141561026033	0	0	0
chr15	22692506	22692806	chr15_22692506_22692806	0.00370266865961646	0.843099070093257	41.9016655389564	-0.187260194871668	0	0	0
chr15	26912813	26913113	chr15_26912813_26913113	0.00359454494020362	0.843099070093257	30.8809610573084	0.166170508384554	0	1	0
chr15	37994703	37995003	chr15_37994703_37995003	0.0043044136815317	0.843099070093257	25.1870362630416	0.174884389211671	0	0	0
chr15	39731235	39731535	chr15_39731235_39731535	0.00382083215888283	0.843099070093257	28.6408072522855	0.156047709856605	0	0	0
chr15	46515103	46515403	chr15_46515103_46515403	0.00365159703605997	0.843099070093257	34.3853456220666	-0.159166203758507	0	0	0
chr15	68842885	68843185	chr15_68842885_68843185	0.00447304011256479	0.843099070093257	19.949754984365	-0.173505286724223	0	0	0
chr15	74146655	74146955	chr15_74146655_74146955	0.00392723062179142	0.843099070093257	18.228501203127	-0.190352113934944	0	0	0
chr15	77265761	77266061	chr15_77265761_77266061	0.0044142657361351	0.843099070093257	25.5592299931803	-0.157531906794275	0	0	0
chr16	59882237	59882537	chr16_59882237_59882537	0.00372699871212276	0.843099070093257	39.4064130707698	0.170727668101155	0	0	0
chr16	65531527	65531827	chr16_65531527_65531827	0.00406279221629921	0.843099070093257	36.0095311347419	0.152001431094398	0	0	0
chr16	75572771	75573071	chr16_75572771_75573071	0.00412605871763459	0.843099070093257	38.8234693046574	0.15944449810259	0	0	0
chr17	49427637	49427937	chr17_49427637_49427937	0.00418576626147039	0.843099070093257	23.8745580772371	0.182101198482873	0	0	0
chr18	29926704	29927004	chr18_29926704_29927004	0.00424158853624543	0.843099070093257	47.045598738755	0.14964511560695	0	1	0
chr18	70210764	70211064	chr18_70210764_70211064	0.00418286027995405	0.843099070093257	40.8908254118359	-0.147095848224696	0	0	0
chr2	121418668	121418968	chr2_121418668_121418968	0.00448724731754035	0.843099070093257	26.7758548512193	-0.163739907250209	0	0	0
chr2	121832893	121833193	chr2_121832893_121833193	0.00416047830898309	0.843099070093257	49.9303253061991	0.15382806495437	0	0	0
chr2	123238070	123238370	chr2_123238070_123238370	0.00439512805642873	0.843099070093257	27.3928916999066	-0.21124766644513	0	0	0
chr2	149281873	149282173	chr2_149281873_149282173	0.00435005171768511	0.843099070093257	23.8494568983843	-0.160692951718272	0	0	0
chr2	158519830	158520130	chr2_158519830_158520130	0.00382451959850666	0.843099070093257	27.989011661271	0.173992127654041	0	0	0
chr2	175972904	175973204	chr2_175972904_175973204	0.00436474701764109	0.843099070093257	25.5116658356814	-0.182102553453097	0	0	0
chr2	181529321	181529621	chr2_181529321_181529621	0.00390162866359163	0.843099070093257	29.9947636901023	-0.157756434491726	0	0	0
chr2	1911736	1912036	chr2_1911736_1912036	0.00375385503900818	0.843099070093257	31.3715654717266	-0.147048273440958	0	0	0
chr2	204876759	204877059	chr2_204876759_204877059	0.00431422184398985	0.843099070093257	29.975637763229	0.157048749462671	0	0	0
chr2	219735979	219736279	chr2_219735979_219736279	0.00396717684211255	0.843099070093257	21.4404516628545	-0.181718632840591	0	0	0
chr2	239326806	239327106	chr2_239326806_239327106	0.00382743223216652	0.843099070093257	14.9620594329692	-0.211460974004788	0	0	0
chr2	240086080	240086380	chr2_240086080_240086380	0.00448500082677324	0.843099070093257	18.7073054501687	0.178165444380821	0	0	0
chr2	29338232	29338532	chr2_29338232_29338532	0.00390010549758136	0.843099070093257	46.6029079435417	-0.166603119060463	0	0	0
chr20	20054613	20054913	chr20_20054613_20054913	0.00389652888677037	0.843099070093257	28.0302748245876	0.168362961702548	0	0	0
chr20	25341600	25341900	chr20_25341600_25341900	0.00383771620003648	0.843099070093257	23.2792209386367	0.176012192463685	0	0	0
chr20	62763405	62763705	chr20_62763405_62763705	0.00372408880257167	0.843099070093257	49.7530631874522	-0.25445570235075	0	0	0
chr21	29827536	29827836	chr21_29827536_29827836	0.00405072661512621	0.843099070093257	41.2981098416452	0.146337101947841	0	0	0
chr21	36628935	36629235	chr21_36628935_36629235	0.00413932694867725	0.843099070093257	31.4938727728956	0.149468627239653	0	0	0
chr21	44252855	44253155	chr21_44252855_44253155	0.00398466113403761	0.843099070093257	17.3435181049706	-0.183722259111043	0	0	0
chr3	189685198	189685498	chr3_189685198_189685498	0.00374540053412531	0.843099070093257	30.088866603292	0.153728495344018	0	0	0
chr3	28726685	28726985	chr3_28726685_28726985	0.003651278558952	0.843099070093257	43.2813512548744	0.149878560279926	0	0	0
chr3	45684191	45684491	chr3_45684191_45684491	0.0041751742041259	0.843099070093257	20.7241220516765	-0.176457629068713	0	0	0
chr3	75034262	75034562	chr3_75034262_75034562	0.00433048636271745	0.843099070093257	32.1933985352828	-0.181036100004071	0	0	0
chr3	99460404	99460704	chr3_99460404_99460704	0.00435456829474745	0.843099070093257	23.6250659565522	0.189235546312422	0	0	0
chr4	112246606	112246906	chr4_112246606_112246906	0.00368774373798618	0.843099070093257	24.8412636076099	-0.171789047487839	0	0	0
chr4	119345284	119345584	chr4_119345284_119345584	0.00393890013312661	0.843099070093257	44.8838011934147	0.130786472268699	0	0	0
chr4	134145543	134145843	chr4_134145543_134145843	0.00444794399302522	0.843099070093257	26.6997468973655	0.163694286665262	0	0	0
chr4	134238042	134238342	chr4_134238042_134238342	0.00448291717873056	0.843099070093257	31.8296688448445	0.155447340465706	0	0	0
chr4	139474260	139474560	chr4_139474260_139474560	0.0044003691805215	0.843099070093257	27.3059357977376	-0.187898419006925	0	0	0
chr4	17198709	17199009	chr4_17198709_17199009	0.00444021656427359	0.843099070093257	34.2637031624207	0.162476619082592	0	0	0
chr4	22358779	22359079	chr4_22358779_22359079	0.00393763980754438	0.843099070093257	41.3625884537035	0.13727343234289	0	0	0
chr4	80218279	80218579	chr4_80218279_80218579	0.00373733319534874	0.843099070093257	32.7244988175287	-0.172975875272246	0	0	0
chr4	8887466	8887766	chr4_8887466_8887766	0.00406599975280666	0.843099070093257	39.6648805955392	0.139064296837742	0	0	0
chr5	103946938	103947238	chr5_103946938_103947238	0.00441511136981757	0.843099070093257	38.625927070797196	0.166564460240254	0	0	0
chr5	118357604	118357904	chr5_118357604_118357904	0.00423757231723446	0.843099070093257	32.4944524097387	0.148020772980902	0	0	0
chr5	126334799	126335099	chr5_126334799_126335099	0.00409020837673619	0.843099070093257	34.8400892075514	0.178563293657068	0	0	0
chr5	136482207	136482507	chr5_136482207_136482507	0.00396982704270777	0.843099070093257	40.4249614576139	0.155496498197232	0	0	0
chr5	173194618	173194918	chr5_173194618_173194918	0.00435719917347257	0.843099070093257	23.8452088831066	-0.159707690989779	0	0	0
chr5	24644946	24645246	chr5_24644946_24645246	0.00427483440954878	0.843099070093257	60.4509729814789	0.141272620903881	0	0	0
chr5	37736167	37736467	chr5_37736167_37736467	0.00375255645956165	0.843099070093257	50.1781117545367	0.139403681716091	0	0	0
chr5	52348010	52348310	chr5_52348010_52348310	0.00426812725632793	0.843099070093257	28.9758866834347	0.167464007094027	0	0	0
chr5	58220151	58220451	chr5_58220151_58220451	0.00445253262698591	0.843099070093257	40.1331371775071	0.186889727536158	0	0	0
chr5	81901572	81901872	chr5_81901572_81901872	0.00399241594251678	0.843099070093257	26.5265641741921	-0.191166401211826	0	0	0
chr5	83153287	83153587	chr5_83153287_83153587	0.00414422265909206	0.843099070093257	30.8064583592679	0.170291691280827	0	0	0
chr5	94459793	94460093	chr5_94459793_94460093	0.00412776496522664	0.843099070093257	30.5451321818089	-0.146945241830386	0	0	0
chr5	96837324	96837624	chr5_96837324_96837624	0.00405503988338998	0.843099070093257	33.9194339940831	-0.150380211088314	0	0	0
chr6	119417963	119418263	chr6_119417963_119418263	0.0040576039274789	0.843099070093257	58.2986293161007	0.173187654978496	0	0	0
chr6	126354793	126355093	chr6_126354793_126355093	0.00411622126699067	0.843099070093257	43.482484327629	0.141376290023919	0	0	0
chr6	129125146	129125446	chr6_129125146_129125446	0.00416182512971739	0.843099070093257	33.9406384816712	0.177705571042736	0	0	0
chr6	159191048	159191348	chr6_159191048_159191348	0.00423700680716187	0.843099070093257	39.9296993914163	0.155587160964701	0	0	0
chr6	164202040	164202340	chr6_164202040_164202340	0.00386681250896611	0.843099070093257	18.7847392043826	-0.177614798840137	0	0	0
chr6	6851318	6851618	chr6_6851318_6851618	0.0041086288331967	0.843099070093257	24.939418897097	0.166018039492219	0	0	0
chr6	91595329	91595629	chr6_91595329_91595629	0.00406899642402758	0.843099070093257	62.2340835693035	0.18173305047563099	0	0	0
chr7	117681396	117681696	chr7_117681396_117681696	0.00443212625609383	0.843099070093257	25.3181765197063	-0.20926877983196	0	0	0
chr7	157913094	157913394	chr7_157913094_157913394	0.00428116298901465	0.843099070093257	22.2388310459106	-0.177407212674007	0	0	0
chr7	229268	229568	chr7_229268_229568	0.00447108548663721	0.843099070093257	48.3862214163019	0.142498152151413	0	0	0
chr7	34975542	34975842	chr7_34975542_34975842	0.00448636986701637	0.843099070093257	26.4607150509683	-0.153236911177421	0	0	0
chr7	87815116	87815416	chr7_87815116_87815416	0.004340037653364	0.843099070093257	43.1106815972257	0.176011024286447	0	0	0
chr8	108864195	108864495	chr8_108864195_108864495	0.004211120132046	0.843099070093257	35.1529532090094	0.155165581185956	0	0	0
chr8	116251336	116251636	chr8_116251336_116251636	0.003757067735638	0.843099070093257	42.8084637334565	0.174788078160195	0	0	0
chr8	22423185	22423485	chr8_22423185_22423485	0.00446764788707434	0.843099070093257	31.1111205358353	-0.158791825920583	0	1	0
chr8	56891135	56891435	chr8_56891135_56891435	0.00435947720285607	0.843099070093257	41.3281327118517	0.136617433513554	0	0	0
chr9	102873641	102873941	chr9_102873641_102873941	0.00417034204938028	0.843099070093257	48.6568865521554	0.141235731846316	0	0	0
chr9	127391873	127392173	chr9_127391873_127392173	0.00415495453991796	0.843099070093257	15.9087670383763	-0.205039542588357	0	0	0
chr9	136878033	136878333	chr9_136878033_136878333	0.00417169325837753	0.843099070093257	14.497613485383	-0.29030275402821	0	0	0
chr9	23452037	23452337	chr9_23452037_23452337	0.00406407135887453	0.843099070093257	30.0442334036203	-0.17418984263322	0	0	0
chr9	34999047	34999347	chr9_34999047_34999347	0.00394034156363496	0.843099070093257	96.7354457910661	-0.203940154083287	0	0	0
chr9	39814283	39814583	chr9_39814283_39814583	0.00412160000484125	0.843099070093257	20.1834155899549	0.18762798082738	0	0	0
chr9	43687916	43688216	chr9_43687916_43688216	0.00437029659834392	0.843099070093257	29.1694746577466	0.178687323570302	0	0	0
chr9	70366845	70367145	chr9_70366845_70367145	0.00368899063487838	0.843099070093257	23.9663150098335	0.151042318118632	0	0	0
chr9	89952238	89952538	chr9_89952238_89952538	0.00357276596491918	0.843099070093257	27.0232047729783	-0.156415252171698	0	0	0
chrX	105081331	105081631	chrX_105081331_105081631	0.00448836511517925	0.843099070093257	25.2091725956336	0.140722827629205	0	0	0
chrX	41376174	41376474	chrX_41376174_41376474	0.00365953384149931	0.843099070093257	21.2852670159712	0.180767534773545	0	0	0
chr7	104431602	104431902	chr7_104431602_104431902	0.00449557138819921	0.84311230263256	34.5949411854474	0.183763006220124	0	0	0
chr11	34814531	34814831	chr11_34814531_34814831	0.0045085390619615	0.843361367900311	27.1628212992386	0.15471466571651	0	0	0
chr6	152220416	152220716	chr6_152220416_152220716	0.00451117530395589	0.843361367900311	36.1485796163845	-0.177425363586677	0	0	0
chr7	141584509	141584809	chr7_141584509_141584809	0.00451879660162192	0.843451589375724	22.193353208787	0.179658677762388	0	0	0
chr1	210048983	210049283	chr1_210048983_210049283	0.00471762536146318	0.843521244823499	32.1148438111348	-0.138291447756824	0	0	0
chr1	212379236	212379536	chr1_212379236_212379536	0.00469898421391238	0.843521244823499	31.4749295414318	0.159303746274393	0	0	0
chr1	240114823	240115123	chr1_240114823_240115123	0.00454084329809913	0.843521244823499	35.0688025202966	0.155916239020823	0	0	0
chr1	68850011	68850311	chr1_68850011_68850311	0.00458505040219347	0.843521244823499	64.7652572710828	0.167198933273634	0	0	0
chr11	125952432	125952732	chr11_125952432_125952732	0.00456456195429174	0.843521244823499	73.3619177956626	0.181806973877947	0	0	0
chr11	17815333	17815633	chr11_17815333_17815633	0.0047061826763222904	0.843521244823499	23.9294756848102	-0.180840472613742	0	0	0
chr11	73221941	73222241	chr11_73221941_73222241	0.00466767407128434	0.843521244823499	728.150923535668	-0.198164836411134	0	0	0
chr11	90147668	90147968	chr11_90147668_90147968	0.00466161803297312	0.843521244823499	40.7413920131359	0.192673190296863	0	0	0
chr12	108768770	108769070	chr12_108768770_108769070	0.00478905868968088	0.843521244823499	29.4018252220632	-0.159463503366433	0	0	0
chr12	50456896	50457196	chr12_50456896_50457196	0.00464035776067194	0.843521244823499	27.817242266183	-0.170239743862316	0	0	0
chr12	56959450	56959750	chr12_56959450_56959750	0.00455991159297289	0.843521244823499	23.979017829618	-0.15946890206918	0	0	0
chr12	89866275	89866575	chr12_89866275_89866575	0.00466995983686747	0.843521244823499	42.0893345109338	0.152335687543839	0	0	0
chr12	96856437	96856737	chr12_96856437_96856737	0.00478123683970753	0.843521244823499	17.4455310248364	-0.223160792800601	0	0	0
chr13	54618139	54618439	chr13_54618139_54618439	0.00464070305554563	0.843521244823499	26.064011849743	-0.182256432632935	0	0	0
chr15	20893935	20894235	chr15_20893935_20894235	0.00458365212610455	0.843521244823499	16.6015002595004	0.266524804894354	0	0	0
chr16	15083739	15084039	chr16_15083739_15084039	0.00465024396968196	0.843521244823499	27.950897130962	-0.17634055851344	0	0	0
chr16	50615766	50616066	chr16_50615766_50616066	0.00467276203587476	0.843521244823499	25.9562451660439	0.160756824897245	0	0	0
chr16	65155984	65156284	chr16_65155984_65156284	0.00472438736767122	0.843521244823499	96.7535839497667	0.122802622641673	0	0	0
chr18	29915026	29915326	chr18_29915026_29915326	0.00463807048572472	0.843521244823499	36.7001740106269	0.156854467641257	0	1	0
chr19	49248494	49248794	chr19_49248494_49248794	0.00478972192997842	0.843521244823499	32.0327423592133	-0.150408036686347	0	1	0
chr2	154769546	154769846	chr2_154769546_154769846	0.00470669370467673	0.843521244823499	32.5810690045937	-0.168640283109083	0	0	0
chr2	204303347	204303647	chr2_204303347_204303647	0.00478791178416294	0.843521244823499	32.765071939409	-0.15787276200663	0	0	0
chr2	221386347	221386647	chr2_221386347_221386647	0.00478142407762012	0.843521244823499	30.0607585359892	-0.159745651594502	0	0	0
chr2	3270081	3270381	chr2_3270081_3270381	0.00481047919568711	0.843521244823499	40.0575322153346	0.134442169184331	0	0	0
chr2	63949447	63949747	chr2_63949447_63949747	0.00473282243313163	0.843521244823499	27.705118242225	-0.179009060423889	0	0	0
chr22	21679509	21679809	chr22_21679509_21679809	0.00478040807711721	0.843521244823499	475.624311792725	0.150817511993117	0	0	0
chr3	49600065	49600365	chr3_49600065_49600365	0.0046659650815551	0.843521244823499	16.4503625246207	0.183136773023184	0	0	0
chr3	65939063	65939363	chr3_65939063_65939363	0.00476319532518589	0.843521244823499	23.3283211725369	-0.169469292894	0	0	0
chr4	1514712	1515012	chr4_1514712_1515012	0.0048118806199729	0.843521244823499	23.9865494764703	-0.207690934509901	0	0	0
chr4	26005013	26005313	chr4_26005013_26005313	0.00471834355952254	0.843521244823499	24.2780060855765	-0.1712591326862	0	0	0
chr4	73284182	73284482	chr4_73284182_73284482	0.00476614327037782	0.843521244823499	33.0794831857775	-0.153646895841301	0	0	0
chr5	92760872	92761172	chr5_92760872_92761172	0.0045466596882822	0.843521244823499	39.2704272224858	0.156496355159022	0	0	0
chr6	140924084	140924384	chr6_140924084_140924384	0.00456793177665686	0.843521244823499	26.8872499746661	0.175394329273188	0	0	0
chr6	51968539	51968839	chr6_51968539_51968839	0.00479353891357321	0.843521244823499	33.4557276889156	0.14747883536119	0	0	0
chr7	111415460	111415760	chr7_111415460_111415760	0.00464742947156379	0.843521244823499	24.3469604317751	0.159795115806286	0	0	0
chr7	7758912	7759212	chr7_7758912_7759212	0.00457600787320238	0.843521244823499	38.3083710140839	0.155908385296809	0	0	0
chr8	1878779	1879079	chr8_1878779_1879079	0.00480252787082383	0.843521244823499	24.6165395897383	-0.163325226424349	0	0	0
chr8	27577356	27577656	chr8_27577356_27577656	0.00472938015581039	0.843521244823499	20.9982796981469	0.171189676382693	0	0	0
chr8	56901526	56901826	chr8_56901526_56901826	0.00479754472027389	0.843521244823499	54.2979333645047	0.158656104304773	0	0	0
chr8	72899912	72900212	chr8_72899912_72900212	0.00464190611666195	0.843521244823499	35.5941757543783	0.163146473909866	0	0	0
chrX	165432	165732	chrX_165432_165732	0.00472227731117925	0.843521244823499	23.1894123841939	-0.231653636671531	0	0	0
chr10	92794608	92794908	chr10_92794608_92794908	0.00482474898810834	0.844072592491954	25.335758186995	0.165952815983356	0	0	0
chr4	146487827	146488127	chr4_146487827_146488127	0.00482931370204957	0.844072592491954	34.0133266584843	-0.154415852853943	0	0	0
chr11	114002202	114002502	chr11_114002202_114002502	0.00484456391935095	0.844240289379282	34.3038763318409	-0.153824717457213	0	0	0
chr5	103910105	103910405	chr5_103910105_103910405	0.00484203713231255	0.844240289379282	41.676556535148	0.159593990312385	0	0	0
chr13	96445283	96445583	chr13_96445283_96445583	0.0048555707000412	0.844912208175651	21.2397194821455	0.174008097488665	0	0	0
chr12	71192214	71192514	chr12_71192214_71192514	0.00487734799595585	0.846209134241081	30.8912982980579	-0.1527812451592	0	0	0
chr20	11627180	11627480	chr20_11627180_11627480	0.00487572151155346	0.846209134241081	26.3746372860611	-0.186637774040466	0	0	0
chr1	118464613	118464913	chr1_118464613_118464913	0.0049674986261141	0.846337279937857	22.4874310040222	0.174917285503609	0	0	0
chr1	237052240	237052540	chr1_237052240_237052540	0.00501418592962032	0.846337279937857	25.9500181248009	-0.165509956343389	0	0	0
chr1	2693606	2693906	chr1_2693606_2693906	0.00495364148548624	0.846337279937857	32.4071065407084	-0.152189825808597	0	0	0
chr10	52381851	52382151	chr10_52381851_52382151	0.0050000944181977	0.846337279937857	120.467597471728	0.125478567458887	0	0	0
chr13	80547921	80548221	chr13_80547921_80548221	0.00501165788749108	0.846337279937857	23.0073873523702	-0.174634291751369	0	0	0
chr15	90013212	90013512	chr15_90013212_90013512	0.00497671284188158	0.846337279937857	27.0566833899558	0.157380330256582	0	0	0
chr16	24712286	24712586	chr16_24712286_24712586	0.0049398908544396	0.846337279937857	37.2067435498335	0.170904700402952	0	0	0
chr17	44364156	44364456	chr17_44364156_44364456	0.00491560674803346	0.846337279937857	39.3787419053016	0.219605399130428	0	0	0
chr17	80981021	80981321	chr17_80981021_80981321	0.0050018652584272	0.846337279937857	22.2129748567008	-0.186603635102512	0	0	0
chr18	57489184	57489484	chr18_57489184_57489484	0.00492695262181003	0.846337279937857	34.8961065331028	0.189022681543875	0	0	0
chr2	169097761	169098061	chr2_169097761_169098061	0.00499143490334924	0.846337279937857	25.741470090903402	-0.157073120960898	0	0	0
chr2	216529599	216529899	chr2_216529599_216529899	0.00497565645399475	0.846337279937857	24.710590351447	0.176336978366222	0	0	0
chr2	221941960	221942260	chr2_221941960_221942260	0.00498424541281793	0.846337279937857	21.7360667277575	-0.228850311229121	0	0	0
chr2	36845341	36845641	chr2_36845341_36845641	0.00494147635210479	0.846337279937857	22.3660458961253	-0.167476172173442	0	0	0
chr20	54579153	54579453	chr20_54579153_54579453	0.00497972698105559	0.846337279937857	36.5214938311067	-0.140922552635426	0	0	0
chr4	152632840	152633140	chr4_152632840_152633140	0.00499728140566615	0.846337279937857	39.6783457012994	0.167960504086044	0	0	0
chr5	56712304	56712604	chr5_56712304_56712604	0.00496260148483853	0.846337279937857	27.7270628756704	-0.145886385500139	0	0	0
chr5	96895878	96896178	chr5_96895878_96896178	0.00495653168159329	0.846337279937857	39.6658381656415	0.180698627667787	0	0	0
chr7	119673249	119673549	chr7_119673249_119673549	0.00499895566778538	0.846337279937857	38.4003581066144	0.155555338927628	0	0	0
chr4	132013135	132013435	chr4_132013135_132013435	0.00504108686594664	0.849664044772222	24.9274794000755	0.180326871205105	0	0	0
chr11	59021097	59021397	chr11_59021097_59021397	0.00509500476679952	0.851658748426217	25.2805387939131	0.157996798512441	0	0	0
chr12	82032950	82033250	chr12_82032950_82033250	0.00508840753078581	0.851658748426217	26.8651778992247	-0.163923378942622	0	0	0
chr13	114766869	114767169	chr13_114766869_114767169	0.00509973922453154	0.851658748426217	25.5594922665297	-0.195653164103886	0	0	0
chr16	32993685	32993985	chr16_32993685_32993985	0.00507255069865807	0.851658748426217	27.7004521005673	-0.181194543956046	0	0	0
chr19	23732017	23732317	chr19_23732017_23732317	0.0051105868088072	0.851658748426217	22.6193795631323	0.167665542100334	0	0	0
chr3	142853416	142853716	chr3_142853416_142853716	0.00507721980848447	0.851658748426217	28.4646313835071	0.167556140616106	0	0	0
chr9	127995967	127996267	chr9_127995967_127996267	0.00506821895987537	0.851658748426217	21.1229712382339	0.182128880318129	0	0	0
chr9	74818201	74818501	chr9_74818201_74818501	0.00510829420954849	0.851658748426217	31.5554991429658	0.142513053280891	0	0	0
chr7	117464704	117465004	chr7_117464704_117465004	0.00511996072223387	0.852019153877996	35.0186559758158	-0.15068826645706	0	0	0
chr1	120533050	120533350	chr1_120533050_120533350	0.00555177142672852	0.856869604022286	38.9422197440071	-0.153849211780023	0	0	0
chr1	161493810	161494110	chr1_161493810_161494110	0.00544599961133215	0.856869604022286	96.3441888934214	0.143280765164085	0	0	0
chr1	16471943	16472243	chr1_16471943_16472243	0.00517480212180401	0.856869604022286	23.4754300161065	-0.169849750808419	0	0	0
chr1	168643534	168643834	chr1_168643534_168643834	0.00560848767766491	0.856869604022286	36.4614169171527	0.152354820843076	0	0	0
chr1	234927954	234928254	chr1_234927954_234928254	0.00566613721597828	0.856869604022286	32.0886758471022	-0.149259673291686	0	0	0
chr1	31230460	31230760	chr1_31230460_31230760	0.00534053291483634	0.856869604022286	28.5104195344527	0.155530236736583	0	0	0
chr1	4393299	4393599	chr1_4393299_4393599	0.00549125488640288	0.856869604022286	19.9236526608767	-0.225976323402591	0	0	0
chr1	59604065	59604365	chr1_59604065_59604365	0.00520396990293791	0.856869604022286	25.2995531987469	0.160486821958479	0	0	0
chr1	67072206	67072506	chr1_67072206_67072506	0.00561029611766922	0.856869604022286	21.375524083619	0.17521308723055	0	0	0
chr1	8484688	8484988	chr1_8484688_8484988	0.00565133133403898	0.856869604022286	32.4335623544109	-0.160180386890168	1	0	0
chr10	116161124	116161424	chr10_116161124_116161424	0.00553540372860782	0.856869604022286	39.2773926490288	-0.136407236085568	0	0	0
chr10	116546362	116546662	chr10_116546362_116546662	0.00557992312846538	0.856869604022286	29.2807391294838	0.143259076969927	0	0	0
chr10	52275029	52275329	chr10_52275029_52275329	0.00559648153864473	0.856869604022286	27.8033987008655	0.153122972580933	0	0	0
chr10	73191449	73191749	chr10_73191449_73191749	0.00538202360067172	0.856869604022286	20.1143433517137	-0.163527086315061	0	0	0
chr10	7571655	7571955	chr10_7571655_7571955	0.00544889916201814	0.856869604022286	25.5629910315077	0.151243338069175	0	0	0
chr10	94135586	94135886	chr10_94135586_94135886	0.00527187915289674	0.856869604022286	35.3112782172641	-0.173287957407895	0	0	0
chr11	45095226	45095526	chr11_45095226_45095526	0.00563517871197636	0.856869604022286	26.7856212898207	-0.15508964334242	0	0	0
chr11	81054122	81054422	chr11_81054122_81054422	0.00544727171881621	0.856869604022286	39.8264185047992	0.16281910026778	0	0	0
chr11	88242122	88242422	chr11_88242122_88242422	0.00553212172507909	0.856869604022286	25.7636113446916	-0.176578140087444	0	0	0
chr12	14112298	14112598	chr12_14112298_14112598	0.00539745493909839	0.856869604022286	35.3745754797125	0.160665528621359	0	0	1
chr13	72830078	72830378	chr13_72830078_72830378	0.0053809236625496	0.856869604022286	35.350510750173	0.15554116570308	0	0	0
chr14	75777426	75777726	chr14_75777426_75777726	0.00535605763948125	0.856869604022286	59.6065462218824	0.139839392223912	0	0	0
chr15	101667950	101668250	chr15_101667950_101668250	0.00553074609878015	0.856869604022286	37.4452027117794	0.139358048766992	0	0	0
chr15	42385189	42385489	chr15_42385189_42385489	0.00544872521410913	0.856869604022286	31.4455811261327	0.163754420541876	0	0	0
chr15	67326023	67326323	chr15_67326023_67326323	0.00556325233083873	0.856869604022286	20.0563888124437	-0.165819908926618	0	0	0
chr15	83223223	83223523	chr15_83223223_83223523	0.00551518040427752	0.856869604022286	20.7308740886156	0.173508084232111	0	0	0
chr16	81514934	81515234	chr16_81514934_81515234	0.00551653217594432	0.856869604022286	27.8765562277825	-0.153332945908756	0	0	0
chr16	84628062	84628362	chr16_84628062_84628362	0.00566329431346938	0.856869604022286	34.7884767465026	0.146069666327828	0	0	0
chr17	34501187	34501487	chr17_34501187_34501487	0.00524628157505049	0.856869604022286	34.9933192354821	-0.165322917388793	0	0	0
chr17	34589095	34589395	chr17_34589095_34589395	0.00561922183014977	0.856869604022286	35.2788060309401	-0.159565736556047	0	0	0
chr17	54991334	54991634	chr17_54991334_54991634	0.00544160216873002	0.856869604022286	73.4300277415044	0.128711119122219	0	0	0
chr18	73628262	73628562	chr18_73628262_73628562	0.00563237454166229	0.856869604022286	42.9819686815888	-0.138133075842758	0	0	0
chr2	143474377	143474677	chr2_143474377_143474677	0.00547040120850529	0.856869604022286	35.4426852959992	0.170704601024368	0	0	0
chr2	18923692	18923992	chr2_18923692_18923992	0.00517769917726084	0.856869604022286	31.1435925735768	0.164669196831977	0	0	0
chr2	208719863	208720163	chr2_208719863_208720163	0.00555189256330528	0.856869604022286	26.3165966211369	-0.154708465606992	0	0	0
chr2	27301201	27301501	chr2_27301201_27301501	0.00550876278625904	0.856869604022286	42.9213852880557	0.134566294368198	0	0	0
chr2	38209324	38209624	chr2_38209324_38209624	0.00544676784047741	0.856869604022286	22.8888897422567	-0.164910655589254	0	0	0
chr20	32612879	32613179	chr20_32612879_32613179	0.00556102209949041	0.856869604022286	16.4092680140998	0.176436151047103	0	0	0
chr20	44021459	44021759	chr20_44021459_44021759	0.00527821673894053	0.856869604022286	17.5748157043774	0.177545935570909	0	0	0
chr20	549028	549328	chr20_549028_549328	0.00559026525777072	0.856869604022286	17.3515565698924	-0.19929590848282	0	0	0
chr21	40445687	40445987	chr21_40445687_40445987	0.00538870452692835	0.856869604022286	36.8984621939442	0.191901837171565	0	0	0
chr3	123200520	123200820	chr3_123200520_123200820	0.00538038465484998	0.856869604022286	23.6503533566113	-0.16046203327594	0	0	0
chr3	146254531	146254831	chr3_146254531_146254831	0.00532486738855347	0.856869604022286	39.3233426890281	0.170225615661887	0	0	0
chr3	165106957	165107257	chr3_165106957_165107257	0.00524970063513773	0.856869604022286	28.526981312698	0.147110399966929	0	0	0
chr3	69726825	69727125	chr3_69726825_69727125	0.00519710441904383	0.856869604022286	26.0321663047201	-0.173116184212167	0	0	0
chr4	106145373	106145673	chr4_106145373_106145673	0.0053962434841008	0.856869604022286	29.3613514230342	-0.147908184800048	0	0	0
chr4	113333024	113333324	chr4_113333024_113333324	0.00528545858246146	0.856869604022286	29.752380202728	0.176843066290571	0	0	0
chr4	119779952	119780252	chr4_119779952_119780252	0.00559244105265612	0.856869604022286	25.4708323139712	-0.152127448542916	0	0	0
chr4	129383461	129383761	chr4_129383461_129383761	0.00541315651575489	0.856869604022286	35.2026180774234	-0.148879827663124	0	1	0
chr4	48442107	48442407	chr4_48442107_48442407	0.00553619015913618	0.856869604022286	45.2804121160225	0.17371464933927	0	0	0
chr5	101240520	101240820	chr5_101240520_101240820	0.00563283483743826	0.856869604022286	29.3258745770891	0.173603140370843	0	0	0
chr5	122251708	122252008	chr5_122251708_122252008	0.00534599883105255	0.856869604022286	25.9185394342389	0.156615630852576	0	0	0
chr5	124013611	124013911	chr5_124013611_124013911	0.00535403113761655	0.856869604022286	33.2438559318641	0.16389715414375	0	0	0
chr5	150594933	150595233	chr5_150594933_150595233	0.0054746770934279	0.856869604022286	24.7527729658771	-0.166895368787508	0	0	0
chr5	15933646	15933946	chr5_15933646_15933946	0.0053298120867526	0.856869604022286	37.4388865315764	0.152578357074482	0	0	0
chr5	179539953	179540253	chr5_179539953_179540253	0.00561782267532713	0.856869604022286	19.5226132919181	-0.186740406937718	0	0	0
chr5	66944107	66944407	chr5_66944107_66944407	0.00525369866340916	0.856869604022286	20.4140425848551	-0.176723001387267	0	0	0
chr6	158660579	158660879	chr6_158660579_158660879	0.00530724596219796	0.856869604022286	32.0445556453231	-0.168299825449681	0	0	0
chr7	144115126	144115426	chr7_144115126_144115426	0.00562074376193129	0.856869604022286	27.97178055485	-0.168261994036249	0	0	0
chr7	22629406	22629706	chr7_22629406_22629706	0.00539873755842528	0.856869604022286	42.5481319397399	0.150184654854687	0	0	0
chr7	47022531	47022831	chr7_47022531_47022831	0.00527704974886606	0.856869604022286	27.8018811743427	0.172291576140764	0	0	0
chr7	47279680	47279980	chr7_47279680_47279980	0.00529102570779259	0.856869604022286	25.9808500593999	0.16311711926411	0	0	0
chr7	47626669	47626969	chr7_47626669_47626969	0.00517227730683929	0.856869604022286	24.6362537063128	-0.188480304233473	0	1	0
chr7	8036204	8036504	chr7_8036204_8036504	0.00549454893194902	0.856869604022286	21.5082727751905	-0.164829445435237	0	0	0
chr8	102636030	102636330	chr8_102636030_102636330	0.00536245538366286	0.856869604022286	31.0207506184341	-0.163806568485268	0	0	0
chr8	136329000	136329300	chr8_136329000_136329300	0.00545234325155847	0.856869604022286	34.4946771118887	-0.154491928211236	0	0	0
chr8	1878076	1878376	chr8_1878076_1878376	0.00563696356035333	0.856869604022286	29.5465493046543	-0.14754996504999	0	0	0
chr8	84681156	84681456	chr8_84681156_84681456	0.00567127116210836	0.856869604022286	29.8032705997989	-0.176090781444843	0	0	0
chr9	130899745	130900045	chr9_130899745_130900045	0.00538944068712351	0.856869604022286	30.7482761091705	-0.156369445754178	0	1	0
chr9	80376528	80376828	chr9_80376528_80376828	0.00564459159701311	0.856869604022286	34.4249827023191	-0.167578181465707	0	0	0
chrX	685693	685993	chrX_685693_685993	0.00523158000977864	0.856869604022286	53.3397556309126	-0.212184324154574	0	0	0
chrY	115434	115734	chrY_115434_115734	0.00531421619484368	0.856869604022286	22.3468528277733	-0.276818992152775	0	0	0
chr5	926995	927295	chr5_926995_927295	0.00568628720956374	0.856946691816804	28.3001324234258	-0.154455691491686	0	0	0
chr8	101271214	101271514	chr8_101271214_101271514	0.00567959445219388	0.856946691816804	31.271352907233	-0.135016273330626	0	0	0
chr1	49652748	49653048	chr1_49652748_49653048	0.00571565262454425	0.857199388590431	25.3756385746684	0.163422464719582	0	0	0
chr21	29436126	29436426	chr21_29436126_29436426	0.0057109539211843	0.857199388590431	23.6026450824044	0.185072856316135	0	0	0
chr8	119061723	119062023	chr8_119061723_119062023	0.00571297456537194	0.857199388590431	38.6667319304557	0.146530409310828	0	0	0
chr9	122026169	122026469	chr9_122026169_122026469	0.00571984324244124	0.857199388590431	23.3302766337003	0.169176619063177	0	0	0
chr9	86785627	86785927	chr9_86785627_86785927	0.00572423926465781	0.857199388590431	30.2413384460858	-0.182195086240697	0	0	0
chr1	148007539	148007839	chr1_148007539_148007839	0.00585673493640534	0.857887083442949	68.1658507828475	-0.153526167298281	0	0	0
chr1	232765111	232765411	chr1_232765111_232765411	0.00593476104752167	0.857887083442949	43.4388837160353	0.129602972615812	0	0	0
chr1	5955739	5956039	chr1_5955739_5956039	0.00617017280999778	0.857887083442949	19.5183328298492	0.179220829198669	0	0	0
chr1	84843102	84843402	chr1_84843102_84843402	0.005995910739582	0.857887083442949	35.0261625588178	0.136245773049413	0	0	0
chr1	93782806	93783106	chr1_93782806_93783106	0.0058346447240463	0.857887083442949	22.429125539607	-0.16169282402632	0	0	0
chr10	103055042	103055342	chr10_103055042_103055342	0.00583957143295093	0.857887083442949	25.560810413795	-0.162951108071537	0	0	0
chr10	17671168	17671468	chr10_17671168_17671468	0.00601640973992373	0.857887083442949	30.5338912319117	-0.164377391865057	0	0	0
chr11	107827933	107828233	chr11_107827933_107828233	0.00618206978229502	0.857887083442949	35.7294622539408	0.137685518568335	0	1	0
chr11	92822702	92823002	chr11_92822702_92823002	0.00593850998928248	0.857887083442949	47.9947323111085	0.144435378070796	0	0	0
chr12	102107039	102107339	chr12_102107039_102107339	0.00586772571627081	0.857887083442949	41.8861141775119	0.152781627939666	0	0	0
chr12	26037245	26037545	chr12_26037245_26037545	0.00580623333940053	0.857887083442949	25.8878254994519	-0.185081317386289	0	0	0
chr12	2702153	2702453	chr12_2702153_2702453	0.00616659372594974	0.857887083442949	20.3106067293186	-0.171538747003052	0	0	0
chr13	105703078	105703378	chr13_105703078_105703378	0.00605141613677103	0.857887083442949	25.3501100940769	0.169259543715315	0	0	0
chr14	29250473	29250773	chr14_29250473_29250773	0.00602256431427103	0.857887083442949	38.3258682620815	0.132205214255693	0	0	0
chr14	36853275	36853575	chr14_36853275_36853575	0.00619352767771037	0.857887083442949	45.4667732017655	0.161232275305455	0	0	0
chr15	22189293	22189593	chr15_22189293_22189593	0.00574705862122616	0.857887083442949	59.4064930813647	0.193357682955955	0	0	0
chr16	11875666	11875966	chr16_11875666_11875966	0.00582332313101698	0.857887083442949	27.0322047101807	0.174702137608895	0	0	0
chr16	49544636	49544936	chr16_49544636_49544936	0.00590288545006236	0.857887083442949	33.7001576664016	0.147398993161599	0	0	0
chr17	8313613	8313913	chr17_8313613_8313913	0.00602377071403113	0.857887083442949	26.3925009195505	0.162876219991316	0	0	0
chr18	20935186	20935486	chr18_20935186_20935486	0.00592583504515191	0.857887083442949	28.1718292120883	0.160958380905143	0	0	0
chr18	23228622	23228922	chr18_23228622_23228922	0.00599188855267545	0.857887083442949	27.3425736537396	0.151230894913029	0	0	0
chr18	53981602	53981902	chr18_53981602_53981902	0.00605898401184115	0.857887083442949	29.9509906479991	0.152280822340561	0	0	0
chr18	56940401	56940701	chr18_56940401_56940701	0.00618916626657385	0.857887083442949	25.3989959720609	-0.175828582655998	0	0	0
chr2	100604819	100605119	chr2_100604819_100605119	0.00616461787866746	0.857887083442949	16.8162410595784	-0.184700028406738	0	0	0
chr2	147380334	147380634	chr2_147380334_147380634	0.00598773639253071	0.857887083442949	34.3703284857301	0.170206886467507	0	0	0
chr2	190712387	190712687	chr2_190712387_190712687	0.00573957881251365	0.857887083442949	28.0320806588896	0.155127176114684	0	0	0
chr2	207139347	207139647	chr2_207139347_207139647	0.00600990331109728	0.857887083442949	36.4447497007533	-0.132629068516694	0	0	0
chr2	220786054	220786354	chr2_220786054_220786354	0.0060158182231362	0.857887083442949	25.840378840323	0.166693013153068	0	0	0
chr20	10147718	10148018	chr20_10147718_10148018	0.00603698446723513	0.857887083442949	25.2687414464649	-0.161988770071416	0	0	0
chr20	24590000	24590300	chr20_24590000_24590300	0.00613376916622402	0.857887083442949	36.5286465346539	0.136756511608418	0	0	0
chr20	59158820	59159120	chr20_59158820_59159120	0.00610958484302988	0.857887083442949	20.6772704859935	0.173276892039091	0	0	0
chr22	18056553	18056853	chr22_18056553_18056853	0.00618893250792768	0.857887083442949	28.1873516799015	0.156891203401163	0	0	0
chr3	12200443	12200743	chr3_12200443_12200743	0.00604441679276587	0.857887083442949	32.3550065536278	-0.13640729291307	0	0	0
chr3	130958200	130958500	chr3_130958200_130958500	0.00603201889104265	0.857887083442949	30.4437329918431	-0.138004924796269	0	0	0
chr3	138503753	138504053	chr3_138503753_138504053	0.00575846986566096	0.857887083442949	25.615503554378	-0.184789338979364	0	0	0
chr3	151000720	151001020	chr3_151000720_151001020	0.00589382070975758	0.857887083442949	43.7504205013007	0.132070356801194	0	0	0
chr3	15509367	15509667	chr3_15509367_15509667	0.00603024424417062	0.857887083442949	22.4923154457805	-0.163294398322738	0	0	0
chr3	16415629	16415929	chr3_16415629_16415929	0.00593896809866511	0.857887083442949	58.3442885240743	0.159690696250168	0	0	0
chr3	177130585	177130885	chr3_177130585_177130885	0.00582241460765002	0.857887083442949	24.9497518897835	-0.175582887103116	0	0	0
chr3	17859373	17859673	chr3_17859373_17859673	0.00612649513226633	0.857887083442949	28.8247408825638	-0.175108233067373	1	0	0
chr4	17496500	17496800	chr4_17496500_17496800	0.00617438044237782	0.857887083442949	37.6998112535939	0.138814267785792	0	0	0
chr4	58687801	58688101	chr4_58687801_58688101	0.00618493525950197	0.857887083442949	26.7491224635563	0.159656266683339	0	0	0
chr5	136649317	136649617	chr5_136649317_136649617	0.00583753501458309	0.857887083442949	27.0264671317595	-0.160316733766509	0	0	0
chr5	168126039	168126339	chr5_168126039_168126339	0.00600442008844419	0.857887083442949	33.5276009888468	0.144976769679835	0	0	0
chr5	66622547	66622847	chr5_66622547_66622847	0.00596202584803113	0.857887083442949	23.5813836668971	-0.194491159190909	0	0	0
chr5	71774555	71774855	chr5_71774555_71774855	0.00610000694476962	0.857887083442949	25.7022753341615	0.164732796043325	0	0	0
chr5	77509685	77509985	chr5_77509685_77509985	0.00606332645184313	0.857887083442949	24.2463393292785	0.157988704815615	0	0	0
chr7	116537818	116538118	chr7_116537818_116538118	0.00578034460404224	0.857887083442949	44.2187472308618	0.162047833854892	0	0	0
chr7	219855	220155	chr7_219855_220155	0.0058657053563318	0.857887083442949	45.5291132492104	0.156920567905388	0	0	0
chr7	23085662	23085962	chr7_23085662_23085962	0.00585601412149854	0.857887083442949	29.9514372917783	-0.169338765954179	0	0	0
chr7	34584349	34584649	chr7_34584349_34584649	0.00613549102242675	0.857887083442949	23.1229081372325	-0.179046655011621	0	0	0
chr7	47553458	47553758	chr7_47553458_47553758	0.00593207778928143	0.857887083442949	48.9278256167187	0.139754573029677	0	1	0
chr7	48242638	48242938	chr7_48242638_48242938	0.00603086590398551	0.857887083442949	29.4861931300718	-0.168823498662084	0	0	0
chr8	143414063	143414363	chr8_143414063_143414363	0.00617191517467997	0.857887083442949	22.4826704478	0.161003518096542	0	0	0
chr8	23841885	23842185	chr8_23841885_23842185	0.00605428738348743	0.857887083442949	27.4803060228324	0.160349745093271	0	0	0
chr8	41753364	41753664	chr8_41753364_41753664	0.00609731969620446	0.857887083442949	26.7380301240537	-0.147629377978756	0	0	0
chr8	63561857	63562157	chr8_63561857_63562157	0.00594460636666427	0.857887083442949	36.3709520205011	0.153213209434264	0	0	0
chr8	94211286	94211586	chr8_94211286_94211586	0.00598726529227301	0.857887083442949	31.6448802114076	0.165661909256419	0	0	0
chr9	7088643	7088943	chr9_7088643_7088943	0.0058888508048367	0.857887083442949	24.8167774871334	0.160626220966238	0	0	0
chrX	11371347	11371647	chrX_11371347_11371647	0.00617350720561616	0.857887083442949	19.5842455113352	0.157423485751196	0	0	0
chrX	119492730	119493030	chrX_119492730_119493030	0.00590302641691198	0.857887083442949	36.9310261731551	0.14943674511022	0	0	0
chrX	123365307	123365607	chrX_123365307_123365607	0.0060180957649234	0.857887083442949	26.002170490687	0.147426250036269	0	0	0
chrX	13110614	13110914	chrX_13110614_13110914	0.0061284195567024	0.857887083442949	23.0559943414836	-0.162808945943642	0	0	0
chrX	68525622	68525922	chrX_68525622_68525922	0.00607090115677433	0.857887083442949	24.9905907083455	0.166863216713382	0	0	0
chr4	127837875	127838175	chr4_127837875_127838175	0.00622567519783407	0.860322778917534	32.2735221482123	0.149561339392509	0	0	0
chr5	67267238	67267538	chr5_67267238_67267538	0.00621853852518416	0.860322778917534	22.4925515489141	-0.159289887296175	0	0	0
chr1	220392043	220392343	chr1_220392043_220392343	0.00631389235106765	0.862075246596159	34.0254313007479	0.129585503718933	0	0	0
chr13	111173314	111173614	chr13_111173314_111173614	0.00633706915556335	0.862075246596159	62.6179889245365	0.136809458804573	0	0	0
chr14	95562284	95562584	chr14_95562284_95562584	0.00630629542610675	0.862075246596159	28.2783381412845	0.148621138896615	0	0	0
chr15	25008290	25008590	chr15_25008290_25008590	0.00633233992961502	0.862075246596159	19.4316627664569	0.25839817757961703	0	0	0
chr15	30442217	30442517	chr15_30442217_30442517	0.00631684975592981	0.862075246596159	33.9090981654994	0.126211834494746	0	0	0
chr17	71288115	71288415	chr17_71288115_71288415	0.00626599201073526	0.862075246596159	32.9019922106472	0.153086999797341	0	0	0
chr18	35547214	35547514	chr18_35547214_35547514	0.00633381042111379	0.862075246596159	29.6030393049018	-0.203522872217557	0	0	0
chr2	238451231	238451531	chr2_238451231_238451531	0.00628187816779102	0.862075246596159	18.9258200531667	-0.193201907819797	0	0	0
chr3	124505668	124505968	chr3_124505668_124505968	0.00632331561238171	0.862075246596159	27.777404690485	-0.136437427709339	0	0	0
chr4	113957876	113958176	chr4_113957876_113958176	0.0063405053599775	0.862075246596159	24.0267219661647	-0.155910988880981	0	0	0
chr4	172636213	172636513	chr4_172636213_172636513	0.0063377582175847	0.862075246596159	32.4517559408135	-0.162830742353538	0	0	0
chr7	134946023	134946323	chr7_134946023_134946323	0.00630456646336579	0.862075246596159	53.7210491546567	0.130769307052109	0	0	0
chr7	81419185	81419485	chr7_81419185_81419485	0.00625341868633857	0.862075246596159	28.8397446270192	0.169498677393245	0	1	0
chrX	67332259	67332559	chrX_67332259_67332559	0.00630957715554414	0.862075246596159	24.1266755815107	0.158688611294085	0	0	0
chr12	47342989	47343289	chr12_47342989_47343289	0.00634824290185537	0.86213516705749	23.026792544249	-0.158511439932793	0	0	0
chr1	37119553	37119853	chr1_37119553_37119853	0.00647651434058081	0.863261260181419	34.6489171333673	0.163522091517366	0	0	0
chr10	24706139	24706439	chr10_24706139_24706439	0.00642944724533162	0.863261260181419	34.0103300993591	-0.141998770194544	0	0	0
chr12	26854446	26854746	chr12_26854446_26854746	0.00638435578893292	0.863261260181419	27.1176012862615	-0.146692599856133	0	0	0
chr12	34383163	34383463	chr12_34383163_34383463	0.00645625245767459	0.863261260181419	31.7959907310549	-0.140354445732564	0	0	0
chr15	100666057	100666357	chr15_100666057_100666357	0.00648544990866305	0.863261260181419	37.4525944687322	0.150204157905892	0	0	0
chr16	66274732	66275032	chr16_66274732_66275032	0.00643190073918196	0.863261260181419	21.3289972274486	0.173999648309387	0	0	0
chr16	88173847	88174147	chr16_88173847_88174147	0.00648804928432105	0.863261260181419	18.2614026934114	-0.266010960466325	0	0	0
chr19	57615327	57615627	chr19_57615327_57615627	0.00641853715555551	0.863261260181419	22.4643498585002	-0.171662842340551	0	0	0
chr2	109553354	109553654	chr2_109553354_109553654	0.00639958380616924	0.863261260181419	30.5529207890132	-0.148981482676515	0	0	0
chr3	148737995	148738295	chr3_148737995_148738295	0.00644579543698518	0.863261260181419	30.7104593968519	0.151574075134817	0	0	0
chr3	161488199	161488499	chr3_161488199_161488499	0.00647601813507668	0.863261260181419	33.7141047094483	-0.135545847047063	0	0	0
chr4	101281497	101281797	chr4_101281497_101281797	0.00637615924468654	0.863261260181419	28.0446330910774	-0.158756248957405	0	0	0
chr5	108122658	108122958	chr5_108122658_108122958	0.00638359163506766	0.863261260181419	36.0515230496041	-0.144394700199292	0	0	0
chr5	172593125	172593425	chr5_172593125_172593425	0.0063966559616086	0.863261260181419	18.6122022702116	-0.168790374354648	0	0	0
chr5	91335952	91336252	chr5_91335952_91336252	0.00647616330278022	0.863261260181419	26.5543028782301	-0.170975631077836	0	0	0
chr6	96118098	96118398	chr6_96118098_96118398	0.00648642015170347	0.863261260181419	32.3377665175725	-0.165661891991384	0	0	0
chr7	21576093	21576393	chr7_21576093_21576393	0.00642756957601671	0.863261260181419	29.4913535385558	-0.170837744995464	0	1	0
chr7	46643310	46643610	chr7_46643310_46643610	0.00643831501788034	0.863261260181419	41.2137945945253	-0.13693229342655	0	0	0
chr1	105412664	105412964	chr1_105412664_105412964	0.00654516851154419	0.86404999997315	18.8486703618532	0.236003533808937	0	0	0
chr1	88423931	88424231	chr1_88423931_88424231	0.00652706737075764	0.86404999997315	39.4678423072299	-0.153184495312551	0	0	0
chr12	76302817	76303117	chr12_76302817_76303117	0.00654011909746723	0.86404999997315	36.3426210448043	-0.136841563624924	0	0	0
chr17	72838847	72839147	chr17_72838847_72839147	0.00653715723672637	0.86404999997315	48.3324788268159	-0.139438549030612	0	0	0
chr19	17881473	17881773	chr19_17881473_17881773	0.00653254004075298	0.86404999997315	19.8693530581251	-0.182566933893325	0	0	0
chr6	79235755	79236055	chr6_79235755_79236055	0.00653228997561437	0.86404999997315	45.3886718622438	0.156179804864538	0	0	0
chr8	79716879	79717179	chr8_79716879_79717179	0.00652759490861827	0.86404999997315	68.0974348694709	0.133751501471421	0	0	0
chr10	101817263	101817563	chr10_101817263_101817563	0.00658160439268909	0.864434048646727	75.6950590460858	-0.25323116515686	0	0	0
chr11	67759207	67759507	chr11_67759207_67759507	0.00659929169103653	0.864434048646727	28.406971294129	-0.156319451554443	0	0	0
chr17	53573694	53573994	chr17_53573694_53573994	0.00659852913648546	0.864434048646727	24.0319978308808	0.151544765604359	0	0	0
chr4	107194914	107195214	chr4_107194914_107195214	0.00659564700443251	0.864434048646727	35.0389831266353	0.17552791386974	0	0	0
chr6	51017741	51018041	chr6_51017741_51018041	0.00657100243454754	0.864434048646727	40.5030909096629	0.146511161024689	0	0	0
chr7	22727782	22728082	chr7_22727782_22728082	0.00658315317711732	0.864434048646727	41.4327911516683	0.148648860058329	0	0	0
chrX	10067592	10067892	chrX_10067592_10067892	0.00656130825738965	0.864434048646727	23.0196363196908	0.158174835387479	0	0	0
chr1	109440747	109441047	chr1_109440747_109441047	0.00803480021870837	0.866951734347487	30.8418886807681	0.134532389898802	0	0	0
chr1	111005652	111005952	chr1_111005652_111005952	0.00834046005711959	0.866951734347487	24.5301154496592	-0.157797083692513	0	0	0
chr1	117972379	117972679	chr1_117972379_117972679	0.00744507215592659	0.866951734347487	34.0299193954477	-0.170491924961073	0	0	0
chr1	144706897	144707197	chr1_144706897_144707197	0.00752465576823938	0.866951734347487	46.9067737968643	-0.127376244266105	0	0	0
chr1	148344472	148344772	chr1_148344472_148344772	0.00732742970434209	0.866951734347487	32.3700804517702	-0.146357642545052	0	0	0
chr1	163468514	163468814	chr1_163468514_163468814	0.0079801051251722	0.866951734347487	34.0153069992554	-0.163176056848233	0	0	0
chr1	184543840	184544140	chr1_184543840_184544140	0.00816775993660182	0.866951734347487	24.7496415607736	0.146212502351882	0	0	0
chr1	188025276	188025576	chr1_188025276_188025576	0.00770695207064302	0.866951734347487	29.2751404048988	0.155111429843288	0	0	0
chr1	200708144	200708444	chr1_200708144_200708444	0.00846373759928437	0.866951734347487	160.102763647985	0.117162680592697	0	0	0
chr1	214454552	214454852	chr1_214454552_214454852	0.00772666006086623	0.866951734347487	69.406514352467	-0.140471052942521	0	0	0
chr1	236687133	236687433	chr1_236687133_236687433	0.00734239628973738	0.866951734347487	90.5133048046998	0.102757845240602	0	0	0
chr1	247195675	247195975	chr1_247195675_247195975	0.00845007416358938	0.866951734347487	27.6877205875688	-0.162423611458975	0	0	0
chr1	25125900	25126200	chr1_25125900_25126200	0.00685010695086852	0.866951734347487	23.0796012874382	-0.173749081851032	0	0	0
chr1	3203837	3204137	chr1_3203837_3204137	0.00766538883419602	0.866951734347487	17.2673776403162	-0.18991603603355	0	0	0
chr1	37311511	37311811	chr1_37311511_37311811	0.00744276267259959	0.866951734347487	26.1701097820306	-0.14797858487258	0	0	0
chr1	39570936	39571236	chr1_39570936_39571236	0.00788843597152248	0.866951734347487	44.1196427652706	-0.181358949707925	0	0	0
chr1	45350364	45350664	chr1_45350364_45350664	0.00843091748349609	0.866951734347487	23.5838923675712	0.154346626796414	0	0	0
chr1	64881464	64881764	chr1_64881464_64881764	0.00845581653966758	0.866951734347487	22.4231687240598	-0.173210690193733	0	0	0
chr1	67934064	67934364	chr1_67934064_67934364	0.00683693284497273	0.866951734347487	30.7106982221793	-0.143031919796205	0	0	0
chr1	70780487	70780787	chr1_70780487_70780787	0.00710639691435079	0.866951734347487	21.7083177558677	-0.151996780481624	0	0	0
chr1	9826945	9827245	chr1_9826945_9827245	0.00809135433403159	0.866951734347487	24.3838942152213	0.171895174677303	0	0	0
chr10	115716841	115717141	chr10_115716841_115717141	0.0084212891095611	0.866951734347487	23.8396086821513	-0.136407065710787	0	0	0
chr10	116422822	116423122	chr10_116422822_116423122	0.00720310341179082	0.866951734347487	26.2530093588506	-0.146634162625224	0	0	0
chr10	125341574	125341874	chr10_125341574_125341874	0.00726504233594944	0.866951734347487	25.4138208870278	-0.150271568551854	0	0	0
chr10	126319090	126319390	chr10_126319090_126319390	0.00811303076018557	0.866951734347487	27.724505029588	0.1534640700222	0	0	0
chr10	15355055	15355355	chr10_15355055_15355355	0.00731577171879623	0.866951734347487	57.5177819187671	0.138243179308222	0	0	0
chr10	25780947	25781247	chr10_25780947_25781247	0.00773570783712518	0.866951734347487	25.8314133408516	-0.140305737528557	0	0	0
chr10	37908364	37908664	chr10_37908364_37908664	0.00839971157286738	0.866951734347487	25.3900755549924	0.171937008512503	0	0	0
chr10	68740040	68740340	chr10_68740040_68740340	0.00750360994828004	0.866951734347487	29.0052128219371	-0.15389905090975	0	0	0
chr10	73357991	73358291	chr10_73357991_73358291	0.00699561022774266	0.866951734347487	47.4370634598952	-0.152193527892689	0	0	0
chr10	7592015	7592315	chr10_7592015_7592315	0.00717769831542978	0.866951734347487	30.4769713618275	0.154019021322074	0	0	0
chr11	101454246	101454546	chr11_101454246_101454546	0.00767104852251219	0.866951734347487	49.6749079349531	0.116149082571692	0	0	0
chr11	11662747	11663047	chr11_11662747_11663047	0.00782390509325107	0.866951734347487	44.928010046669	0.151714511135402	0	0	0
chr11	128027691	128027991	chr11_128027691_128027991	0.00844599397955944	0.866951734347487	30.6058115424393	0.143992478026035	0	0	0
chr11	132127894	132128194	chr11_132127894_132128194	0.00770492434103636	0.866951734347487	22.1066035936845	-0.158819201984044	0	0	0
chr11	15872671	15872971	chr11_15872671_15872971	0.00671524287115251	0.866951734347487	36.3597900926338	0.135240977295274	0	0	0
chr11	19741520	19741820	chr11_19741520_19741820	0.00699446361305528	0.866951734347487	46.9119810346443	0.173899293116879	0	0	0
chr11	22355670	22355970	chr11_22355670_22355970	0.00697997166064925	0.866951734347487	25.7133072980104	0.152360811488875	0	0	0
chr11	2996899	2997199	chr11_2996899_2997199	0.00795875715246168	0.866951734347487	23.3048543643017	0.152656772896343	0	0	0
chr11	31576556	31576856	chr11_31576556_31576856	0.0073028301455002	0.866951734347487	28.1546171133507	-0.265676635703059	0	0	0
chr11	34514423	34514723	chr11_34514423_34514723	0.00670508151923333	0.866951734347487	23.0871699373369	0.15266402180574	0	0	0
chr11	44009115	44009415	chr11_44009115_44009415	0.0077740286672818	0.866951734347487	46.0843499093449	0.150758465951646	0	0	0
chr11	5710867	5711167	chr11_5710867_5711167	0.00677501031852877	0.866951734347487	59.6942261346364	0.12495455913445	0	0	0
chr11	83167177	83167477	chr11_83167177_83167477	0.00815398918961292	0.866951734347487	30.98517823807	0.15067082041803	0	0	0
chr11	94372094	94372394	chr11_94372094_94372394	0.00767443783253984	0.866951734347487	61.5079908723695	0.124106825186026	0	0	0
chr12	100769172	100769472	chr12_100769172_100769472	0.00713164279976907	0.866951734347487	70.3718954023969	0.125315349150962	0	0	0
chr12	112191082	112191382	chr12_112191082_112191382	0.00846851336559745	0.866951734347487	32.8930445413697	-0.138081946759578	0	0	0
chr12	113123514	113123814	chr12_113123514_113123814	0.00801356779296101	0.866951734347487	24.9052847404177	-0.159212291549576	0	0	0
chr12	115122123	115122423	chr12_115122123_115122423	0.00712162055314641	0.866951734347487	46.3978709408059	-0.134437608323281	0	0	0
chr12	13332336	13332636	chr12_13332336_13332636	0.00775508268075098	0.866951734347487	33.5697786356102	-0.130003727541008	0	0	0
chr12	14094667	14094967	chr12_14094667_14094967	0.0083562035592291	0.866951734347487	31.8423900691465	0.136192179412425	0	0	1
chr12	18621954	18622254	chr12_18621954_18622254	0.00838940484219858	0.866951734347487	31.5413718363921	0.168675767145793	0	0	0
chr12	26170389	26170689	chr12_26170389_26170689	0.00794832626533611	0.866951734347487	24.7994346165924	0.138728961138739	0	0	0
chr12	34430877	34431177	chr12_34430877_34431177	0.00794757647880232	0.866951734347487	26.9477512131846	0.177228655865336	0	0	0
chr12	4462938	4463238	chr12_4462938_4463238	0.00679768164571406	0.866951734347487	23.5414825797298	-0.148668090626165	0	0	0
chr12	52088271	52088571	chr12_52088271_52088571	0.00777925849154753	0.866951734347487	20.7362475010325	-0.159625429443038	0	0	0
chr12	52317126	52317426	chr12_52317126_52317426	0.00670757026990723	0.866951734347487	26.0903767461345	-0.153193660312451	0	0	0
chr12	54700926	54701226	chr12_54700926_54701226	0.00825926251718684	0.866951734347487	18.8997031592717	-0.198492482261343	0	0	0
chr12	69250281	69250581	chr12_69250281_69250581	0.00780607613876722	0.866951734347487	31.9315518809222	0.147000678381658	0	0	0
chr12	70095687	70095987	chr12_70095687_70095987	0.00833808822315447	0.866951734347487	33.9057080307418	0.147224093368194	0	0	0
chr12	70596118	70596418	chr12_70596118_70596418	0.00831826658634208	0.866951734347487	38.0286778681415	-0.164325460417884	0	0	0
chr12	99152103	99152403	chr12_99152103_99152403	0.00717827773051131	0.866951734347487	39.0734123133006	0.127637437426241	0	0	0
chr13	108772798	108773098	chr13_108772798_108773098	0.00671522113112188	0.866951734347487	33.4761594919604	0.1459897523921	0	0	0
chr13	111930515	111930815	chr13_111930515_111930815	0.00692058950893638	0.866951734347487	27.5292424018831	0.140609007152514	0	0	0
chr13	53183434	53183734	chr13_53183434_53183734	0.00813491055634735	0.866951734347487	53.2011165266828	0.126136140786989	0	0	0
chr13	61745012	61745312	chr13_61745012_61745312	0.00823662743634438	0.866951734347487	48.4459289776349	0.162210943251594	0	0	0
chr13	67417043	67417343	chr13_67417043_67417343	0.00758784996612007	0.866951734347487	28.3837648057785	-0.139727745782847	0	0	0
chr13	67462988	67463288	chr13_67462988_67463288	0.00848337346048046	0.866951734347487	32.7427209645483	-0.137624207599895	0	0	0
chr13	72716288	72716588	chr13_72716288_72716588	0.00754219530477953	0.866951734347487	46.0662779401638	0.175956692930806	0	0	0
chr14	105559694	105559994	chr14_105559694_105559994	0.00695066100649591	0.866951734347487	24.0826436312352	-0.166752859822025	0	0	0
chr14	20097006	20097306	chr14_20097006_20097306	0.00706635446066825	0.866951734347487	50.9407309609928	0.202179447702024	0	0	0
chr14	26398713	26399013	chr14_26398713_26399013	0.00733344421143569	0.866951734347487	31.0732823816095	-0.142538213080121	0	0	0
chr14	32896430	32896730	chr14_32896430_32896730	0.00813044207429333	0.866951734347487	24.7453136971803	0.148807223075343	0	0	0
chr14	45737785	45738085	chr14_45737785_45738085	0.00804294335744715	0.866951734347487	46.5728386285702	0.128085617171086	0	0	0
chr14	49394468	49394768	chr14_49394468_49394768	0.00847838378287224	0.866951734347487	49.1272554852206	0.1682144677436	0	0	0
chr14	62053357	62053657	chr14_62053357_62053657	0.00694461397818385	0.866951734347487	25.7911167296526	0.152150995598272	0	0	0
chr14	77820064	77820364	chr14_77820064_77820364	0.00695088123761103	0.866951734347487	22.6052148046427	0.156328437716903	0	0	0
chr14	83399915	83400215	chr14_83399915_83400215	0.00746975867470234	0.866951734347487	30.3224418925518	0.160784002705037	0	0	0
chr14	89782363	89782663	chr14_89782363_89782663	0.00739864691659895	0.866951734347487	26.2200173861496	0.151691094725955	0	0	0
chr15	23443796	23444096	chr15_23443796_23444096	0.00736936771326814	0.866951734347487	40.9104377889059	-0.155940006833662	0	0	0
chr15	29131288	29131588	chr15_29131288_29131588	0.00671937918616205	0.866951734347487	31.4907001159427	-0.165955189186761	0	0	0
chr15	29311752	29312052	chr15_29311752_29312052	0.00843549753878305	0.866951734347487	26.5724460377264	-0.155270370509843	0	0	0
chr15	34689996	34690296	chr15_34689996_34690296	0.00791749214203862	0.866951734347487	23.4581132799945	0.1532148046305	0	0	0
chr15	79057940	79058240	chr15_79057940_79058240	0.00826348330265559	0.866951734347487	26.4412737433685	0.146438909141559	0	0	0
chr15	89718057	89718357	chr15_89718057_89718357	0.00703762660818679	0.866951734347487	24.0804931363754	0.152440976976236	0	0	0
chr15	99489880	99490180	chr15_99489880_99490180	0.00742703361131675	0.866951734347487	40.1631154354902	0.137746443636134	0	0	0
chr15	99663915	99664215	chr15_99663915_99664215	0.00803032463196541	0.866951734347487	116.338596634971	0.142792275689824	0	0	0
chr16	10762242	10762542	chr16_10762242_10762542	0.00799145132121986	0.866951734347487	27.9883431808647	0.157388318563207	0	0	0
chr16	14182306	14182606	chr16_14182306_14182606	0.00709701341287281	0.866951734347487	26.1200046676634	0.156544423994913	0	0	0
chr16	48355452	48355752	chr16_48355452_48355752	0.00732433235004926	0.866951734347487	20.6000210871599	0.161779886257854	0	0	0
chr16	58731783	58732083	chr16_58731783_58732083	0.00756987440231101	0.866951734347487	30.3639111929089	0.16268380091955	0	0	0
chr16	9141631	9141931	chr16_9141631_9141931	0.00818192613407019	0.866951734347487	60.4586375157754	0.148823803410277	0	0	0
chr17	21207866	21208166	chr17_21207866_21208166	0.00744082530645875	0.866951734347487	56.7516786095331	-0.145409983011932	0	0	0
chr17	32351605	32351905	chr17_32351605_32351905	0.0070365157853795	0.866951734347487	27.5549927211517	0.172385664753436	0	0	1
chr17	36403385	36403685	chr17_36403385_36403685	0.00778184030477438	0.866951734347487	45.4777038341451	-0.189254370989846	0	0	0
chr17	4070981	4071281	chr17_4070981_4071281	0.00754855080682721	0.866951734347487	18.7084721056457	-0.168817593591016	0	1	0
chr17	8184241	8184541	chr17_8184241_8184541	0.00680506995606782	0.866951734347487	20.1098046175353	0.16792569968327	0	0	0
chr17	840995	841295	chr17_840995_841295	0.00741016502943939	0.866951734347487	19.0721791505467	-0.171896847595583	0	0	0
chr18	25530670	25530970	chr18_25530670_25530970	0.00717311007414956	0.866951734347487	33.7771921578633	0.152846621571496	0	0	0
chr18	2961708	2962008	chr18_2961708_2962008	0.0068259128825277704	0.866951734347487	45.5546920280975	0.150744093575944	0	0	0
chr18	30315882	30316182	chr18_30315882_30316182	0.00817182971816979	0.866951734347487	33.1365699775015	0.141929058143154	0	0	0
chr18	37443947	37444247	chr18_37443947_37444247	0.00848272670337854	0.866951734347487	33.8223905921154	0.150562044017381	0	0	0
chr18	46428338	46428638	chr18_46428338_46428638	0.00754917463546174	0.866951734347487	44.6726051018544	0.127004427411269	0	0	0
chr18	61810836	61811136	chr18_61810836_61811136	0.00729765686877647	0.866951734347487	30.6389271362345	0.165758856410306	0	0	0
chr18	74607358	74607658	chr18_74607358_74607658	0.00785001922877857	0.866951734347487	26.710587506709	-0.161121366351089	0	0	0
chr18	75546	75846	chr18_75546_75846	0.0079532253257688	0.866951734347487	20.7835687422557	-0.173523144514549	0	0	0
chr18	76906091	76906391	chr18_76906091_76906391	0.00676121906706253	0.866951734347487	24.222031878198	-0.195557211310732	0	0	0
chr18	77086393	77086693	chr18_77086393_77086693	0.00798226538253988	0.866951734347487	32.1809629260334	-0.152806344818236	0	0	0
chr19	28780651	28780951	chr19_28780651_28780951	0.00667900421258847	0.866951734347487	49.3859892604714	0.147221166007271	0	0	0
chr19	41044989	41045289	chr19_41044989_41045289	0.00807603733321367	0.866951734347487	18.8536285850483	-0.175441260095592	0	0	0
chr19	558904	559204	chr19_558904_559204	0.00785169855994051	0.866951734347487	24.1108408182237	-0.168664437279486	0	0	0
chr19	6773307	6773607	chr19_6773307_6773607	0.00759695576580848	0.866951734347487	20.8481840957199	-0.159378829961081	0	0	0
chr2	10219340	10219640	chr2_10219340_10219640	0.00816938629472838	0.866951734347487	40.1688323347998	-0.139835998015217	0	1	0
chr2	106553159	106553459	chr2_106553159_106553459	0.00823933862572007	0.866951734347487	31.4284916298619	-0.197050985986593	0	0	0
chr2	112896171	112896471	chr2_112896171_112896471	0.00820836803890478	0.866951734347487	29.6056341591241	-0.13025186449357	0	1	0
chr2	11970137	11970437	chr2_11970137_11970437	0.00846879045609556	0.866951734347487	94.8099036374344	0.122821019380361	0	0	0
chr2	125184185	125184485	chr2_125184185_125184485	0.00720439141599883	0.866951734347487	40.3092008445764	0.166589801613061	0	0	0
chr2	179447047	179447347	chr2_179447047_179447347	0.00716191868611844	0.866951734347487	24.9172937376875	0.147321685443833	0	1	0
chr2	197989717	197990017	chr2_197989717_197990017	0.008387182605785	0.866951734347487	32.6966654211812	0.149329336560175	0	0	0
chr2	202296943	202297243	chr2_202296943_202297243	0.00790400054448804	0.866951734347487	30.2106801704199	0.160902577074023	0	0	0
chr2	216658621	216658921	chr2_216658621_216658921	0.00848959947051292	0.866951734347487	29.5237469386958	-0.151394812072553	0	0	0
chr2	228616273	228616573	chr2_228616273_228616573	0.00807874564893912	0.866951734347487	34.9329797043925	0.185854454668094	0	0	0
chr2	27341452	27341752	chr2_27341452_27341752	0.00775499374310569	0.866951734347487	22.1576428106319	-0.154293025728556	0	0	0
chr2	38893046	38893346	chr2_38893046_38893346	0.00735526313660661	0.866951734347487	52.9482754557833	0.122865023763776	0	0	0
chr2	64500859	64501159	chr2_64500859_64501159	0.00667416679396909	0.866951734347487	35.1367907421762	0.135569954690891	0	0	0
chr2	80114982	80115282	chr2_80114982_80115282	0.0081034186579283	0.866951734347487	34.7672384689038	-0.132740961330656	0	0	0
chr2	9665297	9665597	chr2_9665297_9665597	0.00799820634398833	0.866951734347487	19.4405629125182	0.156807075068959	0	0	0
chr20	16695503	16695803	chr20_16695503_16695803	0.00806543580572732	0.866951734347487	41.3418862999631	-0.118804672636703	0	0	0
chr20	24360214	24360514	chr20_24360214_24360514	0.00736049580092337	0.866951734347487	26.7003896345658	0.149769206680876	0	0	0
chr20	35096731	35097031	chr20_35096731_35097031	0.00845373236815536	0.866951734347487	37.1720855991606	0.130162935350346	0	0	0
chr20	35202026	35202326	chr20_35202026_35202326	0.00706916763791382	0.866951734347487	26.7628972349558	-0.166445222717491	0	0	0
chr20	41866421	41866721	chr20_41866421_41866721	0.0070604349842975	0.866951734347487	22.2645740096285	-0.158246027028221	0	0	0
chr20	49100066	49100366	chr20_49100066_49100366	0.00679643215800486	0.866951734347487	39.2834069391398	0.134595950903885	0	0	0
chr20	58410870	58411170	chr20_58410870_58411170	0.007982591476459	0.866951734347487	35.0227635757974	-0.129181371442814	0	0	0
chr20	8075081	8075381	chr20_8075081_8075381	0.008084199353955	0.866951734347487	31.1720273866448	0.149143742408957	0	0	0
chr21	33393945	33394245	chr21_33393945_33394245	0.00693694184122575	0.866951734347487	38.1774303190678	0.152974762445786	0	0	0
chr21	44936795	44937095	chr21_44936795_44937095	0.00753932986410381	0.866951734347487	27.8022276769935	-0.169565272136866	0	0	0
chr22	17722904	17723204	chr22_17722904_17723204	0.00829847770118937	0.866951734347487	21.8344012547321	0.172235711153332	0	0	0
chr22	22785893	22786193	chr22_22785893_22786193	0.00736964733250569	0.866951734347487	20.4959963343759	-0.163450681524326	0	0	0
chr22	23827760	23828060	chr22_23827760_23828060	0.00768122370758915	0.866951734347487	162.283135944293	0.166312060357863	0	0	0
chr22	28269527	28269827	chr22_28269527_28269827	0.00700138481641557	0.866951734347487	20.2483937932352	0.176010803773182	0	1	0
chr22	34318367	34318667	chr22_34318367_34318667	0.00848112067874128	0.866951734347487	32.5951165443088	0.12665471639999001	0	0	0
chr22	43474803	43475103	chr22_43474803_43475103	0.00843146140004473	0.866951734347487	22.6961693005486	-0.176437883373005	0	0	0
chr22	45327105	45327405	chr22_45327105_45327405	0.0072206071408133	0.866951734347487	19.7642340729956	-0.162292762110534	0	0	0
chr3	100861951	100862251	chr3_100861951_100862251	0.00822759822497676	0.866951734347487	45.4024243083383	0.151643096966628	0	0	0
chr3	13199796	13200096	chr3_13199796_13200096	0.00760826540877808	0.866951734347487	29.0498276311753	0.148692622352645	0	0	0
chr3	140823243	140823543	chr3_140823243_140823543	0.00704812676728729	0.866951734347487	28.5023592519302	-0.168697540671156	0	0	0
chr3	143463704	143464004	chr3_143463704_143464004	0.0078941963111737	0.866951734347487	19.1713610333296	0.175979517331519	0	0	0
chr3	147114993	147115293	chr3_147114993_147115293	0.00801613489017456	0.866951734347487	34.0879519187648	-0.174118248424734	0	0	0
chr3	149901909	149902209	chr3_149901909_149902209	0.0081763559198324	0.866951734347487	62.2297672001646	0.115433723253654	0	0	0
chr3	186220460	186220760	chr3_186220460_186220760	0.00834210505831804	0.866951734347487	25.0786635415367	-0.145837481773619	0	0	0
chr3	191925409	191925709	chr3_191925409_191925709	0.00784684942063029	0.866951734347487	31.7473772278535	-0.123391722091857	0	0	0
chr3	195440210	195440510	chr3_195440210_195440510	0.00692436045489641	0.866951734347487	68.3061785528145	-0.231607150174835	0	0	0
chr3	196696069	196696369	chr3_196696069_196696369	0.00713243707574815	0.866951734347487	30.5063369201331	-0.154537490020255	0	0	0
chr3	196758243	196758543	chr3_196758243_196758543	0.00705513974658263	0.866951734347487	28.0432676647048	0.157958608852375	0	0	0
chr3	29376927	29377227	chr3_29376927_29377227	0.00780179764867446	0.866951734347487	35.2472406200503	0.136010352958275	0	0	0
chr3	31720130	31720430	chr3_31720130_31720430	0.00792677721733085	0.866951734347487	44.2792965702527	0.124129253487407	0	0	0
chr3	45185836	45186136	chr3_45185836_45186136	0.00804624136419894	0.866951734347487	23.2763913074978	0.175186408493272	0	0	0
chr3	52174110	52174410	chr3_52174110_52174410	0.00833444598338123	0.866951734347487	23.3646314616063	-0.156999313491803	0	0	0
chr3	5375955	5376255	chr3_5375955_5376255	0.00695041614514584	0.866951734347487	27.0941747369376	0.157433140494258	0	0	0
chr3	87841878	87842178	chr3_87841878_87842178	0.0079521386751086	0.866951734347487	45.6513274329578	-0.119994880386443	0	0	0
chr3	98988821	98989121	chr3_98988821_98989121	0.00705828392372179	0.866951734347487	41.8302400695418	0.143187462185631	0	0	0
chr4	10723288	10723588	chr4_10723288_10723588	0.00785119275177949	0.866951734347487	20.3197602651356	-0.186497510482822	0	0	0
chr4	140925550	140925850	chr4_140925550_140925850	0.00796875316894852	0.866951734347487	36.591969528534	-0.134242271340901	0	0	0
chr4	153059617	153059917	chr4_153059617_153059917	0.00773806627374581	0.866951734347487	18.1129395400484	-0.178649522590591	0	0	0
chr4	182410143	182410443	chr4_182410143_182410443	0.00844629129958652	0.866951734347487	44.1985379803374	0.161726458951219	0	0	0
chr4	37529697	37529997	chr4_37529697_37529997	0.00734343405121153	0.866951734347487	27.8709069761615	0.144724653938206	0	0	0
chr4	3816650	3816950	chr4_3816650_3816950	0.00755100328563666	0.866951734347487	71.656425845894	-0.151908106014483	0	0	0
chr4	54898470	54898770	chr4_54898470_54898770	0.00764413021756597	0.866951734347487	23.1957732702408	-0.148993787655678	0	0	0
chr4	5791988	5792288	chr4_5791988_5792288	0.00844565518807893	0.866951734347487	27.9628271730999	0.141615667849264	0	0	0
chr4	58290498	58290798	chr4_58290498_58290798	0.00833279852952054	0.866951734347487	39.678546297553	0.175890013670183	0	0	0
chr4	80885472	80885772	chr4_80885472_80885772	0.00738004258863376	0.866951734347487	41.3721861929407	0.156454619442733	0	0	0
chr4	8622749	8623049	chr4_8622749_8623049	0.00759056491654459	0.866951734347487	42.4837831968392	-0.235426255777203	0	0	0
chr4	87960026	87960326	chr4_87960026_87960326	0.00829899524341094	0.866951734347487	59.0585235969788	0.115609569915573	0	0	0
chr4	95056930	95057230	chr4_95056930_95057230	0.0072954373487455	0.866951734347487	20.2575308080143	-0.192113087932376	0	0	0
chr5	110229804	110230104	chr5_110229804_110230104	0.00728737049999793	0.866951734347487	33.2160942133328	-0.155313319896139	0	0	0
chr5	11851611	11851911	chr5_11851611_11851911	0.00689127022995482	0.866951734347487	35.2304102016324	0.149501840811834	0	0	0
chr5	123625025	123625325	chr5_123625025_123625325	0.00765028740451503	0.866951734347487	44.1852659579556	-0.126518013389463	0	0	0
chr5	124264853	124265153	chr5_124264853_124265153	0.00797169322619053	0.866951734347487	23.5504174917353	-0.158229539854787	0	0	0
chr5	13259110	13259410	chr5_13259110_13259410	0.0077601835314083396	0.866951734347487	32.9257393613814	0.143020554714477	0	0	0
chr5	136328841	136329141	chr5_136328841_136329141	0.00699337367903816	0.866951734347487	26.9831141071408	-0.14109222452737	0	0	0
chr5	137406003	137406303	chr5_137406003_137406303	0.0071610327915865	0.866951734347487	28.444711632476402	-0.176790047124742	0	0	0
chr5	142049191	142049491	chr5_142049191_142049491	0.00696397210509436	0.866951734347487	22.107330869811	0.165456390103817	0	0	0
chr5	142077143	142077443	chr5_142077143_142077443	0.00843807976355107	0.866951734347487	33.4016954714178	-0.141903342348849	0	0	0
chr5	154602596	154602896	chr5_154602596_154602896	0.0072284170927788	0.866951734347487	26.2081078271237	-0.154623069498956	0	0	0
chr5	15844415	15844715	chr5_15844415_15844715	0.00836475060937584	0.866951734347487	22.2098690224702	-0.177234832046415	0	0	0
chr5	166682948	166683248	chr5_166682948_166683248	0.00766892851544951	0.866951734347487	34.0368972887359	0.159212319352919	0	0	0
chr5	32709987	32710287	chr5_32709987_32710287	0.00715852773751471	0.866951734347487	42.1985347467682	0.132012452384678	0	0	0
chr5	42691713	42692013	chr5_42691713_42692013	0.00843586464647038	0.866951734347487	55.3475919091044	0.125453002834734	0	1	0
chr5	65813229	65813529	chr5_65813229_65813529	0.00667676038886786	0.866951734347487	20.0350680104063	-0.20327647086491	0	0	0
chr5	66110099	66110399	chr5_66110099_66110399	0.00755800426868098	0.866951734347487	19.5029498520266	-0.157653225763545	0	0	0
chr5	74566425	74566725	chr5_74566425_74566725	0.0079431068760652	0.866951734347487	27.0489430554398	-0.173485078768197	0	0	0
chr5	76476087	76476387	chr5_76476087_76476387	0.0083232434942332	0.866951734347487	34.2252675477828	-0.139958947127519	0	0	0
chr5	95676069	95676369	chr5_95676069_95676369	0.00820658380891898	0.866951734347487	27.8208248750237	0.169322925945737	0	0	0
chr5	97272030	97272330	chr5_97272030_97272330	0.00760625448721578	0.866951734347487	33.7430703796513	0.146148096956999	0	0	0
chr6	108274699	108274999	chr6_108274699_108274999	0.00733672897238744	0.866951734347487	32.4767565904756	-0.16001457190292	0	1	0
chr6	110418100	110418400	chr6_110418100_110418400	0.00785923237873745	0.866951734347487	20.7098500255397	-0.162824003497526	0	0	0
chr6	132536031	132536331	chr6_132536031_132536331	0.00678067365450427	0.866951734347487	29.2306643994689	-0.139474056553282	0	0	0
chr6	13282019	13282319	chr6_13282019_13282319	0.00731939077448132	0.866951734347487	25.6018145686401	-0.155763255869373	0	0	0
chr6	133986167	133986467	chr6_133986167_133986467	0.00699624401393133	0.866951734347487	30.6250964515032	-0.167553085794903	0	0	0
chr6	13527034	13527334	chr6_13527034_13527334	0.00827963716832322	0.866951734347487	27.5530481592529	-0.156638024070317	0	0	0
chr6	139350025	139350325	chr6_139350025_139350325	0.00750005739538625	0.866951734347487	70.9311915848993	-0.111031049864063	0	0	0
chr6	15189401	15189701	chr6_15189401_15189701	0.0067651656322168	0.866951734347487	33.6368090551837	-0.168205494516281	0	0	0
chr6	165645799	165646099	chr6_165645799_165646099	0.00737845391732728	0.866951734347487	23.1753503790317	0.150670011668075	0	0	0
chr6	4169397	4169697	chr6_4169397_4169697	0.00701945669470797	0.866951734347487	28.0917063974708	0.167185380794401	0	0	0
chr6	4358882	4359182	chr6_4358882_4359182	0.00686042087958439	0.866951734347487	71.9192849550484	0.14873772887539	0	0	0
chr6	70053869	70054169	chr6_70053869_70054169	0.00685515896040987	0.866951734347487	37.024880352377	0.129398153119929	0	0	0
chr6	73530590	73530890	chr6_73530590_73530890	0.00750411043204639	0.866951734347487	26.8532210850181	-0.1463948323324	0	0	0
chr6	75760455	75760755	chr6_75760455_75760755	0.00751671232211723	0.866951734347487	28.4009549980593	-0.153872244832067	0	0	0
chr6	80842808	80843108	chr6_80842808_80843108	0.00840617378023555	0.866951734347487	36.6180095111471	0.129891024282111	0	0	0
chr6	83663493	83663793	chr6_83663493_83663793	0.00748162047756828	0.866951734347487	32.6267309285356	-0.141214868769712	0	0	0
chr6	88390022	88390322	chr6_88390022_88390322	0.00742049987847785	0.866951734347487	39.8874618689731	0.159973147329873	0	0	0
chr6	93929535	93929835	chr6_93929535_93929835	0.00786559562699103	0.866951734347487	34.7739527977757	-0.142058672095904	0	0	0
chr7	111434559	111434859	chr7_111434559_111434859	0.00721038475858145	0.866951734347487	21.0964566196153	-0.16729630761023	0	0	0
chr7	113692074	113692374	chr7_113692074_113692374	0.00780728625502283	0.866951734347487	46.2561992791321	0.15224551085716	0	0	0
chr7	124476166	124476466	chr7_124476166_124476466	0.00772567201228076	0.866951734347487	28.7151322355646	0.156112638017869	0	0	0
chr7	130753996	130754296	chr7_130753996_130754296	0.00845829215299171	0.866951734347487	28.4023494268137	0.154724246281306	0	0	0
chr7	132583309	132583609	chr7_132583309_132583609	0.00712630878004543	0.866951734347487	25.2988549416231	-0.185786941229281	0	0	0
chr7	137563138	137563438	chr7_137563138_137563438	0.00798014490476431	0.866951734347487	26.0547615370463	-0.14847038843391	0	0	0
chr7	138602645	138602945	chr7_138602645_138602945	0.00669184605897049	0.866951734347487	28.1037666583296	0.150327744373406	0	0	0
chr7	142193373	142193673	chr7_142193373_142193673	0.00822404506583383	0.866951734347487	27.5231932529578	0.149693373319931	0	0	0
chr7	27913619	27913919	chr7_27913619_27913919	0.00669198139924662	0.866951734347487	34.1048848966081	0.155530340010467	0	1	0
chr7	39785776	39786076	chr7_39785776_39786076	0.00663991171218073	0.866951734347487	35.6717199093985	0.14438785206946	0	0	0
chr7	44217362	44217662	chr7_44217362_44217662	0.00688647903433807	0.866951734347487	35.9495574973845	0.153320984978993	0	0	0
chr7	45333729	45334029	chr7_45333729_45334029	0.00711612836015201	0.866951734347487	25.1193065205862	-0.158482804494678	0	0	0
chr7	78679990	78680290	chr7_78679990_78680290	0.00696948321999951	0.866951734347487	29.6739578642899	0.142094142097003	0	0	0
chr7	80456280	80456580	chr7_80456280_80456580	0.00834441185329573	0.866951734347487	28.8564214175655	0.165606475509428	0	0	0
chr7	93717132	93717432	chr7_93717132_93717432	0.00740436081845144	0.866951734347487	33.125363998697	0.145749711692084	0	0	0
chr8	135625522	135625822	chr8_135625522_135625822	0.00718447391890752	0.866951734347487	33.0168992404693	-0.129888226227973	0	0	0
chr8	141301212	141301512	chr8_141301212_141301512	0.00727570894529242	0.866951734347487	27.2659782848768	0.144755353028714	0	0	0
chr8	145515048	145515348	chr8_145515048_145515348	0.00827204918384147	0.866951734347487	66.7889872375675	-0.15457059463136	0	0	0
chr8	1795691	1795991	chr8_1795691_1795991	0.00829265933150895	0.866951734347487	48.3905969443138	0.157675221367735	0	0	0
chr8	23808588	23808888	chr8_23808588_23808888	0.00799939666106421	0.866951734347487	42.8873248505677	0.166065865435619	0	0	0
chr8	36075670	36075970	chr8_36075670_36075970	0.00825976749216372	0.866951734347487	27.8284837117726	0.16678196084066	0	0	0
chr8	41342404	41342704	chr8_41342404_41342704	0.00766336407585834	0.866951734347487	27.6240972649083	0.145279662009193	0	0	0
chr8	56634660	56634960	chr8_56634660_56634960	0.00809377125444398	0.866951734347487	25.6863730599367	0.179168931885681	0	0	0
chr8	5673602	5673902	chr8_5673602_5673902	0.00683003549607665	0.866951734347487	21.3250504072477	0.191613204439175	0	0	0
chr8	59614362	59614662	chr8_59614362_59614662	0.00741557318246673	0.866951734347487	36.0230221988871	0.13735334161564	0	0	0
chr8	942915	943215	chr8_942915_943215	0.00718561140728177	0.866951734347487	31.097519812868	-0.213393008371293	0	0	0
chr9	133741912	133742212	chr9_133741912_133742212	0.00677002395511003	0.866951734347487	22.1786534866696	-0.150267688008483	0	0	0
chr9	135675502	135675802	chr9_135675502_135675802	0.00713816052511894	0.866951734347487	22.9298762619007	-0.174325229416711	0	0	0
chr9	136983089	136983389	chr9_136983089_136983389	0.00685556453370074	0.866951734347487	23.6614949833911	-0.167830928016539	0	0	0
chr9	137545962	137546262	chr9_137545962_137546262	0.00761226853191473	0.866951734347487	25.8110882014003	-0.164666610691368	0	1	0
chr9	29888472	29888772	chr9_29888472_29888772	0.00844273726914273	0.866951734347487	24.3627473146688	-0.163984421777623	0	0	0
chr9	35771010	35771310	chr9_35771010_35771310	0.00806126824921754	0.866951734347487	21.6781653943929	-0.161121694703081	0	0	0
chr9	38019037	38019337	chr9_38019037_38019337	0.00792154631544575	0.866951734347487	45.3154123466736	0.122474902119306	0	0	0
chr9	69180024	69180324	chr9_69180024_69180324	0.00759362677085211	0.866951734347487	53.4456305966273	-0.143427016669744	0	0	0
chr9	77661889	77662189	chr9_77661889_77662189	0.00839886579093306	0.866951734347487	18.2804101021928	-0.203224476274259	0	0	0
chr9	79450570	79450870	chr9_79450570_79450870	0.00728481165933309	0.866951734347487	29.0027085127946	0.15297858020991	0	0	0
chr9	93925331	93925631	chr9_93925331_93925631	0.00789653337166171	0.866951734347487	36.5519998219305	-0.147807105527862	0	0	0
chrX	150674160	150674460	chrX_150674160_150674460	0.00731391620034727	0.866951734347487	17.8015257513691	0.104553664907777	0	0	0
chrX	25541821	25542121	chrX_25541821_25542121	0.00842760073858351	0.866951734347487	28.5611194794299	0.135534937992557	0	0	0
chrX	67552180	67552480	chrX_67552180_67552480	0.0072483494051927	0.866951734347487	22.9498007421568	0.153411643520825	0	0	0
chrX	77999757	78000057	chrX_77999757_78000057	0.00756769413031111	0.866951734347487	24.5361637347343	0.165252508759935	0	0	0
chrX	99940750	99941050	chrX_99940750_99941050	0.00799786941841485	0.866951734347487	35.0831062697641	0.123490544540648	0	0	0
chr11	12265750	12266050	chr11_12265750_12266050	0.00852401238045846	0.86896385744256	28.6093003172235	-0.142212485321153	0	0	0
chr17	25711360	25711660	chr17_25711360_25711660	0.00851670117601725	0.86896385744256	31.7991056665223	0.149592917870102	0	0	0
chr1	110009279	110009579	chr1_110009279_110009579	0.00853455191859707	0.869288257143173	26.3083831763675	-0.149696485605139	0	0	0
chr3	13815388	13815688	chr3_13815388_13815688	0.0085420161418094	0.869299131082742	29.4476842200792	-0.148633226521455	0	0	0
chr1	18566329	18566629	chr1_18566329_18566629	0.00855773162272936	0.870148973053975	21.6349608436488	-0.159816112087618	0	0	0
chr1	110313412	110313712	chr1_110313412_110313712	0.00857950400370774	0.870397060928378	60.2027686553875	0.147454835669428	0	0	0
chr1	144971358	144971658	chr1_144971358_144971658	0.0090693348492342	0.870397060928378	38.1736341940796	-0.139586492840923	0	0	0
chr1	145059020	145059320	chr1_145059020_145059320	0.00959086273316462	0.870397060928378	94.7555545484969	-0.0997826640588846	0	0	0
chr1	157972975	157973275	chr1_157972975_157973275	0.00937957992641878	0.870397060928378	24.6538168901853	0.15394753087982	0	0	0
chr1	208442785	208443085	chr1_208442785_208443085	0.00864183416056994	0.870397060928378	43.0034157948273	-0.13833810524049	0	0	0
chr1	210819199	210819499	chr1_210819199_210819499	0.00941871149591123	0.870397060928378	23.7686362724394	-0.162593023265986	0	0	0
chr1	24829077	24829377	chr1_24829077_24829377	0.00917331865608932	0.870397060928378	44.1492373259786	-0.146043306848057	0	0	0
chr1	76591125	76591425	chr1_76591125_76591425	0.00946753948961769	0.870397060928378	30.6613126052572	0.146921208503712	0	0	0
chr1	95331986	95332286	chr1_95331986_95332286	0.00863296845181714	0.870397060928378	37.4690417576877	0.129838725088726	0	0	0
chr10	106051195	106051495	chr10_106051195_106051495	0.00904979187001835	0.870397060928378	61.7377085892234	0.108695942315135	0	0	0
chr10	11047695	11047995	chr10_11047695_11047995	0.00869640473508849	0.870397060928378	31.467125515611	-0.136990191202866	0	0	0
chr10	12419874	12420174	chr10_12419874_12420174	0.00956040658894667	0.870397060928378	20.9043318500599	0.152336523606678	0	0	0
chr10	132294502	132294802	chr10_132294502_132294802	0.00951406849729479	0.870397060928378	42.9561855572501	-0.169449568165515	0	0	0
chr10	22013666	22013966	chr10_22013666_22013966	0.00889686181156675	0.870397060928378	40.719520429377	0.12677409210627	0	0	0
chr10	3818277	3818577	chr10_3818277_3818577	0.00960903355302418	0.870397060928378	27.2773713416156	0.133818727497539	0	0	0
chr10	45787928	45788228	chr10_45787928_45788228	0.00879133473373219	0.870397060928378	24.3257388243943	-0.150387343116175	0	0	0
chr10	45875611	45875911	chr10_45875611_45875911	0.00863461211843821	0.870397060928378	33.0118043337723	-0.141287733347694	0	0	0
chr10	66048195	66048495	chr10_66048195_66048495	0.00900441032287111	0.870397060928378	39.1054931275454	0.14609671828137	0	0	0
chr10	81150357	81150657	chr10_81150357_81150657	0.0088605934114018	0.870397060928378	24.5510797943297	-0.153788824569434	0	0	0
chr11	109578128	109578428	chr11_109578128_109578428	0.00966858084384446	0.870397060928378	24.473632130248	0.15711124986508	1	0	0
chr11	110079691	110079991	chr11_110079691_110079991	0.0094871227152625	0.870397060928378	25.6901916690721	-0.133222481624651	0	0	0
chr11	131300608	131300908	chr11_131300608_131300908	0.00889651493711509	0.870397060928378	24.3135138851216	-0.155846780662644	0	0	0
chr11	132182527	132182827	chr11_132182527_132182827	0.00892675754238987	0.870397060928378	30.3113965147869	0.137132905086133	0	0	0
chr11	40237186	40237486	chr11_40237186_40237486	0.00893160221955066	0.870397060928378	39.1663497090762	0.18235651049849	0	0	0
chr11	41554434	41554734	chr11_41554434_41554734	0.0095363264044022	0.870397060928378	25.2216073798659	0.139530813003684	0	0	0
chr11	44617660	44617960	chr11_44617660_44617960	0.00899828717190404	0.870397060928378	54.0487223162241	0.133572711648007	0	0	0
chr11	59185589	59185889	chr11_59185589_59185889	0.00892126521431014	0.870397060928378	27.8574138915695	0.140578227980282	0	0	0
chr11	63530378	63530678	chr11_63530378_63530678	0.0092530379554085	0.870397060928378	61.4147875582515	0.125319061396003	0	0	0
chr11	63908835	63909135	chr11_63908835_63909135	0.00956275728859351	0.870397060928378	25.3669184317003	-0.140960982439096	0	0	0
chr11	80405885	80406185	chr11_80405885_80406185	0.00926319947680365	0.870397060928378	26.3297724079689	0.146386357648862	0	0	0
chr11	89785551	89785851	chr11_89785551_89785851	0.00924810672979043	0.870397060928378	40.9733139466506	0.139659653067629	0	0	0
chr11	91979109	91979409	chr11_91979109_91979409	0.00869061589007524	0.870397060928378	29.1194726605314	0.171297729298562	0	0	0
chr11	99362696	99362996	chr11_99362696_99362996	0.00904616660661282	0.870397060928378	37.8452520839488	0.150187837134807	0	0	0
chr12	131531219	131531519	chr12_131531219_131531519	0.00888889874808631	0.870397060928378	26.3543912892879	-0.167609064115257	0	0	0
chr12	37880165	37880465	chr12_37880165_37880465	0.00943998092528166	0.870397060928378	41.1087939442265	0.146814437418591	0	0	0
chr12	70237398	70237698	chr12_70237398_70237698	0.00952731789843629	0.870397060928378	27.6262843358393	-0.142549194929596	0	0	0
chr12	79772246	79772546	chr12_79772246_79772546	0.00962333700837017	0.870397060928378	28.6162144447025	0.158526349455769	0	0	0
chr12	9558521	9558821	chr12_9558521_9558821	0.00898439389520947	0.870397060928378	30.978449440744	-0.187353370650437	0	0	0
chr13	102970022	102970322	chr13_102970022_102970322	0.0094073357655573	0.870397060928378	48.015265942256	0.145205485633244	0	0	0
chr13	109688397	109688697	chr13_109688397_109688697	0.00949984119354314	0.870397060928378	27.6972709095224	0.152907255785361	0	0	0
chr13	41342379	41342679	chr13_41342379_41342679	0.00962080342668137	0.870397060928378	107.756768279661	-0.251402766110331	0	0	0
chr13	41957588	41957888	chr13_41957588_41957888	0.00948661765615321	0.870397060928378	22.5281340727707	0.16557047160217	0	0	0
chr13	55502283	55502583	chr13_55502283_55502583	0.00940764627893082	0.870397060928378	26.5011463034786	-0.195612470024851	0	0	0
chr13	57697828	57698128	chr13_57697828_57698128	0.00965839222095965	0.870397060928378	36.3797522899945	0.141369199068241	0	0	0
chr15	29355498	29355798	chr15_29355498_29355798	0.00908997637257778	0.870397060928378	42.0111572638991	-0.191476441672344	0	0	0
chr15	35948676	35948976	chr15_35948676_35948976	0.00922480799583577	0.870397060928378	28.6711942905828	-0.150561331219989	0	0	0
chr15	41953871	41954171	chr15_41953871_41954171	0.00965892657113985	0.870397060928378	55.8308506916907	0.120896540043023	0	1	0
chr15	45618981	45619281	chr15_45618981_45619281	0.00955769214360893	0.870397060928378	43.003988385533	0.157899800389439	0	0	0
chr15	79206559	79206859	chr15_79206559_79206859	0.00877032449308419	0.870397060928378	30.9968277521228	0.136656465006007	0	0	0
chr15	93687864	93688164	chr15_93687864_93688164	0.00909082766221253	0.870397060928378	33.7973448039262	0.140242936606019	0	0	0
chr15	98298377	98298677	chr15_98298377_98298677	0.00917011773499624	0.870397060928378	27.8281696199069	0.151223001375666	0	0	0
chr16	12161733	12162033	chr16_12161733_12162033	0.00934768148268488	0.870397060928378	28.7505008354151	0.142353110938049	0	0	0
chr16	63686079	63686379	chr16_63686079_63686379	0.00918622790031141	0.870397060928378	26.7325059726315	0.141610179174078	0	0	0
chr16	67490629	67490929	chr16_67490629_67490929	0.00951528148552202	0.870397060928378	31.8064346205538	0.140141054081467	0	0	0
chr16	75088225	75088525	chr16_75088225_75088525	0.00934882510974223	0.870397060928378	19.6208626139428	0.156162597277587	0	0	0
chr16	83345747	83346047	chr16_83345747_83346047	0.00884105293144806	0.870397060928378	20.6886795890518	0.157947977333343	0	1	0
chr16	89160101	89160401	chr16_89160101_89160401	0.00934281491873894	0.870397060928378	28.8818835504581	-0.162503614652566	0	0	0
chr17	17516959	17517259	chr17_17516959_17517259	0.0096519444896108	0.870397060928378	22.2111706899395	-0.156869096841504	0	1	0
chr17	74449142	74449442	chr17_74449142_74449442	0.00963328011278017	0.870397060928378	67.388609621334	-0.150576591142458	0	0	0
chr18	14969382	14969682	chr18_14969382_14969682	0.00870191854057529	0.870397060928378	40.1047869348753	-0.131116766485666	0	0	0
chr18	25076769	25077069	chr18_25076769_25077069	0.00917377837939132	0.870397060928378	30.0923300013858	0.138331500121525	0	0	0
chr18	26121537	26121837	chr18_26121537_26121837	0.00906929625894578	0.870397060928378	72.3165538636292	0.153956000021388	0	0	0
chr18	34833869	34834169	chr18_34833869_34834169	0.00945462899593799	0.870397060928378	32.6323588832774	-0.1535806496625	0	0	1
chr18	37586654	37586954	chr18_37586654_37586954	0.00865095814841995	0.870397060928378	38.9910520653	0.153923390717304	0	0	0
chr18	42179449	42179749	chr18_42179449_42179749	0.00875500719450562	0.870397060928378	65.5934732351884	0.137254545156785	0	0	0
chr18	62474893	62475193	chr18_62474893_62475193	0.00939915033176127	0.870397060928378	26.0536311019143	-0.166112383728717	0	0	0
chr2	112529737	112530037	chr2_112529737_112530037	0.00934464778814051	0.870397060928378	19.6230819350765	0.152535315089723	0	0	0
chr2	114152383	114152683	chr2_114152383_114152683	0.00927526083856792	0.870397060928378	33.4456321048462	-0.148351082858125	0	0	0
chr2	11776891	11777191	chr2_11776891_11777191	0.00903396529651432	0.870397060928378	24.5062167907215	-0.17052970974624	0	0	0
chr2	118521381	118521681	chr2_118521381_118521681	0.00888441257409142	0.870397060928378	24.0770952207207	0.155558464956464	0	0	0
chr2	157225594	157225894	chr2_157225594_157225894	0.00918288679280678	0.870397060928378	27.7374757814744	-0.163051650448876	0	0	0
chr2	166438989	166439289	chr2_166438989_166439289	0.00964403488723638	0.870397060928378	34.7792537638728	0.185344463591629	0	0	0
chr2	168323142	168323442	chr2_168323142_168323442	0.00893307067549976	0.870397060928378	46.7525801563449	0.163247053088506	0	0	0
chr2	1821186	1821486	chr2_1821186_1821486	0.00948952898473804	0.870397060928378	83.2262143806641	0.131681073580118	0	0	0
chr2	191844831	191845131	chr2_191844831_191845131	0.009605147349846	0.870397060928378	26.0582592134954	-0.142498640814099	0	0	0
chr2	218767498	218767798	chr2_218767498_218767798	0.00940923318956343	0.870397060928378	32.9703605381554	-0.139802375676286	0	0	0
chr2	220916385	220916685	chr2_220916385_220916685	0.00878567092950889	0.870397060928378	34.2000872477618	-0.137561521238989	0	0	0
chr2	241197314	241197614	chr2_241197314_241197614	0.00897565680676593	0.870397060928378	23.8480948622871	-0.153729381386371	0	0	0
chr2	242844076	242844376	chr2_242844076_242844376	0.00967349861622246	0.870397060928378	24.2842574647851	-0.150426363908542	0	0	0
chr2	54786906	54787206	chr2_54786906_54787206	0.00917601178149358	0.870397060928378	40.0194216402256	0.128035751908375	0	0	0
chr2	8027565	8027865	chr2_8027565_8027865	0.0096872316955495	0.870397060928378	21.5460384071145	0.165165380121795	0	0	0
chr2	86587855	86588155	chr2_86587855_86588155	0.0091641795331255	0.870397060928378	22.6281941437249	0.16816657562965	0	0	0
chr20	25291172	25291472	chr20_25291172_25291472	0.00951680565311112	0.870397060928378	50.9995731827226	0.113641828600105	0	0	0
chr20	39908525	39908825	chr20_39908525_39908825	0.00866019053586924	0.870397060928378	23.238015173911	0.154263203337216	0	0	0
chr20	6809505	6809805	chr20_6809505_6809805	0.00962940530183146	0.870397060928378	38.2359673809125	0.131325433261617	0	0	0
chr21	18114560	18114860	chr21_18114560_18114860	0.00868338047187808	0.870397060928378	45.1527047790506	0.153838187175476	0	0	0
chr21	30077062	30077362	chr21_30077062_30077362	0.00923250004138348	0.870397060928378	22.0282380920165	-0.159626323190508	0	0	0
chr21	31027117	31027417	chr21_31027117_31027417	0.0090194434434426	0.870397060928378	40.4240370899309	0.159450874280104	0	0	0
chr21	33037814	33038114	chr21_33037814_33038114	0.00877562343210831	0.870397060928378	27.8091618683043	-0.149574006341851	0	0	0
chr22	18688217	18688517	chr22_18688217_18688517	0.00859986743483653	0.870397060928378	680.117737604863	0.132348794126749	0	0	0
chr22	21520662	21520962	chr22_21520662_21520962	0.00926767175033084	0.870397060928378	35.8940110320106	0.14723537362208	0	0	0
chr22	26760465	26760765	chr22_26760465_26760765	0.00908184900491171	0.870397060928378	24.2616717161867	0.157093191481354	0	0	0
chr22	32373276	32373576	chr22_32373276_32373576	0.00889644656744211	0.870397060928378	24.7855078016591	0.15575553483446	0	0	0
chr3	113535159	113535459	chr3_113535159_113535459	0.00967585359228028	0.870397060928378	25.8166952437771	-0.138614335023935	0	0	0
chr3	122701525	122701825	chr3_122701525_122701825	0.00890369008517679	0.870397060928378	39.3081833511547	0.147960914824659	0	0	0
chr3	128733011	128733311	chr3_128733011_128733311	0.00955182520417101	0.870397060928378	29.0227895854673	0.141810881322324	0	0	0
chr3	130148756	130149056	chr3_130148756_130149056	0.00923060723974428	0.870397060928378	27.8353002804799	-0.140585073190166	0	0	0
chr3	155290003	155290303	chr3_155290003_155290303	0.00884013317149785	0.870397060928378	28.7270755406944	0.154105788267445	0	0	0
chr3	178102403	178102703	chr3_178102403_178102703	0.00912365730166868	0.870397060928378	26.9667436652784	-0.150579015533983	0	0	0
chr3	44862504	44862804	chr3_44862504_44862804	0.00968728531993379	0.870397060928378	25.9722717810435	-0.165240926268563	0	0	0
chr3	4868036	4868336	chr3_4868036_4868336	0.00927296065908129	0.870397060928378	59.9819806665287	0.131580670928705	0	0	0
chr3	7351474	7351774	chr3_7351474_7351774	0.00924338584382479	0.870397060928378	46.2122981238333	0.156465600856749	0	0	0
chr4	118878651	118878951	chr4_118878651_118878951	0.00929161779762381	0.870397060928378	31.8477276032838	-0.133713764104021	0	0	0
chr4	133563357	133563657	chr4_133563357_133563657	0.00934371236549224	0.870397060928378	29.5256208960415	0.153578347274532	0	0	0
chr4	13642785	13643085	chr4_13642785_13643085	0.0090428380417486	0.870397060928378	35.5890683445711	0.146579020966572	0	0	0
chr4	174838449	174838749	chr4_174838449_174838749	0.00967559291101248	0.870397060928378	41.2644818635526	0.146533216561966	0	0	0
chr4	187740776	187741076	chr4_187740776_187741076	0.0095358973236373	0.870397060928378	21.6364037396664	-0.172661778538919	0	0	0
chr4	189191717	189192017	chr4_189191717_189192017	0.00900450096639508	0.870397060928378	27.8351309202515	-0.171721514912139	0	0	0
chr4	710133	710433	chr4_710133_710433	0.00867465276130724	0.870397060928378	29.4684397203971	-0.158373207068662	0	0	0
chr4	81164598	81164898	chr4_81164598_81164898	0.00874676224548503	0.870397060928378	24.9508432341962	-0.201380038754747	0	0	0
chr4	94578887	94579187	chr4_94578887_94579187	0.00952366577689724	0.870397060928378	36.0108261481087	0.146830827110517	0	0	0
chr5	125890219	125890519	chr5_125890219_125890519	0.00963938887200558	0.870397060928378	26.3324201577682	-0.152127500636852	0	0	0
chr5	141215734	141216034	chr5_141215734_141216034	0.00878182883053154	0.870397060928378	29.0253473609368	0.137549955534336	0	0	0
chr5	146835694	146835994	chr5_146835694_146835994	0.00935225047302311	0.870397060928378	28.6772436502972	0.173196022400777	0	1	0
chr5	172329966	172330266	chr5_172329966_172330266	0.00879046876739703	0.870397060928378	29.1398885869055	-0.138493910983196	0	0	0
chr5	392409	392709	chr5_392409_392709	0.00864234197987979	0.870397060928378	24.1480323549803	-0.176753292400538	0	0	0
chr5	72744431	72744731	chr5_72744431_72744731	0.00916093356746614	0.870397060928378	27.0443559141493	-0.151972537167428	0	0	0
chr6	142020166	142020466	chr6_142020166_142020466	0.00878126251155075	0.870397060928378	30.643552152905	-0.134420676165414	0	0	0
chr6	3732775	3733075	chr6_3732775_3733075	0.00921793115177878	0.870397060928378	31.2317261324614	-0.131909066202104	0	0	0
chr6	5057312	5057612	chr6_5057312_5057612	0.00916139295498149	0.870397060928378	20.3033119838017	0.163433816357331	0	0	0
chr6	74139853	74140153	chr6_74139853_74140153	0.00961991016956241	0.870397060928378	28.3139087608947	0.145804013241938	0	0	0
chr7	110723543	110723843	chr7_110723543_110723843	0.00863824666080565	0.870397060928378	28.8421698351128	-0.150418494376534	0	0	0
chr7	130565915	130566215	chr7_130565915_130566215	0.0093617577305158	0.870397060928378	30.1178828836087	0.134670506720932	0	0	0
chr7	22484989	22485289	chr7_22484989_22485289	0.00906389867828666	0.870397060928378	43.2019548408321	-0.129062444177731	0	0	0
chr7	26697249	26697549	chr7_26697249_26697549	0.00911857044185794	0.870397060928378	29.9001213117791	-0.151262889758815	0	0	0
chr7	28045048	28045348	chr7_28045048_28045348	0.0092547902581766	0.870397060928378	18.1027458792668	0.174307924718458	0	1	0
chr7	46017799	46018099	chr7_46017799_46018099	0.00925607842045111	0.870397060928378	39.6926821940956	0.144618672324074	0	0	0
chr7	4755078	4755378	chr7_4755078_4755378	0.00870171005868909	0.870397060928378	41.8587252462382	0.132216916185239	0	0	0
chr7	62665492	62665792	chr7_62665492_62665792	0.00867913567195727	0.870397060928378	31.5051630638299	0.147943382346274	0	0	0
chr7	68798043	68798343	chr7_68798043_68798343	0.00903267403116909	0.870397060928378	22.6450269811917	-0.231093153373139	0	0	0
chr7	83097641	83097941	chr7_83097641_83097941	0.00877289195876472	0.870397060928378	54.8894268923612	0.134010213540178	0	0	0
chr8	108882145	108882445	chr8_108882145_108882445	0.00884139096062792	0.870397060928378	37.5030623261833	-0.161356384684836	0	0	0
chr8	125637436	125637736	chr8_125637436_125637736	0.00884314545767747	0.870397060928378	28.9000116153093	-0.133984341638829	0	0	0
chr8	132055588	132055888	chr8_132055588_132055888	0.00921316148307955	0.870397060928378	34.8118491863947	0.140734868179276	0	0	0
chr8	140289569	140289869	chr8_140289569_140289869	0.00930190642104359	0.870397060928378	29.6210815675383	0.139140631720359	0	0	0
chr8	40470	40770	chr8_40470_40770	0.00917145660629338	0.870397060928378	23.6006733752004	-0.15181761294951	0	0	0
chr8	54857564	54857864	chr8_54857564_54857864	0.00860542952591392	0.870397060928378	30.3279446051465	0.140879665419331	0	0	0
chr8	86848185	86848485	chr8_86848185_86848485	0.0093882105064184	0.870397060928378	35.0422233982081	0.156883311695494	0	0	0
chr9	101848450	101848750	chr9_101848450_101848750	0.0091582388384405	0.870397060928378	23.2883389560696	-0.157707302019284	0	0	0
chr9	137174982	137175282	chr9_137174982_137175282	0.00924327852192999	0.870397060928378	35.4477307999812	0.125415355728639	0	0	0
chr9	14437703	14438003	chr9_14437703_14438003	0.00910206784572788	0.870397060928378	32.3182652459	-0.137478335485545	0	0	0
chr9	27094727	27095027	chr9_27094727_27095027	0.00951127958909448	0.870397060928378	25.1207829065492	0.155087029132165	0	0	0
chr9	43314099	43314399	chr9_43314099_43314399	0.00939725308290988	0.870397060928378	25.3325381847057	-0.218363536944132	0	0	0
chr9	5093628	5093928	chr9_5093628_5093928	0.00918590154776538	0.870397060928378	165.892554553135	0.212728534499132	0	0	0
chr9	69181562	69181862	chr9_69181562_69181862	0.00946949452293206	0.870397060928378	44.9618362134026	-0.144238992130095	0	0	0
chr9	71445390	71445690	chr9_71445390_71445690	0.00961464278566706	0.870397060928378	30.6376983836924	-0.134774884048907	0	0	0
chr9	84500542	84500842	chr9_84500542_84500842	0.00867190691678439	0.870397060928378	28.2894724469716	0.151565637099453	0	0	0
chr9	88714147	88714447	chr9_88714147_88714447	0.00923906839962476	0.870397060928378	45.8784016876657	-0.137045911960588	0	0	0
chrX	129657991	129658291	chrX_129657991_129658291	0.00918436593252658	0.870397060928378	43.4016710754776	0.149969972918577	0	0	0
chrX	15583342	15583642	chrX_15583342_15583642	0.00953713067261019	0.870397060928378	24.353297685164	0.134623444999515	0	0	0
chrX	64416859	64417159	chrX_64416859_64417159	0.00948843260654253	0.870397060928378	22.6329004368715	0.150657763520353	0	0	0
chrX	67181449	67181749	chrX_67181449_67181749	0.00891314785408492	0.870397060928378	32.0154590989277	0.172798119663989	0	0	0
chrX	99926180	99926480	chrX_99926180_99926480	0.00948143564441128	0.870397060928378	22.3649100298397	0.147009205830399	0	0	0
chr1	145562598	145562898	chr1_145562598_145562898	0.00974556663885809	0.871558891903895	41.5555558427655	0.114715408608485	0	0	0
chr1	229253707	229254007	chr1_229253707_229254007	0.00978498697165788	0.871558891903895	26.1155429756972	0.149020924735826	0	0	0
chr11	105806521	105806821	chr11_105806521_105806821	0.0097878560123292	0.871558891903895	50.0053692479462	0.123422519928268	0	0	0
chr13	73426382	73426682	chr13_73426382_73426682	0.00978936311544847	0.871558891903895	25.9205750641841	-0.167343059034381	0	0	0
chr14	81851264	81851564	chr14_81851264_81851564	0.00972295478655726	0.871558891903895	35.5727182509801	0.152048947292893	0	0	0
chr2	162948547	162948847	chr2_162948547_162948847	0.00974858511038943	0.871558891903895	30.6983162310908	-0.130933312042065	0	0	0
chr2	169386608	169386908	chr2_169386608_169386908	0.0097961118597093	0.871558891903895	28.1430615668187	-0.143366205322163	0	0	0
chr4	96204485	96204785	chr4_96204485_96204785	0.00976646099539397	0.871558891903895	30.3751430207305	0.131176902963468	0	0	0
chr5	174771299	174771599	chr5_174771299_174771599	0.00972617941875603	0.871558891903895	19.4469987852523	-0.168118909302665	0	0	0
chr6	134954259	134954559	chr6_134954259_134954559	0.00977790259451211	0.871558891903895	30.9107544439095	-0.141967001801483	0	0	0
chr9	101120402	101120702	chr9_101120402_101120702	0.00976832447669885	0.871558891903895	21.4281028498762	-0.161090403933315	0	0	0
chr9	90277787	90278087	chr9_90277787_90278087	0.00978784285367111	0.871558891903895	22.5195645141873	-0.140177556671041	0	0	0
chrX	139654927	139655227	chrX_139654927_139655227	0.00975913444969478	0.871558891903895	27.3925164788267	0.0989519028301383	0	0	0
chr6	21851651	21851951	chr6_21851651_21851951	0.00982069924547473	0.873088982130422	29.1423746434119	-0.158290760892297	0	0	0
chr1	2688164	2688464	chr1_2688164_2688464	0.0098353904889773	0.87373763688244	41.0712423017152	-0.155102156869639	0	0	0
chr12	8777662	8777962	chr12_8777662_8777962	0.00986905355431105	0.87438497670805	29.6603116644341	-0.158713112141452	0	0	0
chr18	43271264	43271564	chr18_43271264_43271564	0.00985251662651115	0.87438497670805	41.5085623465544	0.124666808891185	0	0	0
chr4	132179580	132179880	chr4_132179580_132179880	0.00987227942758936	0.87438497670805	54.692311396506	0.154351959028677	0	0	0
chr6	104513561	104513861	chr6_104513561_104513861	0.0098692246647277	0.87438497670805	26.0575166870717	0.155588668414868	0	0	0
chr18	59409963	59410263	chr18_59409963_59410263	0.00988508873314223	0.874863673406907	54.1389334442833	0.136864825875127	0	0	0
chr1	1913453	1913753	chr1_1913453_1913753	0.00990379335942881	0.875863018714995	21.9959372584475	-0.170534496692332	0	1	0
chr7	38251593	38251893	chr7_38251593_38251893	0.00993101575136368	0.877016365382071	36.3036926418553	0.171740827485558	0	0	0
chr8	37377199	37377499	chr8_37377199_37377499	0.00993168035142199	0.877016365382071	33.5907286083274	-0.128414938494425	0	0	0
chr10	66190512	66190812	chr10_66190512_66190812	0.00994481652577629	0.877058477865904	24.1676460224749	0.145355839748049	0	0	0
chr5	108677733	108678033	chr5_108677733_108678033	0.00994700352376863	0.877058477865904	38.0663891151292	-0.159319021802478	0	0	0
chr2	1584674	1584974	chr2_1584674_1584974	0.00995611518057231	0.877207248929888	24.7473672397459	-0.182757338618433	0	0	0
chr2	220689790	220690090	chr2_220689790_220690090	0.0099643034330112	0.877274500161802	28.2031185693305	-0.145062193102571	0	0	0
chr1	218538953	218539253	chr1_218538953_218539253	0.0100021766027508	0.877991953913975	31.8958087045258	0.135897360743637	0	0	0
chr16	56494029	56494329	chr16_56494029_56494329	0.00998885038827966	0.877991953913975	20.9920965090346	0.154982253689449	0	0	0
chr21	32743239	32743539	chr21_32743239_32743539	0.00999852846710427	0.877991953913975	35.3968400782745	0.149369315122784	0	0	0
chr7	43343523	43343823	chr7_43343523_43343823	0.00999406512409588	0.877991953913975	36.5524412161315	-0.129211677573341	0	0	0
chr15	74216689	74216989	chr15_74216689_74216989	0.0100518105664076	0.878349083164492	31.6293647604815	-0.136959971940999	0	0	0
chr16	76599418	76599718	chr16_76599418_76599718	0.0100168171391684	0.878349083164492	23.7473071907322	-0.160767867085521	0	0	0
chr17	12449289	12449589	chr17_12449289_12449589	0.0100695300787556	0.878349083164492	20.7302590904668	0.162081402218733	0	0	0
chr18	56633103	56633403	chr18_56633103_56633403	0.0100805856589059	0.878349083164492	31.2092535691345	-0.136119627746322	0	0	0
chr2	17042896	17043196	chr2_17042896_17043196	0.010073361516481	0.878349083164492	27.4730059744827	-0.145596417115596	0	0	0
chr3	155463600	155463900	chr3_155463600_155463900	0.0100341244304291	0.878349083164492	42.3398088024533	0.122401887321516	0	0	0
chr3	54824336	54824636	chr3_54824336_54824636	0.0100446673004338	0.878349083164492	25.3779279929175	-0.154334141178012	0	0	0
chr8	27102886	27103186	chr8_27102886_27103186	0.0100545833266139	0.878349083164492	50.1842936589275	0.205860733446548	0	0	0
chr9	123391029	123391329	chr9_123391029_123391329	0.0100637463674328	0.878349083164492	30.0770983625253	0.150849300626495	0	0	0
chr9	45433724	45434024	chr9_45433724_45434024	0.0100353953731606	0.878349083164492	33.530426296762	-0.144310996068038	0	0	0
chr1	196527485	196527785	chr1_196527485_196527785	0.0102087596792488	0.878412526270444	27.4240927808591	0.153957530154232	0	0	0
chr1	42268642	42268942	chr1_42268642_42268942	0.0102151365283329	0.878412526270444	31.4798014451913	-0.14446825417478	0	0	0
chr1	44705602	44705902	chr1_44705602_44705902	0.0101917496113802	0.878412526270444	34.3661054930318	-0.128939622572961	0	0	0
chr1	97602649	97602949	chr1_97602649_97602949	0.0101859405269311	0.878412526270444	37.6370166318442	0.129190994649355	0	0	0
chr11	102906729	102907029	chr11_102906729_102907029	0.010135816844567	0.878412526270444	33.1442837000742	0.133928379602828	0	0	0
chr11	8120817	8121117	chr11_8120817_8121117	0.0101498034612157	0.878412526270444	40.9321456253743	0.115799945408356	0	0	0
chr14	104446932	104447232	chr14_104446932_104447232	0.0101737354409126	0.878412526270444	26.1521546411105	-0.133811948060938	0	0	0
chr17	44026458	44026758	chr17_44026458_44026758	0.0101048934628643	0.878412526270444	46.3714506447082	0.136799724537892	0	0	0
chr18	35247875	35248175	chr18_35247875_35248175	0.010170014806943	0.878412526270444	44.8843155862313	0.130423559985764	0	0	0
chr18	40215721	40216021	chr18_40215721_40216021	0.0101374545075363	0.878412526270444	25.6237255322861	0.152346857753214	0	0	0
chr2	86132389	86132689	chr2_86132389_86132689	0.0101318088192039	0.878412526270444	42.4123520803554	0.159646596409023	0	0	0
chr3	107756286	107756586	chr3_107756286_107756586	0.0102020457401267	0.878412526270444	30.3152053171181	-0.143835311705995	0	0	0
chr4	175443426	175443726	chr4_175443426_175443726	0.0101916041498645	0.878412526270444	45.576820334836	0.129787327431329	0	0	0
chr4	189368443	189368743	chr4_189368443_189368743	0.0101128798389117	0.878412526270444	22.377919141682	0.185661188042939	0	0	0
chr5	142382296	142382596	chr5_142382296_142382596	0.010177777776457	0.878412526270444	33.809779897213	-0.142619269222697	0	0	0
chr6	42915646	42915946	chr6_42915646_42915946	0.0101665613215931	0.878412526270444	17.9602191552452	-0.167458082188176	0	0	0
chr7	32202960	32203260	chr7_32202960_32203260	0.0101556860628518	0.878412526270444	31.5349601045458	-0.157983953529449	0	0	0
chr9	133830510	133830810	chr9_133830510_133830810	0.0101987591496069	0.878412526270444	25.3262358753895	-0.161842452926289	0	0	0
chr1	86287129	86287429	chr1_86287129_86287429	0.0102319996731703	0.879222709370483	24.15080576298	0.166421999738711	0	0	0
chr13	26086767	26087067	chr13_26086767_26087067	0.0102439010898221	0.879605669741763	29.8858739503609	-0.160076925226393	0	0	0
chr1	59050256	59050556	chr1_59050256_59050556	0.0102819854495236	0.880174346431598	19.9562485435072	-0.163310107244	0	0	0
chr12	25101932	25102232	chr12_25101932_25102232	0.0102890637605759	0.880174346431598	51.7286367377601	0.114155474512573	0	0	0
chr15	20936756	20937056	chr15_20936756_20937056	0.0102709651738081	0.880174346431598	28.9576373809499	0.203817077942694	0	1	0
chr15	47425405	47425705	chr15_47425405_47425705	0.0102948256520496	0.880174346431598	21.564557144569	-0.158661483451196	0	0	0
chr3	67159980	67160280	chr3_67159980_67160280	0.0102609608741663	0.880174346431598	37.8322701653297	-0.142355663303126	0	0	0
chr6	43637316	43637616	chr6_43637316_43637616	0.0103026704678287	0.880174346431598	55.654903258301204	0.129376218019588	0	0	0
chr9	75421137	75421437	chr9_75421137_75421437	0.0102969111208588	0.880174346431598	30.0353565217134	-0.162769594832332	0	0	0
chr1	107973292	107973592	chr1_107973292_107973592	0.010376476524494	0.880701369693971	32.0812876427214	0.138457794668675	0	0	0
chr1	86264795	86265095	chr1_86264795_86265095	0.0105544612228399	0.880701369693971	24.2448124925993	0.184203818154841	0	0	0
chr1	9302657	9302957	chr1_9302657_9302957	0.0103528707557258	0.880701369693971	35.9574047355698	0.142729577229389	0	0	0
chr10	10888213	10888513	chr10_10888213_10888513	0.0105230220188338	0.880701369693971	20.5971596850012	-0.143189691319656	0	0	0
chr10	94450348	94450648	chr10_94450348_94450648	0.0103998659673667	0.880701369693971	36.1900006887082	-0.133765638335698	0	0	0
chr11	33879478	33879778	chr11_33879478_33879778	0.0105622743657014	0.880701369693971	27.8717867785083	0.131916875066541	0	1	0
chr12	6335299	6335599	chr12_6335299_6335599	0.0105362109979406	0.880701369693971	51.3991852209434	0.126658395473137	0	0	0
chr14	33946912	33947212	chr14_33946912_33947212	0.0105058628306931	0.880701369693971	36.7738511119673	0.147204494596393	0	0	0
chr15	29033817	29034117	chr15_29033817_29034117	0.0105574113444092	0.880701369693971	21.3734824334935	-0.150758852483003	0	0	0
chr15	57668595	57668895	chr15_57668595_57668895	0.0105527019284332	0.880701369693971	34.0734858663614	-0.142600120538437	0	0	0
chr15	69256750	69257050	chr15_69256750_69257050	0.0103817986723874	0.880701369693971	32.4389884394863	-0.167327144348664	0	0	0
chr16	81643787	81644087	chr16_81643787_81644087	0.0105176162149858	0.880701369693971	51.9806733911915	0.120580459017349	0	0	0
chr18	469188	469488	chr18_469188_469488	0.0103624408927236	0.880701369693971	24.309599587434	-0.156844444646143	0	0	0
chr18	51918967	51919267	chr18_51918967_51919267	0.0105445870644087	0.880701369693971	33.9403880757787	0.131529011725278	0	0	0
chr18	74593939	74594239	chr18_74593939_74594239	0.010477458916115	0.880701369693971	27.3875011541611	-0.14557256025603	0	0	0
chr19	33929077	33929377	chr19_33929077_33929377	0.0104423915598356	0.880701369693971	25.3692873073725	-0.142865238231236	0	0	0
chr2	106790944	106791244	chr2_106790944_106791244	0.0104105309921218	0.880701369693971	24.4900769292759	-0.15660990517534	0	0	0
chr2	231902894	231903194	chr2_231902894_231903194	0.0104147116691343	0.880701369693971	42.1478644397899	-0.125207783806797	0	0	0
chr20	35067913	35068213	chr20_35067913_35068213	0.0104285157839466	0.880701369693971	26.7327458196823	-0.135502851085061	0	0	0
chr3	165879523	165879823	chr3_165879523_165879823	0.0104797866228526	0.880701369693971	41.3289104198131	0.209097058910555	0	0	0
chr3	173675539	173675839	chr3_173675539_173675839	0.0103796069592524	0.880701369693971	30.7895837685112	-0.146856250540642	0	1	0
chr4	26024107	26024407	chr4_26024107_26024407	0.0103413557431694	0.880701369693971	28.1656411693249	0.162608512157727	0	0	0
chr4	40859023	40859323	chr4_40859023_40859323	0.0105043574260147	0.880701369693971	56.4125325796253	0.125151756297878	0	0	0
chr4	6421318	6421618	chr4_6421318_6421618	0.0105550790010795	0.880701369693971	32.855923331059	0.133699272148119	0	0	0
chr5	153554582	153554882	chr5_153554582_153554882	0.0105392488697257	0.880701369693971	24.7990696055468	-0.142248460521196	0	0	0
chr6	167065148	167065448	chr6_167065148_167065448	0.0103391228170466	0.880701369693971	24.7474377442129	-0.150265448877781	0	0	0
chr6	90807764	90808064	chr6_90807764_90808064	0.0105608254938081	0.880701369693971	49.1444318565081	0.123001484273143	0	0	0
chr6	96513139	96513439	chr6_96513139_96513439	0.0104257923490784	0.880701369693971	35.3220220067329	0.159807749827946	0	0	0
chr8	102981180	102981480	chr8_102981180_102981480	0.0105525373028183	0.880701369693971	26.9940319652398	-0.176405027076256	0	0	0
chr8	1972007	1972307	chr8_1972007_1972307	0.0104985199163777	0.880701369693971	40.7802681081459	-0.119897175993293	0	0	0
chr8	55294624	55294924	chr8_55294624_55294924	0.010401360137017	0.880701369693971	79.2223270907705	0.107965362529385	0	0	0
chr8	86868487	86868787	chr8_86868487_86868787	0.0104553075244329	0.880701369693971	43.6311459748588	0.144942629638362	0	0	0
chr9	43525622	43525922	chr9_43525622_43525922	0.0103236327694239	0.880701369693971	21.6789590264416	-0.188568596230961	0	0	0
chrX	69642777	69643077	chrX_69642777_69643077	0.0105518287658504	0.880701369693971	32.678167924868	0.149238311905044	0	0	0
chr19	15563190	15563490	chr19_15563190_15563490	0.0105912386604337	0.881250725498284	29.1542930766423	-0.146692106929432	0	0	0
chr2	200838487	200838787	chr2_200838487_200838787	0.01058721635079	0.881250725498284	31.5082843353604	0.13187258687508	1	1	0
chr8	118428704	118429004	chr8_118428704_118429004	0.0105906476903843	0.881250725498284	41.7900796499093	0.143977026708518	0	0	0
chr14	84908881	84909181	chr14_84908881_84909181	0.0106746257542723	0.882595088956456	27.1864803225142	0.155148149202316	0	0	0
chr2	162855874	162856174	chr2_162855874_162856174	0.0106384941077936	0.882595088956456	35.5173046077175	-0.129352000382688	1	0	0
chr2	202147798	202148098	chr2_202147798_202148098	0.0106444010012885	0.882595088956456	29.3283885340033	-0.169964964171412	0	0	0
chr2	82230444	82230744	chr2_82230444_82230744	0.0106677536024346	0.882595088956456	36.0609613169247	0.149540006154933	0	0	0
chr4	174728569	174728869	chr4_174728569_174728869	0.0106448786409085	0.882595088956456	36.1415486398324	0.171517753432342	0	0	0
chr4	6384356	6384656	chr4_6384356_6384656	0.0106680906167133	0.882595088956456	51.4024774814639	0.120984137896381	0	0	0
chr5	143029849	143030149	chr5_143029849_143030149	0.010670190677622	0.882595088956456	24.118202144526	0.143468845234764	0	0	0
chr7	29130859	29131159	chr7_29130859_29131159	0.0106693243982032	0.882595088956456	25.3759189590081	-0.132493576824969	0	0	0
chr9	7936275	7936575	chr9_7936275_7936575	0.0106686681201634	0.882595088956456	23.1698328156786	-0.186538293832433	0	0	0
chr7	41919761	41920061	chr7_41919761_41920061	0.010683116367043	0.882679416083121	28.2192522706438	-0.137346954769077	0	0	0
chr1	33833343	33833643	chr1_33833343_33833643	0.0107168686731064	0.883492253613892	53.1199470877749	0.121863644568575	0	0	0
chr1	87258675	87258975	chr1_87258675_87258975	0.0107062692744191	0.883492253613892	40.3877566276674	0.14117533131364	0	0	0
chr10	9251171	9251471	chr10_9251171_9251471	0.010722864544674	0.883492253613892	27.9145775261652	0.142396274566033	0	0	0
chr16	88169931	88170231	chr16_88169931_88170231	0.0107202513449544	0.883492253613892	23.3023210161164	0.154215485664892	0	0	0
chr8	38259223	38259523	chr8_38259223_38259523	0.010737138961481	0.884051876360214	24.8162982091304	0.182137081982369	0	0	0
chrX	100670577	100670877	chrX_100670577_100670877	0.0107499391257631	0.884489420325318	35.1556209366955	0.120768881958643	0	0	0
chr2	192607207	192607507	chr2_192607207_192607507	0.0107640033437192	0.885030287451019	28.9876562092676	-0.157242310221997	0	0	0
chr1	37700491	37700791	chr1_37700491_37700791	0.0108050489368433	0.886593371792343	23.6399327603555	0.157487466958054	0	0	0
chr17	43873481	43873781	chr17_43873481_43873781	0.010805525555056	0.886593371792343	19.8982400696994	-0.154721506743054	0	0	0
chr4	58640299	58640599	chr4_58640299_58640599	0.0108015956837388	0.886593371792343	27.8457456539899	-0.138636321870202	0	0	0
chrX	122556767	122557067	chrX_122556767_122557067	0.0108149541935512	0.886751192141886	24.5382715084159	0.144355201225365	0	0	0
chr18	25991844	25992144	chr18_25991844_25992144	0.010878042225095	0.887804905559725	29.9626641365456	0.154632218544749	0	0	0
chr18	29665001	29665301	chr18_29665001_29665301	0.0108537475800932	0.887804905559725	38.6993049276405	0.140356627473085	0	0	0
chr19	5338777	5339077	chr19_5338777_5339077	0.0109029463569568	0.887804905559725	29.8837498876615	0.14022667529307	0	0	0
chr3	38697230	38697530	chr3_38697230_38697530	0.010899028288493	0.887804905559725	26.7434987246192	0.13640149374656	0	0	1
chr4	15731608	15731908	chr4_15731608_15731908	0.0108445893707757	0.887804905559725	33.8328342499692	0.130898834246631	0	0	0
chr4	20420510	20420810	chr4_20420510_20420810	0.0108950678859248	0.887804905559725	42.4317754844455	-0.120521155895917	0	0	0
chr5	68004486	68004786	chr5_68004486_68004786	0.010891355035056	0.887804905559725	24.2801090609651	-0.143044300282578	0	0	0
chr7	14308711	14309011	chr7_14308711_14309011	0.0108770105353871	0.887804905559725	32.6175212562321	0.132793649430835	0	0	0
chr8	24276785	24277085	chr8_24276785_24277085	0.0108934148161682	0.887804905559725	27.0836713374199	0.13552374006302	0	0	0
chrX	62492989	62493289	chrX_62492989_62493289	0.0108804621559007	0.887804905559725	20.686144165477	0.177751199233869	0	0	0
chr1	218838608	218838908	chr1_218838608_218838908	0.0109263992714399	0.887878904208503	48.7587028159066	0.137787331738804	0	0	0
chr21	28511903	28512203	chr21_28511903_28512203	0.0109257558865967	0.887878904208503	28.7440906317262	0.163498310027995	0	0	0
chr8	98058407	98058707	chr8_98058407_98058707	0.010922108223504	0.887878904208503	30.6764289093662	0.132004709772029	0	0	0
chr18	20917959	20918259	chr18_20917959_20918259	0.0109431865441837	0.8881986624062	26.1125050859381	0.151046288116523	0	0	0
chr6	46776479	46776779	chr6_46776479_46776779	0.0109453691216689	0.8881986624062	22.9924078891851	-0.16416297058994	0	0	0
chr3	143450672	143450972	chr3_143450672_143450972	0.0109544003235425	0.888321418687165	25.0262018174763	-0.199117663126702	0	0	0
chr4	164890136	164890436	chr4_164890136_164890436	0.0109624016621493	0.888360549510467	28.0419606657217	-0.129545975128937	0	0	0
chr1	100309381	100309681	chr1_100309381_100309681	0.0110723794744126	0.888929062874471	39.8821420319724	0.151073034097785	0	0	0
chr1	106336219	106336519	chr1_106336219_106336519	0.0111934006266896	0.888929062874471	34.0394240473718	0.140840693481575	0	0	0
chr1	108202823	108203123	chr1_108202823_108203123	0.0111380231346832	0.888929062874471	29.0546377817041	0.140574875938021	0	0	0
chr1	242852826	242853126	chr1_242852826_242853126	0.0111471322201921	0.888929062874471	26.5291989908083	-0.158037640394553	0	0	0
chr10	108120464	108120764	chr10_108120464_108120764	0.0110873279901035	0.888929062874471	35.5149939584943	0.135112549385817	0	0	0
chr10	57598304	57598604	chr10_57598304_57598604	0.0113061514291349	0.888929062874471	26.3315928240045	0.170822321840026	0	0	0
chr10	63395530	63395830	chr10_63395530_63395830	0.0111989630249836	0.888929062874471	31.1454122462308	0.166221844197075	0	0	0
chr10	89419395	89419695	chr10_89419395_89419695	0.0111228343464373	0.888929062874471	40.6464254515179	-0.127056872570218	0	0	0
chr11	100432864	100433164	chr11_100432864_100433164	0.0111589432048112	0.888929062874471	30.1136707470252	0.150646098667304	0	0	0
chr12	29025622	29025922	chr12_29025622_29025922	0.0113089664085493	0.888929062874471	34.402635110678	0.139446886004068	0	0	0
chr12	40457294	40457594	chr12_40457294_40457594	0.0111076680130208	0.888929062874471	36.8333586724241	0.142730150684167	0	0	0
chr12	59633857	59634157	chr12_59633857_59634157	0.0111689080851138	0.888929062874471	26.6108350494907	0.144288249812594	0	0	0
chr14	56370805	56371105	chr14_56370805_56371105	0.0110237765839522	0.888929062874471	33.3049933212492	0.127885637572592	0	0	0
chr14	64217804	64218104	chr14_64217804_64218104	0.011286823481776	0.888929062874471	24.4438389234553	-0.168496495566188	0	0	0
chr15	52463891	52464191	chr15_52463891_52464191	0.011237205091242	0.888929062874471	26.1448563913559	-0.136474183094548	0	0	0
chr15	70755505	70755805	chr15_70755505_70755805	0.0112112548056912	0.888929062874471	21.3259193495109	-0.174781957171329	0	0	0
chr17	80916668	80916968	chr17_80916668_80916968	0.0110538272869791	0.888929062874471	20.5658140061995	-0.183194154301152	0	0	0
chr18	4351105	4351405	chr18_4351105_4351405	0.0111104063671645	0.888929062874471	28.3291507612018	-0.15391163825056	0	0	0
chr19	50728701	50729001	chr19_50728701_50729001	0.0110754774159197	0.888929062874471	16.3636513241484	-0.193788206408686	0	0	0
chr2	125316935	125317235	chr2_125316935_125317235	0.0112512273015989	0.888929062874471	30.5368823323002	0.145552827962451	0	0	0
chr2	128545578	128545878	chr2_128545578_128545878	0.0110052274935489	0.888929062874471	32.7187578712151	-0.157722069631496	0	0	0
chr2	213598165	213598465	chr2_213598165_213598465	0.0112137013949004	0.888929062874471	20.2269663938272	0.173061088266769	0	0	0
chr2	222644430	222644730	chr2_222644430_222644730	0.0111584948380776	0.888929062874471	25.1446308763057	0.188577393872025	0	0	0
chr2	23892754	23893054	chr2_23892754_23893054	0.0111911466810586	0.888929062874471	34.2574415264612	0.125917763360641	0	0	0
chr20	40987190	40987490	chr20_40987190_40987490	0.0111357844799094	0.888929062874471	22.8642610281367	-0.146155507413187	0	0	0
chr22	20656258	20656558	chr22_20656258_20656558	0.0110010152904682	0.888929062874471	193.536760244936	0.142978500349408	0	0	0
chr3	101158440	101158740	chr3_101158440_101158740	0.0111653572834451	0.888929062874471	30.4592813982523	-0.155027082620332	0	0	0
chr3	10479052	10479352	chr3_10479052_10479352	0.0110427314914321	0.888929062874471	28.351295774881	0.154522282267175	0	0	0
chr3	34884905	34885205	chr3_34884905_34885205	0.0111380588629098	0.888929062874471	26.8084957530069	0.138753590420618	0	0	0
chr3	46924690	46924990	chr3_46924690_46924990	0.0112887401726952	0.888929062874471	21.5979621542399	-0.15081091133538	0	0	0
chr3	55993757	55994057	chr3_55993757_55994057	0.0112514751762716	0.888929062874471	20.279332650278	-0.181320126340844	0	0	0
chr4	101220136	101220436	chr4_101220136_101220436	0.0110542124477399	0.888929062874471	26.4517368897396	0.173387074950107	0	0	0
chr4	67972693	67972993	chr4_67972693_67972993	0.0111285226144269	0.888929062874471	28.046607383745	0.144025725796652	0	0	0
chr5	10485375	10485675	chr5_10485375_10485675	0.0111078325432723	0.888929062874471	32.8041999516686	-0.131294766638381	0	0	0
chr5	15769151	15769451	chr5_15769151_15769451	0.0112333613432874	0.888929062874471	26.8840132148464	0.145397027687351	0	0	0
chr5	2751901	2752201	chr5_2751901_2752201	0.011057904371777	0.888929062874471	29.2786764036487	-0.147979998062731	0	0	0
chr6	167012031	167012331	chr6_167012031_167012331	0.0112248192026162	0.888929062874471	28.2792169923918	0.128638493414709	0	0	0
chr6	81882011	81882311	chr6_81882011_81882311	0.0113155030009073	0.888929062874471	31.0117857707223	0.141190210516575	0	0	0
chr6	97521708	97522008	chr6_97521708_97522008	0.0110003664971018	0.888929062874471	23.8559524710792	-0.150598473350277	0	0	0
chr7	105683234	105683534	chr7_105683234_105683534	0.0112978875227064	0.888929062874471	39.0321932332289	-0.119232014153981	0	0	0
chr7	1665178	1665478	chr7_1665178_1665478	0.0112643115750313	0.888929062874471	16.4131113450455	-0.189857658893915	0	0	0
chr7	2342724	2343024	chr7_2342724_2343024	0.0111999882265747	0.888929062874471	25.0708995461613	-0.166963276167973	0	0	0
chr8	29677191	29677491	chr8_29677191_29677491	0.0113148473977774	0.888929062874471	28.289064422604	-0.155297255404673	0	0	0
chr9	650663	650963	chr9_650663_650963	0.0112171771623673	0.888929062874471	21.4196635145428	-0.141917351696806	0	0	0
chr9	8668911	8669211	chr9_8668911_8669211	0.0112959232833745	0.888929062874471	23.8337748264844	-0.146056524709065	0	0	0
chrX	57182872	57183172	chrX_57182872_57183172	0.0110533052635726	0.888929062874471	21.419541459563	0.123439367033927	0	0	0
chr1	12240364	12240664	chr1_12240364_12240664	0.0113532712374065	0.890120572821533	27.2051980064421	-0.155573864864305	0	0	0
chr12	119585733	119586033	chr12_119585733_119586033	0.0113402709915211	0.890120572821533	28.9586721689566	-0.142248894371034	0	0	0
chr12	19455077	19455377	chr12_19455077_19455377	0.0113501743205409	0.890120572821533	30.3443735261276	-0.123185925201833	0	0	0
chr18	11955622	11955922	chr18_11955622_11955922	0.0113669123902761	0.890599093326193	46.1778643450655	0.151160161313494	0	0	1
chr8	55295620	55295920	chr8_55295620_55295920	0.0113772414963962	0.890817652274485	49.2137293319039	0.160520564360246	0	0	0
chr6	169391611	169391911	chr6_169391611_169391911	0.0113907637670212	0.891285775232508	29.0217745271712	-0.169605779814727	0	0	0
chr13	30717009	30717309	chr13_30717009_30717309	0.0115096979180665	0.891733657977305	32.5135544554272	-0.128863331059233	0	0	0
chr16	56773448	56773748	chr16_56773448_56773748	0.0114726817477911	0.891733657977305	34.3814979218982	-0.151756679396901	0	0	0
chr16	64690517	64690817	chr16_64690517_64690817	0.0114292072618467	0.891733657977305	26.1225753405587	0.155301568594825	0	0	0
chr18	7094579	7094879	chr18_7094579_7094879	0.0114207463406504	0.891733657977305	26.9385089066464	0.163495246034871	0	0	0
chr2	16833747	16834047	chr2_16833747_16834047	0.0114638027134193	0.891733657977305	43.0391668155616	0.118805618650166	0	0	0
chr2	240240957	240241257	chr2_240240957_240241257	0.0115004679734059	0.891733657977305	20.6251941680945	-0.159261332810295	0	0	0
chr2	50816175	50816475	chr2_50816175_50816475	0.0114986632055712	0.891733657977305	104.016461221903	-0.222325236147069	0	0	0
chr3	17576819	17577119	chr3_17576819_17577119	0.0114810753346031	0.891733657977305	30.6152820840979	0.12956914838345	1	0	0
chr3	30885335	30885635	chr3_30885335_30885635	0.0114870507502874	0.891733657977305	26.81830098347	0.137327663298119	0	0	0
chr4	181835033	181835333	chr4_181835033_181835333	0.0114223075955963	0.891733657977305	37.0893745582865	0.154743800090098	0	0	0
chr4	187461785	187462085	chr4_187461785_187462085	0.011447538087431	0.891733657977305	27.8504500467003	-0.149406155114149	0	0	0
chr5	99606046	99606346	chr5_99606046_99606346	0.0114318237297778	0.891733657977305	31.7757114387228	0.13445790715371	0	0	0
chr6	129896530	129896830	chr6_129896530_129896830	0.0115024091164057	0.891733657977305	38.6616542051994	-0.117950568105997	0	0	0
chr8	67131998	67132298	chr8_67131998_67132298	0.0114896457812586	0.891733657977305	72.1894217112153	0.150708654036215	0	0	0
chr9	32866171	32866471	chr9_32866171_32866471	0.0114979557498034	0.891733657977305	42.1739347051262	-0.137887957263671	0	0	0
chr1	245259643	245259943	chr1_245259643_245259943	0.0115317098631835	0.891890986491477	35.8113133494181	-0.127788379664238	0	0	0
chr11	34658928	34659228	chr11_34658928_34659228	0.0115343745967819	0.891890986491477	39.9038900759096	0.133725806310637	0	0	0
chr7	137593925	137594225	chr7_137593925_137594225	0.0115231010117064	0.891890986491477	32.3439347201935	-0.132800911044015	0	0	0
chr1	109112796	109113096	chr1_109112796_109113096	0.0151127735300944	0.892014679574425	26.9970986463297	0.136490697349239	0	0	0
chr1	110853016	110853316	chr1_110853016_110853316	0.0123975564251901	0.892014679574425	31.2401637938083	0.138694444872513	0	0	0
chr1	112740659	112740959	chr1_112740659_112740959	0.0152300062896773	0.892014679574425	23.9343665003457	-0.136131910093959	0	0	0
chr1	114697070	114697370	chr1_114697070_114697370	0.0135571209385514	0.892014679574425	35.4065434308194	0.128527649313991	0	0	0
chr1	117210235	117210535	chr1_117210235_117210535	0.0139492269356726	0.892014679574425	39.0252253079549	-0.132841544112771	0	0	0
chr1	120166539	120166839	chr1_120166539_120166839	0.0160244046253647	0.892014679574425	28.4020586653147	-0.140906734179756	0	0	0
chr1	120925539	120925839	chr1_120925539_120925839	0.0154252557427177	0.892014679574425	110.222557962263	0.107306375147735	0	0	0
chr1	13654805	13655105	chr1_13654805_13655105	0.0142401457874393	0.892014679574425	30.5506813045012	-0.156403685096838	0	0	0
chr1	145589222	145589522	chr1_145589222_145589522	0.0127350518657891	0.892014679574425	44.7222092264389	0.121972218933974	0	0	0
chr1	14833820	14834120	chr1_14833820_14834120	0.0159756228138887	0.892014679574425	19.6266772711834	0.150613141600909	0	0	0
chr1	15058355	15058655	chr1_15058355_15058655	0.0147666325165634	0.892014679574425	23.6233635089431	-0.152710576688832	0	0	0
chr1	151572896	151573196	chr1_151572896_151573196	0.0130965309621889	0.892014679574425	33.8272867058329	-0.1551190165486	0	0	0
chr1	151974115	151974415	chr1_151974115_151974415	0.0142986988242038	0.892014679574425	30.5189294157295	0.146834705573389	0	0	0
chr1	153467457	153467757	chr1_153467457_153467757	0.0131057242642626	0.892014679574425	26.4599691391723	0.136937619331314	0	0	0
chr1	153555500	153555800	chr1_153555500_153555800	0.0130018741263873	0.892014679574425	24.3901797597874	-0.150367752700767	0	0	0
chr1	154840428	154840728	chr1_154840428_154840728	0.0120845386658789	0.892014679574425	30.0027615779384	0.133598579773954	0	0	0
chr1	15710886	15711186	chr1_15710886_15711186	0.0144664635773822	0.892014679574425	46.6877685338164	0.119806148593767	0	1	0
chr1	161147179	161147479	chr1_161147179_161147479	0.0151604228720188	0.892014679574425	103.844702189516	0.103658567553523	0	0	0
chr1	165038081	165038381	chr1_165038081_165038381	0.0158252961540199	0.892014679574425	44.2237274988647	0.133828703191076	0	0	0
chr1	172391271	172391571	chr1_172391271_172391571	0.0133581211254029	0.892014679574425	43.541595800944	0.15911192373974	0	1	0
chr1	177088480	177088780	chr1_177088480_177088780	0.0152337592375757	0.892014679574425	39.4737304888491	-0.119831062556688	0	0	0
chr1	186587392	186587692	chr1_186587392_186587692	0.0130709906571027	0.892014679574425	40.6565178979916	0.133248306908492	0	0	0
chr1	190728982	190729282	chr1_190728982_190729282	0.0148647981941222	0.892014679574425	26.0685322220681	0.147164601818303	0	0	0
chr1	198912874	198913174	chr1_198912874_198913174	0.014115414428413	0.892014679574425	23.0506835628536	0.146129318539065	0	0	0
chr1	201481184	201481484	chr1_201481184_201481484	0.0117476125076999	0.892014679574425	46.3964314005232	0.127195410395536	0	1	0
chr1	203461290	203461590	chr1_203461290_203461590	0.0147761461532198	0.892014679574425	25.1408189037909	-0.159260223621667	0	0	0
chr1	203810975	203811275	chr1_203810975_203811275	0.0135477306663644	0.892014679574425	20.1409462619031	-0.155916225101309	0	1	0
chr1	206713699	206713999	chr1_206713699_206713999	0.0159072072695331	0.892014679574425	42.2228647245573	0.115798310965475	0	0	0
chr1	206808753	206809053	chr1_206808753_206809053	0.0134533551359913	0.892014679574425	110.722733233635	0.106530853149	0	0	0
chr1	208239152	208239452	chr1_208239152_208239452	0.0139392983286049	0.892014679574425	35.7670867311121	0.130625016757952	0	0	0
chr1	209877962	209878262	chr1_209877962_209878262	0.0119691856242193	0.892014679574425	44.3014151915761	0.110751163127487	0	0	0
chr1	21037950	21038250	chr1_21037950_21038250	0.0159486935973172	0.892014679574425	28.746906292068	0.140578140704574	0	0	0
chr1	211154764	211155064	chr1_211154764_211155064	0.0132773110614241	0.892014679574425	25.2130325125461	-0.145208105721327	0	0	1
chr1	21142355	21142655	chr1_21142355_21142655	0.0139201507069217	0.892014679574425	30.5320617034955	-0.156709924448502	0	0	0
chr1	211500577	211500877	chr1_211500577_211500877	0.0143257672606721	0.892014679574425	30.9837642755506	0.119050429901542	0	1	0
chr1	214781203	214781503	chr1_214781203_214781503	0.0150230393921581	0.892014679574425	28.6696032346795	-0.155190168555488	0	0	0
chr1	214856395	214856695	chr1_214856395_214856695	0.0126274704795848	0.892014679574425	24.0050347964776	0.164323938125281	0	0	0
chr1	215966619	215966919	chr1_215966619_215966919	0.0155487223998799	0.892014679574425	38.9550645431788	0.131030792701825	0	0	0
chr1	216166078	216166378	chr1_216166078_216166378	0.0143029510262208	0.892014679574425	30.7509234059734	0.130228325025981	0	0	0
chr1	217833994	217834294	chr1_217833994_217834294	0.0126882485975295	0.892014679574425	35.9912130723782	0.127453747523794	0	0	0
chr1	21835500	21835800	chr1_21835500_21835800	0.0159146016404999	0.892014679574425	25.1306815181899	-0.14061702886657	0	1	0
chr1	218599648	218599948	chr1_218599648_218599948	0.0117506587125827	0.892014679574425	25.6857374580166	0.142220500284007	0	0	0
chr1	221130605	221130905	chr1_221130605_221130905	0.0147383772484411	0.892014679574425	27.5996591089227	0.14222745475196	0	0	0
chr1	221335014	221335314	chr1_221335014_221335314	0.0140741876075221	0.892014679574425	25.1461013673052	0.182322451305748	0	0	0
chr1	230312826	230313126	chr1_230312826_230313126	0.01479100214985	0.892014679574425	33.193188402894	-0.1372230412754	0	0	0
chr1	233223133	233223433	chr1_233223133_233223433	0.0124609339802388	0.892014679574425	37.289151092688	0.160515711741356	0	0	0
chr1	236647921	236648221	chr1_236647921_236648221	0.0131634080771442	0.892014679574425	19.331892660864	0.156084603998402	0	0	0
chr1	237303010	237303310	chr1_237303010_237303310	0.0147614720874464	0.892014679574425	30.2322059586783	0.132421805086059	0	0	0
chr1	246932415	246932715	chr1_246932415_246932715	0.0154822864231311	0.892014679574425	24.2674179450204	0.148159227413466	0	0	0
chr1	26022172	26022472	chr1_26022172_26022472	0.0127903490507869	0.892014679574425	32.8066591467867	0.138672275048163	0	0	0
chr1	26094134	26094434	chr1_26094134_26094434	0.0157341720842962	0.892014679574425	21.3513984628397	-0.154800108173422	0	0	0
chr1	36580809	36581109	chr1_36580809_36581109	0.0144898751074189	0.892014679574425	23.1334905848066	-0.137500216527703	0	0	0
chr1	38604236	38604536	chr1_38604236_38604536	0.0125397523642103	0.892014679574425	27.1758898207675	0.145701719217136	0	0	0
chr1	52195242	52195542	chr1_52195242_52195542	0.0129953149331273	0.892014679574425	41.0450282343942	-0.125164136435835	0	0	0
chr1	54940532	54940832	chr1_54940532_54940832	0.0154414796399733	0.892014679574425	20.7088045891765	-0.152654122466632	0	0	0
chr1	59603078	59603378	chr1_59603078_59603378	0.0119176932985735	0.892014679574425	21.9059082389319	-0.153995395387073	0	0	0
chr1	61556252	61556552	chr1_61556252_61556552	0.0160963867982894	0.892014679574425	28.068246166958	-0.137208423784803	0	0	0
chr1	62792736	62793036	chr1_62792736_62793036	0.0128460469286917	0.892014679574425	17.3136424006743	-0.176881441697731	0	0	0
chr1	64659994	64660294	chr1_64659994_64660294	0.0152939522443894	0.892014679574425	26.0759813460258	0.148890294523013	0	0	0
chr1	66404853	66405153	chr1_66404853_66405153	0.0137482403804699	0.892014679574425	20.0677401414501	0.146961669245778	0	0	0
chr1	7110997	7111297	chr1_7110997_7111297	0.0117883071837189	0.892014679574425	23.1189029290036	-0.156226723591306	0	0	0
chr1	76457186	76457486	chr1_76457186_76457486	0.0154443367840014	0.892014679574425	39.6482298993589	0.115372475472843	0	0	0
chr1	86885037	86885337	chr1_86885037_86885337	0.0154398011492187	0.892014679574425	27.19782345183	0.13126051638479	0	0	0
chr1	87254457	87254757	chr1_87254457_87254757	0.0156814323394206	0.892014679574425	37.1158655348961	0.144789323857055	0	0	0
chr1	8772381	8772681	chr1_8772381_8772681	0.0152096170092571	0.892014679574425	21.4398530479139	-0.151895772414574	0	0	0
chr1	8933661	8933961	chr1_8933661_8933961	0.0123757743501331	0.892014679574425	41.7004764846652	0.144335420631896	0	0	0
chr1	90006075	90006375	chr1_90006075_90006375	0.0127231976155847	0.892014679574425	23.6213372154223	-0.149738394359862	0	0	0
chr1	91247250	91247550	chr1_91247250_91247550	0.0143680673749501	0.892014679574425	34.2070703347108	0.138341643293936	0	0	0
chr1	96701882	96702182	chr1_96701882_96702182	0.0154053488522698	0.892014679574425	29.8252851125294	0.130417052347693	0	0	0
chr1	97966291	97966591	chr1_97966291_97966591	0.0116822867416931	0.892014679574425	36.4732299991923	0.127595677879005	1	0	0
chr10	101852860	101853160	chr10_101852860_101853160	0.0151978326425692	0.892014679574425	26.3315203494206	-0.153656825432853	0	0	0
chr10	106948657	106948957	chr10_106948657_106948957	0.0120663490720086	0.892014679574425	29.0457046541816	0.141610116069463	0	0	0
chr10	108687992	108688292	chr10_108687992_108688292	0.014045169046829	0.892014679574425	27.165715862005	-0.152448326944639	0	0	0
chr10	114856432	114856732	chr10_114856432_114856732	0.0157046251058092	0.892014679574425	22.7872249875065	-0.14395120534643	0	0	0
chr10	115144911	115145211	chr10_115144911_115145211	0.0137428201589548	0.892014679574425	72.1185244201553	0.109311454377202	0	0	0
chr10	11547770	11548070	chr10_11547770_11548070	0.0158178824621207	0.892014679574425	30.0696694282013	0.151789283205796	0	0	0
chr10	116581567	116581867	chr10_116581567_116581867	0.012539818197024	0.892014679574425	63.032082613	-0.153169131845016	0	0	0
chr10	11727074	11727374	chr10_11727074_11727374	0.0130902369741071	0.892014679574425	62.0082442773783	0.112252083020094	0	0	0
chr10	118885710	118886010	chr10_118885710_118886010	0.0147546161734629	0.892014679574425	19.8590124569893	-0.166284551127288	0	0	0
chr10	13571053	13571353	chr10_13571053_13571353	0.0149614306485832	0.892014679574425	19.4557562362152	-0.151488352241128	0	0	0
chr10	16273963	16274263	chr10_16273963_16274263	0.0140847801294013	0.892014679574425	28.4767988038535	0.126088268011617	0	0	0
chr10	25210245	25210545	chr10_25210245_25210545	0.0144698294102866	0.892014679574425	42.1919156327168	0.125298248228325	0	0	0
chr10	27968912	27969212	chr10_27968912_27969212	0.0123137054180102	0.892014679574425	34.3471215534068	0.145108167870412	0	0	0
chr10	28917156	28917456	chr10_28917156_28917456	0.0149542140437644	0.892014679574425	42.2974143574943	0.117098766912561	0	0	0
chr10	31146786	31147086	chr10_31146786_31147086	0.0157287590288103	0.892014679574425	26.5434363984377	0.129601950155697	0	0	0
chr10	35645089	35645389	chr10_35645089_35645389	0.0117467490055832	0.892014679574425	24.7910063630486	0.148533778629697	0	0	0
chr10	4358429	4358729	chr10_4358429_4358729	0.0149397172258289	0.892014679574425	38.5174638691119	0.132153961518909	0	0	0
chr10	49742053	49742353	chr10_49742053_49742353	0.0145999620847217	0.892014679574425	32.7966568169352	0.1557784261814	0	0	0
chr10	5005492	5005792	chr10_5005492_5005792	0.0115727050142738	0.892014679574425	28.861092626155	0.130909612729396	0	0	0
chr10	56256697	56256997	chr10_56256697_56256997	0.0139321962610922	0.892014679574425	24.2763454645297	0.165360809741841	0	0	0
chr10	60712538	60712838	chr10_60712538_60712838	0.0125125704343039	0.892014679574425	45.0158970298566	0.124670896170052	0	0	0
chr10	6253921	6254221	chr10_6253921_6254221	0.0123062163418328	0.892014679574425	65.5942047701657	0.119456930445969	0	0	0
chr10	62661627	62661927	chr10_62661627_62661927	0.0137228239018235	0.892014679574425	35.3449067543383	-0.120749714041891	0	0	0
chr10	64637251	64637551	chr10_64637251_64637551	0.0128783410392326	0.892014679574425	23.4440586237198	0.15315543195275	0	0	0
chr10	64875513	64875813	chr10_64875513_64875813	0.0138756253910159	0.892014679574425	64.6286668953233	0.156014094735798	0	0	0
chr10	72447452	72447752	chr10_72447452_72447752	0.0132986777339055	0.892014679574425	29.823202753082	-0.146822566428082	0	0	0
chr10	79561473	79561773	chr10_79561473_79561773	0.0132061768906589	0.892014679574425	24.4447487049853	0.154719746381423	0	0	0
chr10	80554712	80555012	chr10_80554712_80555012	0.0124898870597592	0.892014679574425	22.3873108023306	-0.14779425402607	0	0	0
chr10	83634238	83634538	chr10_83634238_83634538	0.0145808362420628	0.892014679574425	50.3495979611478	-0.123163636591613	0	0	1
chr11	100558031	100558331	chr11_100558031_100558331	0.0121029153652567	0.892014679574425	52.5370092142838	-0.128465150857361	0	0	0
chr11	101820599	101820899	chr11_101820599_101820899	0.0147482820041184	0.892014679574425	25.2863510103037	0.149411310266096	0	0	0
chr11	105808489	105808789	chr11_105808489_105808789	0.0116961936336797	0.892014679574425	45.0865358809675	0.149513072137943	0	0	0
chr11	107418722	107419022	chr11_107418722_107419022	0.012820491818717	0.892014679574425	22.6603958518946	-0.142041242661617	0	0	0
chr11	112527851	112528151	chr11_112527851_112528151	0.0120031806436989	0.892014679574425	28.2667454804251	-0.143757354209346	0	0	0
chr11	116046338	116046638	chr11_116046338_116046638	0.0128786911921426	0.892014679574425	24.380548660034	-0.13504721799617	0	0	0
chr11	123358000	123358300	chr11_123358000_123358300	0.0155338673759088	0.892014679574425	29.2494590353556	-0.136280453069449	0	0	0
chr11	125246060	125246360	chr11_125246060_125246360	0.0126570167529609	0.892014679574425	44.8940775312793	-0.135747708559317	0	0	0
chr11	12701927	12702227	chr11_12701927_12702227	0.0148916371440365	0.892014679574425	50.1647578127443	0.119947343360323	0	0	0
chr11	13790838	13791138	chr11_13790838_13791138	0.0142930482986645	0.892014679574425	24.5722257068828	0.150408782667895	0	0	0
chr11	27035569	27035869	chr11_27035569_27035869	0.0136144701658383	0.892014679574425	42.6304630481825	0.126200073221927	0	0	0
chr11	35873613	35873913	chr11_35873613_35873913	0.0147533719948454	0.892014679574425	30.5807278089806	-0.127313701561821	0	0	0
chr11	45127069	45127369	chr11_45127069_45127369	0.0139200937282974	0.892014679574425	41.6083297832109	0.118111894843936	0	0	0
chr11	45971767	45972067	chr11_45971767_45972067	0.0147363306895324	0.892014679574425	16.5468344679353	0.166088577604503	0	0	0
chr11	60715187	60715487	chr11_60715187_60715487	0.011806750044106199	0.892014679574425	30.2559908440192	0.141111543681213	0	0	0
chr11	68237951	68238251	chr11_68237951_68238251	0.0120343771445092	0.892014679574425	25.9074336964413	-0.150156534333805	0	0	0
chr11	68609251	68609551	chr11_68609251_68609551	0.0142953212095292	0.892014679574425	27.0788378955038	-0.154232374241449	0	0	0
chr11	70098037	70098337	chr11_70098037_70098337	0.0151669289499442	0.892014679574425	26.1912304114383	0.179130828677371	0	0	0
chr11	76348582	76348882	chr11_76348582_76348882	0.0141500411448104	0.892014679574425	22.5836755668287	-0.159444803510599	0	0	0
chr11	78509707	78510007	chr11_78509707_78510007	0.0142362210813394	0.892014679574425	46.9147557221139	0.116635680646754	0	0	0
chr11	84738580	84738880	chr11_84738580_84738880	0.0156625932293156	0.892014679574425	27.0979043586992	-0.140826748803099	0	0	0
chr11	88030513	88030813	chr11_88030513_88030813	0.0150693210349939	0.892014679574425	28.1907842171936	0.132934217149249	0	0	0
chr11	89757398	89757698	chr11_89757398_89757698	0.0148696369325574	0.892014679574425	36.783920021942	0.12898613104872	0	0	0
chr11	91001991	91002291	chr11_91001991_91002291	0.0150324315747684	0.892014679574425	32.3396895075363	-0.152787615912897	0	0	0
chr11	99859248	99859548	chr11_99859248_99859548	0.0151767145487385	0.892014679574425	28.0385753699457	0.133675944810776	0	0	0
chr12	104167450	104167750	chr12_104167450_104167750	0.0143357740070423	0.892014679574425	33.5022340954955	0.148782484551438	0	0	0
chr12	112103285	112103585	chr12_112103285_112103585	0.0145611905306372	0.892014679574425	30.6241838390231	0.125558406254049	0	0	0
chr12	121961990	121962290	chr12_121961990_121962290	0.0120688222298551	0.892014679574425	28.0166386868089	-0.143375650287305	0	0	0
chr12	122431613	122431913	chr12_122431613_122431913	0.0116027501650145	0.892014679574425	27.6610032406104	-0.154084477620366	0	0	0
chr12	127226962	127227262	chr12_127226962_127227262	0.0156714965612402	0.892014679574425	48.665124713502	0.145130620487363	0	1	0
chr12	12836767	12837067	chr12_12836767_12837067	0.0148374084259581	0.892014679574425	32.9601114773993	0.121039593691785	0	0	0
chr12	131519876	131520176	chr12_131519876_131520176	0.0144199554503537	0.892014679574425	26.6989400901607	0.140087806871295	0	0	0
chr12	131995985	131996285	chr12_131995985_131996285	0.0123131107532513	0.892014679574425	24.3164599129064	-0.145770706789948	0	0	0
chr12	132690507	132690807	chr12_132690507_132690807	0.015617396487556	0.892014679574425	23.5135723957009	0.141627412458441	0	0	0
chr12	133021460	133021760	chr12_133021460_133021760	0.0156747041634473	0.892014679574425	19.438835154378	-0.156671254480391	0	0	0
chr12	14043838	14044138	chr12_14043838_14044138	0.0120018718095888	0.892014679574425	24.7071817456242	-0.142735504799361	0	0	1
chr12	20630649	20630949	chr12_20630649_20630949	0.0123869750763433	0.892014679574425	29.2576131512311	0.149390598365649	0	0	0
chr12	33755464	33755764	chr12_33755464_33755764	0.0133131013359278	0.892014679574425	32.4444526056179	0.13908457688549	0	0	0
chr12	39539086	39539386	chr12_39539086_39539386	0.0159489931302602	0.892014679574425	49.2785967104912	0.131712834496903	0	0	0
chr12	44936425	44936725	chr12_44936425_44936725	0.0158330017423004	0.892014679574425	26.2186510749432	-0.135699048531184	0	0	0
chr12	48120968	48121268	chr12_48120968_48121268	0.0156457013195228	0.892014679574425	24.6487849702318	-0.150432753887844	0	1	0
chr12	50056859	50057159	chr12_50056859_50057159	0.0133886428837908	0.892014679574425	25.8290598487533	-0.154193541181926	0	0	0
chr12	5087998	5088298	chr12_5087998_5088298	0.0135077191456124	0.892014679574425	28.0428757367108	-0.139773628270818	0	0	0
chr12	56036104	56036404	chr12_56036104_56036404	0.0130278013310873	0.892014679574425	24.5946358693914	-0.157309057016268	0	0	0
chr12	58421176	58421476	chr12_58421176_58421476	0.0157201658930276	0.892014679574425	39.4096473742987	0.160395085586229	0	0	0
chr12	6660243	6660543	chr12_6660243_6660543	0.0122034753948577	0.892014679574425	54.6819141544471	0.124097594041038	0	1	0
chr12	68814302	68814602	chr12_68814302_68814602	0.0133064626531401	0.892014679574425	41.452360093966	0.134616387364651	0	0	0
chr12	726674	726974	chr12_726674_726974	0.0135220843554781	0.892014679574425	24.308083910234	-0.152277348168296	0	0	0
chr12	7651456	7651756	chr12_7651456_7651756	0.0156552597213922	0.892014679574425	27.8230978667113	0.13813980422591	0	0	0
chr12	79520996	79521296	chr12_79520996_79521296	0.0141914029018534	0.892014679574425	46.253575756326	-0.125999162799751	0	0	0
chr12	82987704	82988004	chr12_82987704_82988004	0.0118531132963174	0.892014679574425	37.1124454755442	0.128937907618798	0	0	0
chr12	83539281	83539581	chr12_83539281_83539581	0.014128203469519	0.892014679574425	24.8962530165159	0.143530839993577	0	0	0
chr12	8556957	8557257	chr12_8556957_8557257	0.0129272372423033	0.892014679574425	24.8491364726842	-0.150862295756387	0	0	0
chr12	90257113	90257413	chr12_90257113_90257413	0.0157325810277264	0.892014679574425	46.3522741929293	0.11807996265316	0	0	0
chr12	93561674	93561974	chr12_93561674_93561974	0.015568559030006	0.892014679574425	41.4419461996844	0.128212251447394	0	0	0
chr13	109807806	109808106	chr13_109807806_109808106	0.0149925276207587	0.892014679574425	30.3290070760035	0.125600444662212	0	0	0
chr13	110699979	110700279	chr13_110699979_110700279	0.0130697125267325	0.892014679574425	34.4308460043423	0.152091536081035	0	0	0
chr13	112081461	112081761	chr13_112081461_112081761	0.0115475379881007	0.892014679574425	21.984381520324	0.1481380148009	0	0	0
chr13	112183041	112183341	chr13_112183041_112183341	0.0122278250090182	0.892014679574425	22.6751578599561	-0.142384406036071	0	0	0
chr13	114025880	114026180	chr13_114025880_114026180	0.0135291540292213	0.892014679574425	33.1868835251134	-0.191511223331249	0	0	0
chr13	114203503	114203803	chr13_114203503_114203803	0.0121539864910154	0.892014679574425	27.3488118004641	-0.143601958589734	0	0	0
chr13	19919627	19919927	chr13_19919627_19919927	0.011987839243196	0.892014679574425	30.9732641636109	-0.147474502453421	0	0	0
chr13	25287140	25287440	chr13_25287140_25287440	0.0130859509998965	0.892014679574425	21.4691879497285	-0.150867499258368	0	0	0
chr13	26802176	26802476	chr13_26802176_26802476	0.0141453122116012	0.892014679574425	22.4555726585398	-0.156286489263913	0	1	0
chr13	27298040	27298340	chr13_27298040_27298340	0.0155906214130463	0.892014679574425	24.3540009221915	-0.156862245767712	0	0	0
chr13	42242348	42242648	chr13_42242348_42242648	0.0156553272150366	0.892014679574425	48.4317229217835	-0.119304490655422	0	0	0
chr13	46871120	46871420	chr13_46871120_46871420	0.0136749417324108	0.892014679574425	24.1846224726403	-0.137399022677491	0	0	0
chr13	47807973	47808273	chr13_47807973_47808273	0.0160256236024715	0.892014679574425	31.7148308557173	-0.127587648794917	0	0	0
chr13	49882363	49882663	chr13_49882363_49882663	0.0141832095030507	0.892014679574425	77.624447121824	0.117989695316688	0	0	0
chr13	51921985	51922285	chr13_51921985_51922285	0.0131293563012203	0.892014679574425	22.1533147715293	-0.171760430894064	0	0	0
chr13	67976814	67977114	chr13_67976814_67977114	0.0156722668829628	0.892014679574425	26.8017244482816	-0.14181384093695	0	0	0
chr13	73047518	73047818	chr13_73047518_73047818	0.0139657585351357	0.892014679574425	34.0376957344526	-0.154145129350713	0	0	0
chr13	77338680	77338980	chr13_77338680_77338980	0.0144555714078244	0.892014679574425	31.1881439729336	-0.132746980282029	0	0	0
chr13	91699246	91699546	chr13_91699246_91699546	0.016163730609025	0.892014679574425	20.752919810765	0.157166339295426	0	0	0
chr14	100137850	100138150	chr14_100137850_100138150	0.0134093673310308	0.892014679574425	47.4207366890067	0.154665117474401	0	0	0
chr14	105160960	105161260	chr14_105160960_105161260	0.0133566289039718	0.892014679574425	81.1936838372295	0.115918372706963	0	0	0
chr14	26284675	26284975	chr14_26284675_26284975	0.0157836032916726	0.892014679574425	26.7139277209141	0.155926930990738	0	0	0
chr14	27311244	27311544	chr14_27311244_27311544	0.0157247962110666	0.892014679574425	33.2279899192287	0.157807326040158	0	0	0
chr14	28042354	28042654	chr14_28042354_28042654	0.0119373856055333	0.892014679574425	26.8340090006553	-0.163769684934079	0	0	0
chr14	30291061	30291361	chr14_30291061_30291361	0.0147986526972245	0.892014679574425	30.1817705070584	-0.122335275879582	0	0	0
chr14	32976857	32977157	chr14_32976857_32977157	0.0123829384746377	0.892014679574425	26.8901811627188	0.140737385443887	0	0	0
chr14	36538387	36538687	chr14_36538387_36538687	0.0129514604409266	0.892014679574425	43.895315479626	0.121028581552509	0	0	0
chr14	53794607	53794907	chr14_53794607_53794907	0.0151611251521763	0.892014679574425	56.2841797135928	0.147415727255273	0	0	0
chr14	59219487	59219787	chr14_59219487_59219787	0.0142368513643253	0.892014679574425	56.3863847083478	0.122478654666578	0	0	0
chr14	60296711	60297011	chr14_60296711_60297011	0.0138096317711635	0.892014679574425	26.181441108627	0.129335827022418	0	0	0
chr14	62011409	62011709	chr14_62011409_62011709	0.0138921379953805	0.892014679574425	46.6511958141784	0.144402705214114	0	0	0
chr14	65155484	65155784	chr14_65155484_65155784	0.0148660207267615	0.892014679574425	29.8600356652668	-0.126547293275076	0	0	0
chr14	78758489	78758789	chr14_78758489_78758789	0.0161324499446602	0.892014679574425	24.6515775921893	0.129888948279353	0	0	0
chr14	79100122	79100422	chr14_79100122_79100422	0.0160168453714344	0.892014679574425	37.1068940273917	0.166069618970758	0	0	0
chr14	80988995	80989295	chr14_80988995_80989295	0.0154708558368893	0.892014679574425	28.6786202267809	0.128513054772611	0	0	0
chr14	81944052	81944352	chr14_81944052_81944352	0.0155311211377111	0.892014679574425	30.0517328564637	0.131619665718294	0	1	0
chr14	86764929	86765229	chr14_86764929_86765229	0.0116447977011025	0.892014679574425	29.6522856742994	0.137621739582168	0	0	0
chr14	88153093	88153393	chr14_88153093_88153393	0.0153077439914713	0.892014679574425	28.0497512689985	0.140225970682662	0	0	0
chr14	88400557	88400857	chr14_88400557_88400857	0.0135222585941894	0.892014679574425	28.2393987768963	0.137255897532091	0	0	0
chr14	94517539	94517839	chr14_94517539_94517839	0.0123268374957206	0.892014679574425	34.1585137429536	0.130595651848529	0	0	0
chr14	96352632	96352932	chr14_96352632_96352932	0.0120690897262122	0.892014679574425	27.5734756590851	0.137349803132417	0	0	0
chr15	20413078	20413378	chr15_20413078_20413378	0.0128876532834427	0.892014679574425	89.9658042197474	0.150255738650607	0	0	0
chr15	22025158	22025458	chr15_22025158_22025458	0.0161440476595087	0.892014679574425	38.6641523932247	0.144619027211116	0	0	0
chr15	26958671	26958971	chr15_26958671_26958971	0.0160434902639608	0.892014679574425	37.5474088834234	-0.11502063600251	0	1	0
chr15	28585732	28586032	chr15_28585732_28586032	0.0160026298246235	0.892014679574425	45.5532874361567	-0.137012761494725	0	0	0
chr15	31558583	31558883	chr15_31558583_31558883	0.0130241005030914	0.892014679574425	38.6954415222367	-0.127687530393801	0	0	0
chr15	38960763	38961063	chr15_38960763_38961063	0.0136437268560679	0.892014679574425	35.868959630049	0.124124930816712	0	0	0
chr15	41139539	41139839	chr15_41139539_41139839	0.012241329761659	0.892014679574425	22.5950151641109	-0.153656495187676	0	0	0
chr15	43029208	43029508	chr15_43029208_43029508	0.0143526871662597	0.892014679574425	75.6438899296054	-0.13017696426556	0	1	0
chr15	43218918	43219218	chr15_43218918_43219218	0.0148190698478631	0.892014679574425	24.5351754717711	-0.132324488303864	0	1	0
chr15	43460639	43460939	chr15_43460639_43460939	0.0158381662583695	0.892014679574425	24.0475777660246	0.137314744053057	0	1	0
chr15	46747533	46747833	chr15_46747533_46747833	0.0159880316967136	0.892014679574425	29.724936860893	-0.131631441548183	0	0	0
chr15	53813294	53813594	chr15_53813294_53813594	0.0155807966324973	0.892014679574425	39.6987710652595	0.137781505613119	0	0	0
chr15	63695254	63695554	chr15_63695254_63695554	0.0115962382137502	0.892014679574425	21.1890966082909	-0.142529180213124	0	0	1
chr15	70767124	70767424	chr15_70767124_70767424	0.0142198795127369	0.892014679574425	34.1671223022662	0.129523185059741	0	0	0
chr15	72689021	72689321	chr15_72689021_72689321	0.0161040179721999	0.892014679574425	25.2895741010372	-0.149607996289091	0	0	0
chr15	88683291	88683591	chr15_88683291_88683591	0.0125252946289236	0.892014679574425	22.7615747066162	0.133940339330307	0	0	0
chr15	89683080	89683380	chr15_89683080_89683380	0.0155894983915235	0.892014679574425	36.0752845725045	0.131603017634977	0	0	0
chr15	90397734	90398034	chr15_90397734_90398034	0.0156724554391881	0.892014679574425	30.0606214485133	-0.15045434944143601	0	0	0
chr15	90695542	90695842	chr15_90695542_90695842	0.0124119690992606	0.892014679574425	21.1443896575073	-0.158028096993446	0	0	0
chr15	92462445	92462745	chr15_92462445_92462745	0.0117308266131499	0.892014679574425	46.7090945356821	0.130602721864073	0	0	0
chr15	94260071	94260371	chr15_94260071_94260371	0.0141629341678409	0.892014679574425	30.5486247379016	0.154452105100279	0	0	0
chr15	94305342	94305642	chr15_94305342_94305642	0.0116582896783942	0.892014679574425	28.5045291552601	0.153561417575839	0	0	0
chr16	1280892	1281192	chr16_1280892_1281192	0.0139918866970457	0.892014679574425	20.7274020377621	-0.173984390022912	0	1	0
chr16	15005847	15006147	chr16_15005847_15006147	0.0146322308287089	0.892014679574425	47.0665016251069	-0.124387086604921	0	0	0
chr16	1583448	1583748	chr16_1583448_1583748	0.0134007509190665	0.892014679574425	24.9598465319968	-0.149169992822986	0	0	0
chr16	25732872	25733172	chr16_25732872_25733172	0.0116682727253318	0.892014679574425	20.7837758785227	-0.153140143969079	0	0	0
chr16	28148150	28148450	chr16_28148150_28148450	0.0144405077739141	0.892014679574425	24.6899413941806	0.138758060857258	0	0	0
chr16	48399732	48400032	chr16_48399732_48400032	0.0137141104514899	0.892014679574425	86.0433892639919	0.113163061161933	0	0	0
chr16	49845630	49845930	chr16_49845630_49845930	0.0143687557529553	0.892014679574425	50.2343698368669	0.119792679826022	0	0	0
chr16	5037406	5037706	chr16_5037406_5037706	0.0142025064713236	0.892014679574425	21.4242139486039	-0.147250788123817	0	0	0
chr16	5554105	5554405	chr16_5554105_5554405	0.0160016188526731	0.892014679574425	48.750356116293	0.130218056762951	0	0	0
chr16	56228253	56228553	chr16_56228253_56228553	0.0140952017171362	0.892014679574425	76.7118913649044	0.108538849126613	0	0	0
chr16	56315392	56315692	chr16_56315392_56315692	0.015611821992413	0.892014679574425	34.0009587251413	0.134175685717719	0	0	0
chr16	57844191	57844491	chr16_57844191_57844491	0.0156937426400754	0.892014679574425	28.0573847115391	0.141101254244796	0	0	0
chr16	58054669	58054969	chr16_58054669_58054969	0.0128845493925595	0.892014679574425	26.6150433659461	-0.134352297680651	0	0	0
chr16	58155721	58156021	chr16_58155721_58156021	0.0116954347573329	0.892014679574425	38.1689890124964	0.130232137800901	0	0	0
chr16	58718525	58718825	chr16_58718525_58718825	0.0147438165195821	0.892014679574425	81.2940109369663	0.0946654038887366	0	0	0
chr16	59245002	59245302	chr16_59245002_59245302	0.0130691568617308	0.892014679574425	31.0147516979901	0.136822666897024	0	0	0
chr16	59544040	59544340	chr16_59544040_59544340	0.0153545504219532	0.892014679574425	44.4926123652372	0.155107627314038	0	0	0
chr16	65555803	65556103	chr16_65555803_65556103	0.0133012347567019	0.892014679574425	27.9767136176206	0.139753073484893	0	0	0
chr16	65831183	65831483	chr16_65831183_65831483	0.0125010010375917	0.892014679574425	30.1585125881343	-0.144666834716625	0	0	0
chr16	69029184	69029484	chr16_69029184_69029484	0.0155648753828928	0.892014679574425	15.7070434042832	-0.171007631626157	0	0	0
chr16	74430429	74430729	chr16_74430429_74430729	0.0141880081567386	0.892014679574425	39.449680269268	0.151641766863334	0	0	0
chr16	75532693	75532993	chr16_75532693_75532993	0.0127177338221425	0.892014679574425	49.3492177569399	0.138987842919934	0	0	0
chr16	79543211	79543511	chr16_79543211_79543511	0.0129571946783976	0.892014679574425	50.8490706828808	0.137548242621277	0	0	0
chr16	81764085	81764385	chr16_81764085_81764385	0.0137686094433495	0.892014679574425	63.3005759471586	0.110903023502298	0	0	0
chr16	85157730	85158030	chr16_85157730_85158030	0.0132204872541115	0.892014679574425	30.477357490027	0.136990491639853	0	0	0
chr16	86385147	86385447	chr16_86385147_86385447	0.0117294784426147	0.892014679574425	23.2429488867587	-0.150154835575118	0	0	0
chr16	87160945	87161245	chr16_87160945_87161245	0.0127932861079369	0.892014679574425	20.5329146187323	-0.155434986949544	0	0	0
chr16	87366720	87367020	chr16_87366720_87367020	0.0133765796456482	0.892014679574425	27.2763253098291	0.145941630377288	0	0	0
chr16	89654252	89654552	chr16_89654252_89654552	0.0143680528909654	0.892014679574425	21.769074144829	0.235381536395012	0	0	0
chr16	89819066	89819366	chr16_89819066_89819366	0.0140713559461205	0.892014679574425	23.0194102612203	0.141823077371365	0	0	0
chr17	11728556	11728856	chr17_11728556_11728856	0.0124190000685148	0.892014679574425	21.8522308767909	-0.152039929927398	0	0	0
chr17	1824310	1824610	chr17_1824310_1824610	0.0146601159208145	0.892014679574425	31.3446614760411	0.135070827392751	0	0	0
chr17	36404547	36404847	chr17_36404547_36404847	0.0136931376474159	0.892014679574425	44.872614472748	-0.183248278910788	0	0	0
chr17	43090496	43090796	chr17_43090496_43090796	0.0148539863468668	0.892014679574425	21.3113395053316	-0.154784847023701	0	0	0
chr17	43903242	43903542	chr17_43903242_43903542	0.014346786859815	0.892014679574425	29.3838698134582	-0.154268588272216	0	0	0
chr17	65527467	65527767	chr17_65527467_65527767	0.0119847366968397	0.892014679574425	24.8282030960451	0.144421754739872	0	0	0
chr17	66222401	66222701	chr17_66222401_66222701	0.0151749402665654	0.892014679574425	19.5651403941919	-0.163062071994126	0	0	0
chr17	71221002	71221302	chr17_71221002_71221302	0.0153941038685319	0.892014679574425	18.9193232124415	-0.175772535239596	0	0	0
chr17	72453754	72454054	chr17_72453754_72454054	0.0151039788747523	0.892014679574425	28.6116783070588	0.136160805499826	0	0	0
chr17	76384698	76384998	chr17_76384698_76384998	0.0142605928415691	0.892014679574425	21.5826230985858	-0.148904220554046	0	0	0
chr17	7747113	7747413	chr17_7747113_7747413	0.0130806679729895	0.892014679574425	56.6092281484913	0.132000250285895	0	0	0
chr17	78904074	78904374	chr17_78904074_78904374	0.0141464664752822	0.892014679574425	35.7781686898055	-0.137699533196228	0	0	0
chr17	79899658	79899958	chr17_79899658_79899958	0.014237509377097	0.892014679574425	24.7684324222267	-0.14539332956016	0	1	0
chr17	8066111	8066411	chr17_8066111_8066411	0.0141714560530634	0.892014679574425	38.4835644108824	-0.1502563027084	0	0	0
chr18	10490690	10490990	chr18_10490690_10490990	0.0139110136474906	0.892014679574425	25.2691003035445	-0.142040532289893	0	0	0
chr18	12838245	12838545	chr18_12838245_12838545	0.0155025244271459	0.892014679574425	27.0072530594254	0.135222910116605	0	0	0
chr18	22394594	22394894	chr18_22394594_22394894	0.0152770531177062	0.892014679574425	35.5120161037275	0.167673969419041	0	0	0
chr18	29302385	29302685	chr18_29302385_29302685	0.0141199181691038	0.892014679574425	53.8153961670249	0.108021628997987	0	0	0
chr18	35030385	35030685	chr18_35030385_35030685	0.013224197260629	0.892014679574425	39.0560463652278	-0.117504983099338	0	0	1
chr18	35117877	35118177	chr18_35117877_35118177	0.013541779667644	0.892014679574425	56.3228912855906	0.099539691241394307	0	0	1
chr18	35363730	35364030	chr18_35363730_35364030	0.0137523028996737	0.892014679574425	37.7699995195551	-0.124619217339968	0	0	0
chr18	36275973	36276273	chr18_36275973_36276273	0.0157306602073246	0.892014679574425	30.9022724729755	0.128044896017213	0	0	0
chr18	36945915	36946215	chr18_36945915_36946215	0.015936933441964	0.892014679574425	27.7505887097111	-0.149756725403664	0	0	0
chr18	40629064	40629364	chr18_40629064_40629364	0.016045974284849	0.892014679574425	32.2700889348304	0.144355510447142	0	0	0
chr18	42313362	42313662	chr18_42313362_42313662	0.0128287421575007	0.892014679574425	30.8820500717057	0.1392571463061	0	0	0
chr18	42406605	42406905	chr18_42406605_42406905	0.0152398444893107	0.892014679574425	55.7755198584887	0.135259468715828	0	0	0
chr18	46295697	46295997	chr18_46295697_46295997	0.0150471852081045	0.892014679574425	24.140798233926	-0.133511783886424	0	0	0
chr18	52963377	52963677	chr18_52963377_52963677	0.0123694665009199	0.892014679574425	26.7205315803825	-0.135799264635093	1	1	0
chr18	53138196	53138496	chr18_53138196_53138496	0.0156443750500185	0.892014679574425	20.8315408061745	-0.166531433343572	1	1	0
chr18	5895950	5896250	chr18_5895950_5896250	0.015656290174439	0.892014679574425	48.7528708148054	-0.104024216508711	0	0	0
chr18	61253847	61254147	chr18_61253847_61254147	0.0160207026998537	0.892014679574425	29.2752104294241	0.143143584619228	0	0	0
chr18	66112438	66112738	chr18_66112438_66112738	0.01507876733266	0.892014679574425	29.0350889193421	-0.18566694063693	0	0	0
chr18	70418646	70418946	chr18_70418646_70418946	0.0118905178190997	0.892014679574425	25.2896610064737	-0.149294573300723	0	0	0
chr18	7568022	7568322	chr18_7568022_7568322	0.0116672818687521	0.892014679574425	45.4381815587079	-0.154841546307457	0	0	0
chr18	77679964	77680264	chr18_77679964_77680264	0.0142860357912162	0.892014679574425	20.8796728413485	-0.226850580747867	0	1	0
chr18	8627032	8627332	chr18_8627032_8627332	0.0123756136237875	0.892014679574425	36.0932896736121	-0.12166361392484	0	0	0
chr19	10041565	10041865	chr19_10041565_10041865	0.0131695229613138	0.892014679574425	22.8925380866667	-0.144856007356864	0	0	0
chr19	15471703	15472003	chr19_15471703_15472003	0.0130302918667657	0.892014679574425	19.3136369972006	0.168863897869245	0	0	0
chr19	23869665	23869965	chr19_23869665_23869965	0.0125366540739534	0.892014679574425	94.7926637339023	0.116094811909944	0	0	0
chr19	39811064	39811364	chr19_39811064_39811364	0.0144953297115023	0.892014679574425	21.774093098831	-0.153853051107589	0	0	0
chr19	410992	411292	chr19_410992_411292	0.0139971411836965	0.892014679574425	51.6816609904172	-0.206734235188652	0	0	0
chr19	45324169	45324469	chr19_45324169_45324469	0.0135210257898478	0.892014679574425	24.1232055284751	-0.145233012885018	0	0	0
chr19	47931440	47931740	chr19_47931440_47931740	0.0136317919943496	0.892014679574425	52.8913771055285	0.1494081453847	0	1	0
chr19	49243716	49244016	chr19_49243716_49244016	0.0124877940722147	0.892014679574425	26.469680557383	-0.133979229781743	0	1	0
chr19	53690348	53690648	chr19_53690348_53690648	0.0117689367220099	0.892014679574425	28.6727384294218	-0.146671087890369	0	0	0
chr2	113016973	113017273	chr2_113016973_113017273	0.0160137544695704	0.892014679574425	28.8833451066198	-0.12933604976998	0	0	0
chr2	11850708	11851008	chr2_11850708_11851008	0.0161639534579935	0.892014679574425	30.2735002523048	0.129405018010992	0	0	0
chr2	119962224	119962524	chr2_119962224_119962524	0.0137225937017289	0.892014679574425	26.0385529143266	-0.153235118807543	0	0	0
chr2	120583950	120584250	chr2_120583950_120584250	0.0156928393871482	0.892014679574425	24.8901226151695	0.132450144200019	0	0	0
chr2	12737800	12738100	chr2_12737800_12738100	0.0136978295025579	0.892014679574425	49.3924315411598	0.157285259777663	0	0	0
chr2	129396393	129396693	chr2_129396393_129396693	0.0122641924627329	0.892014679574425	68.2163323102074	0.137044782547823	0	0	0
chr2	143152899	143153199	chr2_143152899_143153199	0.0143437505497512	0.892014679574425	32.5458664115724	-0.137564258542079	0	0	0
chr2	143303554	143303854	chr2_143303554_143303854	0.01202501566524	0.892014679574425	31.3372254749477	-0.153984890911477	0	0	0
chr2	146718184	146718484	chr2_146718184_146718484	0.0156687930163728	0.892014679574425	28.4914701906653	-0.152890229665271	0	0	0
chr2	147697567	147697867	chr2_147697567_147697867	0.0117800970385508	0.892014679574425	31.2821334162414	-0.137150567583098	0	0	0
chr2	167373192	167373492	chr2_167373192_167373492	0.0129648194534589	0.892014679574425	26.0303079938521	-0.143198315551766	0	0	0
chr2	182819010	182819310	chr2_182819010_182819310	0.0151655851254216	0.892014679574425	28.3275482207915	0.128550430363527	0	0	0
chr2	183458175	183458475	chr2_183458175_183458475	0.0161377652637119	0.892014679574425	30.4836397925674	0.124705331953679	0	0	0
chr2	184180187	184180487	chr2_184180187_184180487	0.015055171033668	0.892014679574425	33.6402767218041	0.127127706606972	0	0	0
chr2	191724904	191725204	chr2_191724904_191725204	0.0144034406315787	0.892014679574425	26.93400756068	-0.138015927684305	0	0	0
chr2	192965700	192966000	chr2_192965700_192966000	0.0153858196452902	0.892014679574425	23.659355957135	0.14474432125968	0	0	0
chr2	194884970	194885270	chr2_194884970_194885270	0.0136041707180754	0.892014679574425	29.7820893711845	-0.155412812918052	0	0	0
chr2	196466121	196466421	chr2_196466121_196466421	0.0147879124162328	0.892014679574425	29.799864881344	-0.127473994486416	0	0	0
chr2	196560013	196560313	chr2_196560013_196560313	0.0146942803964713	0.892014679574425	23.0050487819041	-0.146513766788736	0	0	0
chr2	202836313	202836613	chr2_202836313_202836613	0.0154476649579431	0.892014679574425	32.5198486258108	-0.129617778049484	0	0	0
chr2	204071748	204072048	chr2_204071748_204072048	0.0132497158163157	0.892014679574425	21.7270437769469	-0.154193329832524	0	1	0
chr2	206790539	206790839	chr2_206790539_206790839	0.0121059850389592	0.892014679574425	43.8952564091768	-0.110442115062348	0	0	0
chr2	209614196	209614496	chr2_209614196_209614496	0.0132991204738859	0.892014679574425	24.4114604313866	-0.139070417483397	0	0	0
chr2	210341600	210341900	chr2_210341600_210341900	0.0117811491818547	0.892014679574425	36.776602218457	0.146124812002503	0	0	0
chr2	215369651	215369951	chr2_215369651_215369951	0.0140816905036235	0.892014679574425	31.5035398181391	-0.13035330835984	0	0	0
chr2	217750060	217750360	chr2_217750060_217750360	0.014346779897904	0.892014679574425	25.5303159572183	-0.154479136615288	0	0	0
chr2	220492337	220492637	chr2_220492337_220492637	0.0131463272077035	0.892014679574425	24.7277428671892	-0.147921544357623	0	0	0
chr2	222246209	222246509	chr2_222246209_222246509	0.0148487556904993	0.892014679574425	21.1600029261873	-0.204005164523131	0	0	0
chr2	228288386	228288686	chr2_228288386_228288686	0.0161475478501643	0.892014679574425	30.7216312144989	0.139223730037766	0	0	0
chr2	230017324	230017624	chr2_230017324_230017624	0.0121722279563259	0.892014679574425	24.5442560726566	-0.142244176620784	0	0	0
chr2	23755580	23755880	chr2_23755580_23755880	0.0119255139034631	0.892014679574425	30.1262187545296	-0.131850096866096	0	0	0
chr2	241323254	241323554	chr2_241323254_241323554	0.0126007817306144	0.892014679574425	22.4912015388071	-0.166299196574808	0	0	0
chr2	26159983	26160283	chr2_26159983_26160283	0.0147316967870308	0.892014679574425	24.0071333249515	-0.134244850344321	0	0	0
chr2	3151845	3152145	chr2_3151845_3152145	0.0121370811932552	0.892014679574425	40.6410456668892	-0.115911073152769	0	0	0
chr2	3638294	3638594	chr2_3638294_3638594	0.0136951217636632	0.892014679574425	40.6139231475873	-0.149484631326359	0	0	0
chr2	36603488	36603788	chr2_36603488_36603788	0.0150333316687001	0.892014679574425	26.620709064479	-0.121176278565664	0	0	0
chr2	38742720	38743020	chr2_38742720_38743020	0.0158071004403063	0.892014679574425	42.9818455430553	-0.123651434952345	0	0	0
chr2	47291301	47291601	chr2_47291301_47291601	0.0121220689240295	0.892014679574425	28.1415607392647	0.15009505232327	0	0	0
chr2	47307028	47307328	chr2_47307028_47307328	0.0161290875362389	0.892014679574425	40.9191370324451	0.121750074871694	0	0	0
chr2	49139315	49139615	chr2_49139315_49139615	0.0141848453589847	0.892014679574425	22.2703429255096	0.137235080938356	0	0	0
chr2	50059017	50059317	chr2_50059017_50059317	0.0129339374094485	0.892014679574425	28.3922907103824	-0.132684673723979	0	0	0
chr2	54322395	54322695	chr2_54322395_54322695	0.0156575937757627	0.892014679574425	24.9402464171503	-0.157147598837343	0	0	0
chr2	64738562	64738862	chr2_64738562_64738862	0.0143624771376469	0.892014679574425	22.0175871539635	-0.144618614058149	0	0	0
chr2	65730992	65731292	chr2_65730992_65731292	0.0120288663342331	0.892014679574425	41.0050333985119	0.119136558790106	0	0	0
chr2	67441729	67442029	chr2_67441729_67442029	0.0120862281115757	0.892014679574425	26.8741186171082	-0.155826310035254	0	0	0
chr2	79595380	79595680	chr2_79595380_79595680	0.0153283094872496	0.892014679574425	32.0874243788604	-0.12706071517003	0	0	0
chr2	85715043	85715343	chr2_85715043_85715343	0.0150927752663623	0.892014679574425	24.779744104957	-0.159223016320453	0	0	0
chr2	95962006	95962306	chr2_95962006_95962306	0.0148448354890341	0.892014679574425	45.5801640474994	0.112906937723141	0	0	0
chr2	98675072	98675372	chr2_98675072_98675372	0.0144515381972925	0.892014679574425	22.650362065738	-0.154456850590726	0	0	0
chr20	10294783	10295083	chr20_10294783_10295083	0.0161377441515768	0.892014679574425	31.0394172360605	-0.133698346752704	0	0	0
chr20	1165865	1166165	chr20_1165865_1166165	0.0121073530918817	0.892014679574425	22.946129705466	-0.163834385831338	0	0	0
chr20	23226403	23226703	chr20_23226403_23226703	0.0151487246705292	0.892014679574425	28.9282073901257	0.135551426662642	0	0	0
chr20	25117306	25117606	chr20_25117306_25117606	0.0139716801877968	0.892014679574425	45.8496630312683	0.12651763001497	0	0	0
chr20	259681	259981	chr20_259681_259981	0.0139297952590495	0.892014679574425	19.4011082971568	-0.174867777993306	0	0	0
chr20	36685945	36686245	chr20_36685945_36686245	0.0133191494383576	0.892014679574425	23.8286706498302	-0.148351707742758	0	0	0
chr20	42136163	42136463	chr20_42136163_42136463	0.0154925252949842	0.892014679574425	31.3319064303535	-0.133453204428131	0	0	0
chr20	4285262	4285562	chr20_4285262_4285562	0.0135516343482827	0.892014679574425	29.3294111572835	0.137218324983665	0	0	0
chr20	44686813	44687113	chr20_44686813_44687113	0.0145526186328961	0.892014679574425	34.5311834798056	0.133790835257628	0	0	0
chr20	45866549	45866849	chr20_45866549_45866849	0.0147947049009473	0.892014679574425	25.2562814059912	-0.15890359773016	0	0	0
chr20	47552578	47552878	chr20_47552578_47552878	0.0149693806669933	0.892014679574425	24.5642129056556	-0.156833313194457	0	0	0
chr20	4906842	4907142	chr20_4906842_4907142	0.0124923443131323	0.892014679574425	19.6612436848079	0.150016431835649	0	0	0
chr20	7342101	7342401	chr20_7342101_7342401	0.0134343052325333	0.892014679574425	30.0036056632239	0.140065046447103	0	0	0
chr20	7684578	7684878	chr20_7684578_7684878	0.012613263827133	0.892014679574425	42.3543660276779	-0.138947902186317	0	0	0
chr20	9141512	9141812	chr20_9141512_9141812	0.0157077345107214	0.892014679574425	29.0936015769859	0.150579834783202	0	0	0
chr21	17584221	17584521	chr21_17584221_17584521	0.0128729191053011	0.892014679574425	48.5129524603404	0.132799861697958	0	0	0
chr21	19577407	19577707	chr21_19577407_19577707	0.0148481388790354	0.892014679574425	25.800570696222	0.139600317898527	0	0	0
chr21	22483680	22483980	chr21_22483680_22483980	0.0116770991673211	0.892014679574425	24.7969963056775	-0.139394494140494	0	0	0
chr21	26934395	26934695	chr21_26934395_26934695	0.0120748290848254	0.892014679574425	44.623788320921	0.125193020086203	0	0	0
chr21	28215394	28215694	chr21_28215394_28215694	0.0116197849287412	0.892014679574425	104.209370446309	0.123587778537656	0	0	0
chr21	30617363	30617663	chr21_30617363_30617663	0.0160777090377885	0.892014679574425	33.7052471153428	0.118006297840198	0	0	0
chr21	33678508	33678808	chr21_33678508_33678808	0.015893314086605	0.892014679574425	76.3250804501271	0.128325591883993	0	0	0
chr21	33709053	33709353	chr21_33709053_33709353	0.0137148285897923	0.892014679574425	38.0206079825311	0.121800170195858	0	0	0
chr21	33893590	33893890	chr21_33893590_33893890	0.0121804740623188	0.892014679574425	67.565023686118	0.151357028863895	0	0	0
chr21	42422832	42423132	chr21_42422832_42423132	0.0156363026097131	0.892014679574425	25.4513980738162	-0.139611557771823	0	0	0
chr21	42579526	42579826	chr21_42579526_42579826	0.0125827091367746	0.892014679574425	27.2303610989059	-0.137245319426457	0	0	0
chr21	44743105	44743405	chr21_44743105_44743405	0.0119398853837638	0.892014679574425	49.5645155525538	0.128734217500097	0	0	0
chr21	47167848	47168148	chr21_47167848_47168148	0.015071115315937	0.892014679574425	28.421312563799	0.13677115950864	0	0	0
chr22	17956455	17956755	chr22_17956455_17956755	0.0160540749915731	0.892014679574425	20.4777766353601	0.155828588929996	0	0	0
chr22	34035877	34036177	chr22_34035877_34036177	0.0123380457615902	0.892014679574425	20.3986697620023	0.156214733885754	0	0	0
chr22	46441779	46442079	chr22_46441779_46442079	0.0136448032385413	0.892014679574425	48.8310478349631	0.125405442087393	0	0	0
chr22	51110704	51111004	chr22_51110704_51111004	0.0136947970311102	0.892014679574425	30.3847512526956	-0.134203185176497	0	0	0
chr3	10018784	10019084	chr3_10018784_10019084	0.0161273462727608	0.892014679574425	23.0109785232828	0.154792079257571	0	1	0
chr3	105360372	105360672	chr3_105360372_105360672	0.0143998587300827	0.892014679574425	22.361264486889	-0.161279086838037	0	0	0
chr3	10593740	10594040	chr3_10593740_10594040	0.0135364812559038	0.892014679574425	39.4009116686966	-0.132251686874259	0	0	0
chr3	114081760	114082060	chr3_114081760_114082060	0.0125065999235713	0.892014679574425	29.5850804251555	0.128927934649373	0	0	0
chr3	151976272	151976572	chr3_151976272_151976572	0.0126585423601986	0.892014679574425	27.0998939811823	0.147278117123717	0	1	0
chr3	151984477	151984777	chr3_151984477_151984777	0.0152024347774427	0.892014679574425	37.5473186257911	0.141351938308261	0	1	0
chr3	152094511	152094811	chr3_152094511_152094811	0.0158978957518513	0.892014679574425	45.5770673227734	-0.116686279127189	0	1	0
chr3	156467080	156467380	chr3_156467080_156467380	0.0141750132145954	0.892014679574425	28.4027253956076	-0.144825537201989	0	0	0
chr3	160659709	160660009	chr3_160659709_160660009	0.0123993262460291	0.892014679574425	41.8533181283988	0.116351417188366	0	0	0
chr3	167501607	167501907	chr3_167501607_167501907	0.0125988235404154	0.892014679574425	44.0129495407072	0.129753443171639	0	0	0
chr3	169604645	169604945	chr3_169604645_169604945	0.0145945185377987	0.892014679574425	59.4782711588621	0.152582139180391	0	0	0
chr3	171001183	171001483	chr3_171001183_171001483	0.013946543555599	0.892014679574425	32.0554103924167	0.14293266727122	0	0	0
chr3	177128539	177128839	chr3_177128539_177128839	0.0161238481152656	0.892014679574425	19.4931280864418	-0.170708228178079	0	0	0
chr3	177870098	177870398	chr3_177870098_177870398	0.0156260358298218	0.892014679574425	23.3603306819906	0.133180265517454	0	0	0
chr3	192020575	192020875	chr3_192020575_192020875	0.0130585005134015	0.892014679574425	26.5286408521703	-0.135045742692048	0	0	0
chr3	194102305	194102605	chr3_194102305_194102605	0.0131015742255634	0.892014679574425	27.2298232275838	-0.140574678955696	0	0	0
chr3	194840390	194840690	chr3_194840390_194840690	0.0159219121906332	0.892014679574425	25.8161650773394	-0.141295607196472	0	1	0
chr3	195309972	195310272	chr3_195309972_195310272	0.0129595730796825	0.892014679574425	30.8913897795721	0.141577438087237	0	0	0
chr3	197365277	197365577	chr3_197365277_197365577	0.0132703783674486	0.892014679574425	26.8322649105865	-0.15320433664176	0	0	0
chr3	22217488	22217788	chr3_22217488_22217788	0.0131182735433102	0.892014679574425	27.4307154522529	0.152357911758877	0	0	0
chr3	22394650	22394950	chr3_22394650_22394950	0.0124636913569347	0.892014679574425	26.1613730005239	-0.175759923929799	0	0	0
chr3	22975836	22976136	chr3_22975836_22976136	0.013289577744128	0.892014679574425	25.4669526023711	0.154178869660759	0	0	0
chr3	25945527	25945827	chr3_25945527_25945827	0.0119308795096079	0.892014679574425	36.6307353289946	0.117968655377869	0	0	0
chr3	26962178	26962478	chr3_26962178_26962478	0.0129875327882995	0.892014679574425	47.681770376916504	0.158744054780365	0	0	0
chr3	30327632	30327932	chr3_30327632_30327932	0.0136006206727997	0.892014679574425	47.6700159118451	0.136131879075146	0	0	0
chr3	34109052	34109352	chr3_34109052_34109352	0.0126086778515504	0.892014679574425	42.0239004052466	0.126840327653355	0	0	0
chr3	38125896	38126196	chr3_38125896_38126196	0.0157501287637922	0.892014679574425	60.0836861231149	-0.171470591584015	0	0	0
chr3	46249792	46250092	chr3_46249792_46250092	0.0141260443492515	0.892014679574425	26.663350703675	-0.142654464931759	0	0	0
chr3	4772265	4772565	chr3_4772265_4772565	0.0157107727437899	0.892014679574425	63.2081062764277	0.127980788345559	0	0	0
chr3	50122092	50122392	chr3_50122092_50122392	0.0153633969734293	0.892014679574425	29.7805855559301	-0.145733661343782	0	0	0
chr3	62145520	62145820	chr3_62145520_62145820	0.0154914236169532	0.892014679574425	28.4291891114546	-0.134061692914166	0	0	0
chr3	71979520	71979820	chr3_71979520_71979820	0.0160722370554215	0.892014679574425	27.825809879169	-0.139489138448508	0	0	0
chr3	73105535	73105835	chr3_73105535_73105835	0.0147482346623102	0.892014679574425	23.8610574620864	-0.13729758962557	0	0	0
chr3	77213544	77213844	chr3_77213544_77213844	0.01160212395022	0.892014679574425	31.0047649682594	-0.147832230469799	0	0	0
chr3	79236578	79236878	chr3_79236578_79236878	0.0142113349228213	0.892014679574425	32.102180004334	0.139852737854852	0	0	0
chr3	8506411	8506711	chr3_8506411_8506711	0.0128856201529007	0.892014679574425	29.5188481346945	0.135268741870897	0	0	0
chr3	94243954	94244254	chr3_94243954_94244254	0.0134510431973912	0.892014679574425	32.6852113017291	0.12888897840926	0	0	0
chr3	97365786	97366086	chr3_97365786_97366086	0.0125424656221456	0.892014679574425	40.7877166509099	0.136544123951591	0	1	0
chr3	98847966	98848266	chr3_98847966_98848266	0.0119930129030025	0.892014679574425	42.2964875263546	0.140026377372937	0	0	0
chr4	104125352	104125652	chr4_104125352_104125652	0.0159765247190807	0.892014679574425	35.5797804025922	0.129863039546309	0	0	0
chr4	105346124	105346424	chr4_105346124_105346424	0.0149553347412631	0.892014679574425	42.7520202920998	-0.119110703606489	0	0	0
chr4	12147933	12148233	chr4_12147933_12148233	0.0161410493658016	0.892014679574425	25.4397256860324	0.144458952056721	0	0	0
chr4	1303156	1303456	chr4_1303156_1303456	0.0155992676244608	0.892014679574425	58.319919416904	0.127034519114514	0	0	0
chr4	13173925	13174225	chr4_13173925_13174225	0.0126407403616675	0.892014679574425	29.6353085999896	0.151055465007502	0	0	0
chr4	139531152	139531452	chr4_139531152_139531452	0.013507150548342	0.892014679574425	47.522246873495	0.160497122852035	0	0	0
chr4	15161210	15161510	chr4_15161210_15161510	0.0144645916233807	0.892014679574425	25.4807605005881	0.144798567076642	0	0	0
chr4	155965387	155965687	chr4_155965387_155965687	0.0140134976102687	0.892014679574425	32.2570505424739	-0.147021390944923	0	0	0
chr4	158558290	158558590	chr4_158558290_158558590	0.0159267300340808	0.892014679574425	22.9168260448763	-0.152559532002715	0	0	0
chr4	164265180	164265480	chr4_164265180_164265480	0.014393732060527	0.892014679574425	57.505655984125	-0.114751046872306	0	0	0
chr4	175301578	175301878	chr4_175301578_175301878	0.0139038877436181	0.892014679574425	30.9019347521971	-0.139432492289844	0	0	0
chr4	184474988	184475288	chr4_184474988_184475288	0.0124099269204432	0.892014679574425	33.207508009233	-0.149045962177079	0	0	0
chr4	28546765	28547065	chr4_28546765_28547065	0.0126681838458385	0.892014679574425	25.0639744739022	-0.153316061702492	0	0	0
chr4	3311525	3311825	chr4_3311525_3311825	0.0121861565792008	0.892014679574425	27.1176402619464	-0.157879767191582	0	0	0
chr4	3387176	3387476	chr4_3387176_3387476	0.0125440574130735	0.892014679574425	33.73645877476	-0.130934748756291	0	0	0
chr4	57947803	57948103	chr4_57947803_57948103	0.0151468015831147	0.892014679574425	34.5358415774953	0.137522188080238	0	0	0
chr4	60578376	60578676	chr4_60578376_60578676	0.0130474133766147	0.892014679574425	31.0404265624089	0.139182378030797	0	0	0
chr4	73312371	73312671	chr4_73312371_73312671	0.013526502102422	0.892014679574425	31.2403668411	0.129094495754443	0	0	0
chr4	73835740	73836040	chr4_73835740_73836040	0.0151893786637183	0.892014679574425	46.9181169040374	0.138189834716252	0	0	0
chr4	75908155	75908455	chr4_75908155_75908455	0.013742954298851	0.892014679574425	26.7041232678059	0.147641881876146	0	1	0
chr4	87327493	87327793	chr4_87327493_87327793	0.0134401607632224	0.892014679574425	24.6482864994094	-0.14116696737997	0	0	0
chr4	87418427	87418727	chr4_87418427_87418727	0.0137913181238314	0.892014679574425	30.2954550947874	-0.131563893537884	0	0	0
chr4	87462650	87462950	chr4_87462650_87462950	0.0150177294134044	0.892014679574425	26.7977727892274	0.131482340841051	0	0	0
chr5	110634540	110634840	chr5_110634540_110634840	0.0126832660647787	0.892014679574425	26.7472877679814	-0.15416569399688	0	0	0
chr5	112824073	112824373	chr5_112824073_112824373	0.0157175651906617	0.892014679574425	50.9007651509706	-0.117714689804003	0	0	0
chr5	11390573	11390873	chr5_11390573_11390873	0.0156635378048731	0.892014679574425	34.1715554104026	0.133971806414884	0	0	0
chr5	113911388	113911688	chr5_113911388_113911688	0.0115548243433173	0.892014679574425	27.3243122750542	0.144504585345077	0	0	0
chr5	114752847	114753147	chr5_114752847_114753147	0.0154790322715446	0.892014679574425	49.9223282044704	0.113992427716965	0	0	0
chr5	115936652	115936952	chr5_115936652_115936952	0.0156054744617647	0.892014679574425	23.1714036751261	-0.153308895533202	0	0	0
chr5	118028528	118028828	chr5_118028528_118028828	0.0131817465959682	0.892014679574425	26.7653451885096	-0.172712783162768	0	0	0
chr5	127145742	127146042	chr5_127145742_127146042	0.0142865809299544	0.892014679574425	27.4556018471531	0.130250308576595	0	0	0
chr5	137976414	137976714	chr5_137976414_137976714	0.012212039496946	0.892014679574425	24.1326967305052	-0.155275400302255	0	0	0
chr5	138905453	138905753	chr5_138905453_138905753	0.0129018177825906	0.892014679574425	17.7531429722363	-0.164984321213676	0	0	0
chr5	139806737	139807037	chr5_139806737_139807037	0.0150847857294473	0.892014679574425	27.6881467019866	-0.145759446978953	0	0	0
chr5	142078640	142078940	chr5_142078640_142078940	0.0124608154721403	0.892014679574425	54.7083607269586	-0.11744845406563	0	0	0
chr5	146062498	146062798	chr5_146062498_146062798	0.0133051524347071	0.892014679574425	25.4995840845735	-0.143621248156119	0	0	0
chr5	146762497	146762797	chr5_146762497_146762797	0.0127919319119909	0.892014679574425	25.4580731073921	-0.138191564763613	0	1	0
chr5	146997574	146997874	chr5_146997574_146997874	0.0147594251159004	0.892014679574425	22.9130470286058	0.14647135752595	0	0	0
chr5	149903322	149903622	chr5_149903322_149903622	0.0117311781773174	0.892014679574425	42.251849259074604	0.116360977193255	0	0	0
chr5	156998442	156998742	chr5_156998442_156998742	0.0138425783937795	0.892014679574425	42.9977103176607	-0.118520158322742	0	0	0
chr5	157342790	157343090	chr5_157342790_157343090	0.0159946840926052	0.892014679574425	66.0520269077288	0.140475336596458	0	0	0
chr5	158251457	158251757	chr5_158251457_158251757	0.0128934479505377	0.892014679574425	30.3294203112588	0.152598425356979	0	0	0
chr5	16738226	16738526	chr5_16738226_16738526	0.013732471010461	0.892014679574425	34.225842806892	0.130680504955859	0	0	0
chr5	174178471	174178771	chr5_174178471_174178771	0.012103397449801	0.892014679574425	23.989402526025	-0.138718584104488	0	0	0
chr5	176149978	176150278	chr5_176149978_176150278	0.0117038012646515	0.892014679574425	26.9807221656601	-0.142125502270425	0	0	0
chr5	178266361	178266661	chr5_178266361_178266661	0.01557220287162	0.892014679574425	21.8996127855995	-0.146618808580063	0	0	0
chr5	25181472	25181772	chr5_25181472_25181772	0.0160385089324817	0.892014679574425	31.6566451177926	-0.143949154004976	0	0	0
chr5	32208693	32208993	chr5_32208693_32208993	0.0134162911769204	0.892014679574425	29.6052507569033	-0.155602696413043	0	0	0
chr5	40991465	40991765	chr5_40991465_40991765	0.0147664102659746	0.892014679574425	51.0329305288739	0.155100171988174	0	0	0
chr5	4144755	4145055	chr5_4144755_4145055	0.0126152628516591	0.892014679574425	32.5834157714151	-0.138980548787662	0	0	0
chr5	43643803	43644103	chr5_43643803_43644103	0.0140285114005929	0.892014679574425	35.7201362233399	-0.1236727860711	0	0	0
chr5	54191718	54192018	chr5_54191718_54192018	0.0144807309605006	0.892014679574425	36.3330434567209	-0.11833167510433	0	0	0
chr5	54992428	54992728	chr5_54992428_54992728	0.0126085132258035	0.892014679574425	25.8749017609508	-0.155244675146307	0	0	0
chr5	57032645	57032945	chr5_57032645_57032945	0.0153049984400115	0.892014679574425	28.2683588998123	-0.128867204703036	0	0	0
chr5	63296019	63296319	chr5_63296019_63296319	0.0136424936708867	0.892014679574425	70.0720997204534	0.128702216092479	0	0	0
chr5	63461635	63461935	chr5_63461635_63461935	0.0145088605326898	0.892014679574425	78.0035057751708	-0.129972417200799	0	0	0
chr5	65907914	65908214	chr5_65907914_65908214	0.0149075589544203	0.892014679574425	27.7385711992224	-0.136743213472932	0	0	0
chr5	68370908	68371208	chr5_68370908_68371208	0.0121713877371896	0.892014679574425	21.4856735861946	-0.170189655198953	0	0	0
chr5	72558962	72559262	chr5_72558962_72559262	0.0145431683342201	0.892014679574425	40.8057163915158	0.166869791870473	0	0	0
[truncated: 116,153 more rows]
