# Supplementary material for: Evaluation of chromatin accessibility in prefrontal cortex of individuals with schizophrenia
Source: Nat Commun. 2018 Aug 7;9:3121. doi: 10.1038/s41467-018-05379-y (PMC6081462; doi:10.1038/s41467-018-05379-y)
Supplement: Supplementary file 9 — Supplementary Data 6 [file 41467_2018_5379_MOESM9_ESM.xlsx]

## Sheet: tableS6
# GREAT version 3.0.0	Species assembly: hg19	Association rule: Basal+extension: 5000 bp upstream, 1000 bp downstream, 1000000 bp max extension, curated regulatory domains included
# Ontology	Term Name	Hyper Rank	Hyper Raw P-Value	Hyper FDR Q-Val	Hyper Fold Enrichment	Hyper Foreground Region Hits	Hyper Total Regions	Hyper Region Set Coverage	Hyper Foreground Gene Hits	Total Genes Annotated
PANTHER Pathway	Vitamin B6 metabolism	1	0.000529036	0.080413472	10.74109	4	44	0.004	2	3
BioCyc Pathway	L-carnitine biosynthesis	1	0.00008883165	0.029492107799999997	16.87886	4	28	0.004	1	3
MSigDB Pathway	Genes involved in Peptide ligand-binding receptors	3	0.0001092589	0.048073916	2.057528	33	1895	0.033	32	184
MSigDB Perturbation	Genes consistently up-regulated in mammary luminal progenitor cells both in mouse and human species.	2	0.000003349654	0.0056341180279999995	3.154544	22	824	0.022	17	58
TreeFam	TBC1D3, TBC1D3B, TBC1D3C, TBC1D3F, TBC1D3G, ...	1	5.25247e-7	0.004268157122	11.52702	8	82	0.008	6	7
Ensembl Genes	TBC1D3F	1	3.475334e-7	0.0062698500694	59.076	4	8	0.004	1	1
Ensembl Genes	TBC1D3	2	0.000001028602	0.009278504341	47.2608	4	10	0.004	1	1
