# Supplementary material for: Evaluation of chromatin accessibility in prefrontal cortex of individuals with schizophrenia
Source: Nat Commun. 2018 Aug 7;9:3121. doi: 10.1038/s41467-018-05379-y (PMC6081462; doi:10.1038/s41467-018-05379-y)
Supplement: Supplementary file 10 — Supplementary Data 7 [file 41467_2018_5379_MOESM10_ESM.xlsx]

## Sheet: tableS7
Sample	CORRECT_Box	amount__mg	sequencing.Index	PCR_cycles	transposase_batch	date_submitted	seq_order_ID	sequencing_lane_label	Number_of_lanes_sequenced	sequencing.length.SE.orPE	sequencing.machine.type	Processed.reads	Trimmed.reads	Too.short.reads	Trimmed.vs.Processed_reads	Processed.bases	Quality.trimmed.bases	Quality.trimmed.bases.Processed_bases_percentage	Trimmed.bases	trimmed.bases.Processed.bases_percentage	reads_passed_cutadapt	total_reads_processed_by_aligner	not_aligned.reads	unique_align.reads	multi_align.reads	aligned.total_percentage	reads.aligned.to.chrM	chrM.total.aligned_percentage	peak_calls_fdr01	normalized_peak_calls_fdr01	peak_calls_fdr05	peak_calls_fdr10	FRiP_sample_peaks_1FDR	FRiP_merged_peaks	NRF	PBC1	PBC2	Gender	Ethnicity	Age_of_Death	Brain_Weight_.in_grams	PMI_.in_hours	Dx	CDR	Year_of_Autopsy	Benzodiazepines	Anticonvulsants	AntipsychTyp	AntipsychAtyp
B100T1	14629	20	N706	10	11_1_2015	2016-02-25	3204	A_L007;B_L007	2	151PE	illumina.Hiseq2000	191302894	74533033	6101057	0.39	28886736994	2722700961	0.09	3967085172	0.14	185201837	185201837	7362046	103128835	74710956	0.96	69182559	0.37	32393	175	46852	60610	0.03	0.05	0.878	0.915	12.346	Female	Caucasian	85	1014	5	Control	3	1989	0	0	0	0
B101T1	14630	19	N707	9	11_1_2015	2016-02-25	3204	A_L007;B_L007	2	151PE	illumina.Hiseq2000	179294544	76671689	5293063	0.43	27073476144	2500118470	0.09	4150667608	0.15	174001481	174001481	6159051	85996572	81845858	0.96	84491384	0.49	36168	208	46898	57292	0.04	0.05	0.866	0.925	14.374	Male	Hispanic	65	1200	3.8	Control	0	1999	0	0	0	0
B102T1	14629	19	N708	10	11_1_2015	2016-02-25	3204	A_L007;B_L007	2	151PE	illumina.Hiseq2000	218517214	89111217	6795657	0.41	32996099314	2987902026	0.09	4672674626	0.14	211721557	211721557	9359180	110991913	91370464	0.96	89392874	0.42	34951	165	49500	63399	0.03	0.04	0.852	0.896	10.121	Female	Caucasian	79	1050	3.4	SCZ	1	1993	0	0	0	0
B103T1	14631	19	N701	11	11_1_2015	2016-02-25	3204	A_L008;B_L008	2	151PE	illumina.Hiseq2000	194385732	88182990	4369131	0.45	29352245532	2425254920	0.08	4764605460	0.16	190016601	190016601	12775413	103325450	73915738	0.93	65147307	0.34	1750	9	2915	4083	NA	0.02	0.837	0.873	8.219	Male	Caucasian	84	1576	32.3	SCZ	4	2004	0	0	1	0
B104T1	14631	20	N702	9	11_1_2015	2016-02-25	3204	A_L008;B_L008	2	151PE	illumina.Hiseq2000	114895380	45451953	3183736	0.4	17349202380	1515982890	0.09	2398547119	0.14	111711644	111711644	3386944	61891051	46433649	0.97	41907875	0.38	7382	66	10114	13144	0.01	0.03	0.91	0.95	21.665	Female	Caucasian	74	1226	16.6	SCZ	3	2008	0	0	1	0
B105T1	14630	19	N703	10	11_1_2015	2016-02-25	3204	A_L008;B_L008	2	151PE	illumina.Hiseq2000	188899148	85970976	4874815	0.46	28523771348	2401793897	0.08	4623303527	0.16	184024333	184024333	7578128	85515118	90931087	0.96	94981225	0.52	16073	87	20899	26330	0.01	0.02	0.842	0.911	11.984	Male	Caucasian	56	1650	13.5	SCZ	3	2002	0	0	0	0
B106T1	14630	19	N704	11	11_1_2015	2016-02-25	3204	A_L008;B_L008	2	151PE	illumina.Hiseq2000	208725652	94719936	5226874	0.45	31517573452	2832020752	0.09	5266206663	0.17	203498778	203498778	8078349	114826314	80594115	0.96	75557337	0.37	53711	264	74972	91907	0.06	0.06	0.823	0.864	7.675	Male	Caucasian	84	1211	4.1	Control	3	1997	0	0	0	0
B107T1	14629	19	N705	9	11_1_2015	2016-02-25	3204	A_L008;B_L008	2	151PE	illumina.Hiseq2000	199423678	81688244	5122282	0.41	30112975378	2603977985	0.09	4371368833	0.15	194301396	194301396	5965504	126273603	62062289	0.97	43332938	0.22	3574	18	5731	8807	0	0.03	0.911	0.936	16.495	Female	Caucasian	92	1078	3.5	Control	4	1995	0	0	0	0
B108T1	14629	20	N706	9	11_1_2015	2016-02-25	3204	A_L008;B_L008	2	151PE	illumina.Hiseq2000	200620834	87859961	5187537	0.44	30293745934	2641461683	0.09	4758599931	0.16	195433297	195433297	5031119	103207841	87194337	0.97	84801608	0.43	25061	128	36539	42084	0.02	0.03	0.884	0.936	16.715	Female	Caucasian	95	809	2.7	Control	2	1993	0	0	0	0
B109T1	14632	20	N707	9	11_1_2015	2016-02-25	3204	A_L008;B_L008	2	151PE	illumina.Hiseq2000	146739874	61176852	4245654	0.42	22157720974	2063372538	0.09	3365761077	0.15	142494220	142494220	7643699	84046387	50804134	0.95	41206908	0.29	19882	140	26401	33605	0.02	0.04	0.897	0.927	14.522	Male	Caucasian	58	1325	31.8	SCZ	1	1999	0	1	0	1
B10T1	14630	20	N702	10	6_1_2015	2015-09-30	2863	L007;L008	2	125PE	illumina.Hiseq2000	212561392	69656730	7173899	0.33	26782735392	2236535092	0.08	2637261374	0.1	205387493	205387493	7548025	93182712	104656756	0.96	102455936	0.5	37142	181	48370	61125	0.03	0.04	0.719	0.795	5.139	Female	African-American	74	1040	4.8	Control	0	2003	0	0	0	0
B110T1	14631	19	N708	10	11_1_2015	2016-02-25	3204	A_L008;B_L008	2	151PE	illumina.Hiseq2000	152650712	72835540	3314214	0.48	23050257512	1858711000	0.08	3902823820	0.17	149336498	149336498	4327333	65311263	79697902	0.97	87451275	0.59	35985	241	49293	64023	0.03	0.04	0.842	0.925	14.583	Male	Caucasian	38	1364	23.5	Control	0	2004	0	0	0	0
B111T1	14631	19	N701	10	11_1_2015	2016-03-04	3227	A_L001;B_L001	2	151PE	illumina.Hiseq2000	192258618	86562266	7475989	0.45	29031051318	3455502589	0.12	4642332777	0.16	184782629	184782629	6546824	100492554	77743251	0.96	71398464	0.39	17444	94	24433	31601	0.01	0.03	0.889	0.937	17.057	Female	African-American	94	1022	2.1	Control	0.5	2006	0	0	0	0
B112T1	14630	19	N702	10	11_1_2015	2016-03-04	3227	A_L001;B_L001	2	151PE	illumina.Hiseq2000	144433080	55636707	5867337	0.39	21809395080	2530895264	0.12	2768399962	0.13	138565743	138565743	3517683	64984526	70063534	0.97	73286074	0.53	8807	64	11527	14724	0.01	0.02	0.887	0.954	24.539	Female	Caucasian	73	1287	46.4	SCZ	1	2000	0	0	1	0
B113T1	14631	19	N703	10	11_1_2015	2016-03-04	3227	A_L001;B_L001	2	151PE	illumina.Hiseq2000	154335392	73118302	6446286	0.47	23304644192	2852724585	0.12	3958084787	0.17	147889106	147889106	4583474	79536718	63768914	0.97	58646806	0.4	21146	143	30986	42044	0.02	0.04	0.882	0.936	16.726	Female	Hispanic	76	1110	4.3	Control	1	2005	0	0	1	1
B114T1	14630	19	N704	10	11_1_2015	2016-03-04	3227	A_L001;B_L001	2	151PE	illumina.Hiseq2000	161882588	70691003	6903246	0.44	24444270788	2979138940	0.12	3790671931	0.16	154979342	154979342	5130367	81886933	67962042	0.97	64499504	0.42	17557	113	22384	27875	0.01	0.03	0.879	0.93	15.496	Male	African-American	76	1040	29.9	SCZ	2	1999	0	0	0	1
B115T1	14631	19	N705	10	11_1_2015	2016-03-04	3227	A_L001;B_L001	2	151PE	illumina.Hiseq2000	185956090	86075282	7759818	0.46	28079369590	3466925794	0.12	4681599589	0.17	178196272	178196272	8392333	94156714	75647225	0.95	72710160	0.41	29411	165	39893	49605	0.03	0.04	0.869	0.924	14.248	Female	Caucasian	61	1222	20.3	Control	0	2007	0	0	0	0
B116T1	14630	19	N706	10	11_1_2015	2016-03-04	3227	A_L001;B_L001	2	151PE	illumina.Hiseq2000	175938198	95146457	5668650	0.54	26566667898	3112815331	0.12	5303291375	0.2	170269548	170269548	6957566	71902887	91409095	0.96	99926029	0.59	25740	151	37358	43265	0.02	0.03	0.83	0.933	16.477	Male	Caucasian	52	810	27	SCZ	0	2003	0	0	0	0
B117T1	14631	19	N707	9	11_1_2015	2016-03-04	3227	A_L001;B_L001	2	151PE	illumina.Hiseq2000	157743578	69045964	5677271	0.44	23819280278	2647065326	0.11	3584046026	0.15	152066307	152066307	3899782	77025907	71140618	0.97	68546387	0.45	3906	26	7735	13238	0	0.02	0.901	0.959	27.579	Male	Caucasian	66	1168	10.8	Control	0.5	2007	1	0	0	0
B118T1	14629	19	N708	11	11_1_2015	2016-03-04	3227	A_L001;B_L001	2	151PE	illumina.Hiseq2000	184061788	88065645	6600080	0.48	27793329988	3327571721	0.12	4858132181	0.17	177461708	177461708	7619578	89631479	80210651	0.96	79170187	0.45	38229	215	54551	69444	0.04	0.05	0.859	0.917	12.813	Male	African-American	57	1277	32.3	SCZ	0.5	1994	0	0	1	0
B119T1	14632	19	N701	10	11_1_2015	2016-03-04	3227	A_L002;B_L002	2	151PE	illumina.Hiseq2000	215765314	103371187	7481416	0.48	32580562414	3908974406	0.12	5663922512	0.17	208283898	208283898	6480434	111327607	90475857	0.97	84567553	0.41	22894	110	32302	37098	0.02	0.03	0.881	0.933	15.934	Female	Caucasian	84	1084	3.7	SCZ	3	2003	0	0	0	0
B11T1	14630	18	N703	10	6_1_2015	2015-09-30	2863	L007;L008	2	125PE	illumina.Hiseq2000	313077494	118623083	11094950	0.38	39447764244	3427942993	0.09	4722205241	0.12	301982544	301982544	12529553	133600640	155852351	0.96	157621818	0.52	56703	188	73413	87643	0.04	0.05	0.811	0.892	9.828	Male	Caucasian	57	1377	21.4	SCZ	0	2000	0	0	0	1
B120T1	14630	20	N702	10	11_1_2015	2016-03-04	3227	A_L002;B_L002	2	151PE	illumina.Hiseq2000	167483792	68478685	7540349	0.41	25290052592	3298800459	0.13	3591625428	0.14	159943443	159943443	4200916	79134143	76608384	0.97	78446614	0.49	53444	334	70506	87264	0.05	0.05	0.874	0.933	16.26	Male	Caucasian	62	1440	43	SCZ	0	1996	1	0	0	1
B121T1	14630	19	N704	10	11_1_2015	2016-03-04	3227	A_L002;B_L002	2	151PE	illumina.Hiseq2000	184164822	86770754	6798439	0.47	27808888122	3341362129	0.12	4702644482	0.17	177366383	177366383	5213204	87744915	84408264	0.97	84103268	0.47	29215	165	41833	54529	0.03	0.04	0.858	0.92	13.482	Female	African-American	62	1132	7	Control	0	2002	0	0	0	0
B122T1	14631	19	N705	10	11_1_2015	2016-03-04	3227	A_L002;B_L002	2	151PE	illumina.Hiseq2000	210029516	94309814	8457802	0.45	31714456916	3811731770	0.12	4957402475	0.16	201571714	201571714	5522939	91241509	104807266	0.97	109547258	0.54	22326	111	32501	42745	0.02	0.03	0.84	0.93	15.588	Male	African-American	36	1098	17.5	Control	0	2006	0	0	0	0
B123T1	14630	19	N706	10	11_1_2015	2016-03-04	3227	A_L002;B_L002	2	151PE	illumina.Hiseq2000	168705198	77972171	6736368	0.46	25474484898	3241439393	0.13	4229058203	0.17	161968830	161968830	8399033	83721971	69847826	0.95	67119200	0.41	29215	180	40947	52385	0.03	0.04	0.878	0.928	14.958	Male	Caucasian	92	1070	26	SCZ	3	1999	0	0	1	1
B124T1	14631	19	N707	11	11_1_2015	2016-03-04	3227	A_L002;B_L002	2	151PE	illumina.Hiseq2000	198050144	112624908	5254636	0.57	29905571744	3585023808	0.12	6521093276	0.22	192795508	192795508	11732098	86636587	94426823	0.94	98013676	0.51	22298	116	33588	46258	0.02	0.03	0.795	0.877	8.579	Male	Hispanic	39	1098	9.4	Control	0	2006	0	0	0	0
B125T1	14630	20	N708	11	11_1_2015	2016-03-04	3227	A_L002;B_L002	2	151PE	illumina.Hiseq2000	212591906	107264499	6992321	0.5	32101377806	4017980997	0.13	6072120452	0.19	205599585	205599585	13532942	101064054	91002589	0.93	86851362	0.42	14750	72	20297	25905	0.01	0.03	0.849	0.907	11.422	Male	Caucasian	89	1054	7.7	SCZ	2	2001	0	0	0	0
B126T1	14629	19	N701	11	11_1_2015	2016-03-04	3227	A_L003;B_L003	2	151PE	illumina.Hiseq2000	168523192	68645841	7009067	0.41	25447001992	3230042597	0.13	3702778921	0.15	161514125	161514125	5665357	101097099	54751669	0.96	40524422	0.25	18501	115	23377	28645	0.02	0.04	0.892	0.92	13.151	Female	Caucasian	82	1021	49.9	SCZ	3	1992	0	0	0	0
B127T1	14630	20	N702	11	11_1_2015	2016-03-04	3227	A_L003;B_L003	2	151PE	illumina.Hiseq2000	177506536	86390645	5685161	0.49	26803486936	3154670267	0.12	4659297607	0.17	171821375	171821375	3920826	75313897	92586652	0.98	100132524	0.58	20687	120	30057	40224	0.01	0.03	0.839	0.926	14.763	Male	Caucasian	32	1054	27.3	SCZ	1	2000	0	0	1	1
B128T1	14629	16	N703	11	11_1_2015	2016-03-04	3227	A_L003;B_L003	2	151PE	illumina.Hiseq2000	171165432	77078500	7544660	0.45	25845980232	3418441794	0.13	4284588050	0.17	163620772	163620772	7039961	102772690	53808121	0.96	39796635	0.24	43360	265	60916	76026	0.06	0.06	0.89	0.917	12.696	Male	Caucasian	86	1119	14.5	Control	4	1993	0	0	0	0
B129T1	14631	19	N704	10	11_1_2015	2016-03-04	3227	A_L003;B_L003	2	151PE	illumina.Hiseq2000	187923326	83513731	6873645	0.44	28376422226	3380588130	0.12	4481520428	0.16	181049681	181049681	4602944	95296954	81149783	0.97	76939450	0.42	13283	73	19073	25054	0.01	0.03	0.888	0.943	19.076	Male	Caucasian	60	1222	21	Control	0.5	2007	0	0	0	0
B12T1	14630	19	N704	10	6_1_2015	2015-09-30	2863	L007;L008	2	125PE	illumina.Hiseq2000	283056736	84298048	8711455	0.3	35665148736	2847617045	0.08	3145475254	0.09	274345281	274345281	10471248	146344418	117529615	0.96	104225286	0.38	26075	95	34010	40467	0.02	0.03	0.85	0.898	10.321	Female	Caucasian	79	1049	6.8	Control	0	2001	0	0	0	0
B130T1	14631	20	N705	12	11_1_2015	2016-03-04	3227	A_L003;B_L003	2	151PE	illumina.Hiseq2000	179292018	78799495	8356439	0.44	27073094718	3692483057	0.14	4413161143	0.16	170935579	170935579	9443719	99352558	62139302	0.94	50920863	0.3	19711	115	28662	37446	0.02	0.04	0.784	0.815	5.745	Male	Caucasian	64	1278	10.4	Control	0	2006	0	0	0	0
B131T1	14629	19	N706	11	11_1_2015	2016-03-04	3227	A_L003;B_L003	2	151PE	illumina.Hiseq2000	144607956	61944699	5083461	0.43	21835801356	2529137299	0.12	3216542027	0.15	139524495	139524495	3864801	77846511	57813183	0.97	53245419	0.38	20544	147	28601	32662	0.02	0.04	0.903	0.945	19.868	Female	Caucasian	76	1038	21.2	SCZ	3	1995	0	0	0	0
B132T1	14629	19	N707	10	11_1_2015	2016-03-04	3227	A_L003;B_L003	2	151PE	illumina.Hiseq2000	149072034	59422137	5476104	0.4	22509877134	2567895590	0.11	3003270815	0.13	143595930	143595930	3079441	73171328	67345161	0.98	66675989	0.46	15485	108	21040	27900	0.01	0.03	0.901	0.953	23.823	Male	African-American	81	1149	28	SCZ	3	1994	0	0	0	0
B133T1	14631	19	N708	10	11_1_2015	2016-03-04	3227	A_L003;B_L003	2	151PE	illumina.Hiseq2000	186293308	78373085	7254195	0.42	28130289508	3415879928	0.12	4076869124	0.14	179039113	179039113	6322971	88692693	84023449	0.96	81947175	0.46	11793	66	16773	22036	0.01	0.02	0.857	0.941	19.004	Male	African-American	62	1260	10.1	Control	0	2004	0	0	0	0
B134T1	14630	19	N701	9	11_1_2015	2016-03-04	3227	A_L004;B_L004	2	151PE	illumina.Hiseq2000	171446298	68593279	6656919	0.4	25888390998	3199667678	0.12	3524122162	0.14	164789379	164789379	6235866	90116236	68437277	0.96	60731946	0.37	5126	31	7274	9138	0	0.02	0.909	0.956	25.946	Male	Caucasian	67	1112	48.3	SCZ	3	2002	1	1	0	1
B135T1	14629	20	N702	10	11_1_2015	2016-03-04	3227	A_L004;B_L004	2	151PE	illumina.Hiseq2000	174218664	72367743	7385628	0.42	26307018264	3619580273	0.14	3931027006	0.15	166833036	166833036	5868112	102385561	58579363	0.96	43850090	0.26	22109	133	33060	43874	0.02	0.04	0.91	0.938	17.364	Female	Caucasian	67	1179	4.6	Control	0	1988	0	0	0	0
B136T1	14629	19	N703	9	11_1_2015	2016-03-04	3227	A_L004;B_L004	2	151PE	illumina.Hiseq2000	149644732	59609852	7642153	0.4	22596354532	3090884130	0.14	3102185498	0.14	142002579	142002579	3488595	74841336	63672648	0.98	59249457	0.42	7399	52	13395	20423	0	0.02	0.91	0.956	25.34	Male	Caucasian	79	1286	8.7	Control	1	1994	1	0	0	0
B137T1	14630	19	N704	10	11_1_2015	2016-03-04	3227	A_L004;B_L004	2	151PE	illumina.Hiseq2000	171442286	71106180	6684514	0.41	25887785186	3200023235	0.12	3704467492	0.14	164757772	164757772	5241121	81030396	78486255	0.97	74907479	0.45	7449	45	10334	12970	0	0.02	0.87	0.948	21.493	Female	Caucasian	67	1180	29.9	SCZ	3	1996	0	0	0	0
B138T1	14632	19	N705	10	11_1_2015	2016-03-04	3227	A_L004;B_L004	2	151PE	illumina.Hiseq2000	174698084	73138452	8139607	0.42	26379410684	3535962228	0.13	3844292949	0.15	166558477	166558477	6863710	105113778	54580989	0.96	37297023	0.22	12562	75	18233	24277	0.01	0.03	0.905	0.93	15.053	Female	Caucasian	94	1128	5.1	Control	0	2010	0	0	0	0
B139T1	14630	20	N706	10	11_1_2015	2016-03-04	3227	A_L004;B_L004	2	151PE	illumina.Hiseq2000	173022560	74075665	7556984	0.43	26126406560	3436842959	0.13	3866878104	0.15	165465576	165465576	5593234	78584385	81287957	0.97	81406237	0.49	21250	128	28154	36010	0.02	0.03	0.879	0.945	20.068	Male	Caucasian	48	1260	25.5	SCZ	0.5	2002	0	0	0	1
B13T1	14630	18	N701	9	6_1_2015	2015-09-30	2863	L001;L002	2	125PE	illumina.Hiseq2000	255373752	83392916	8558584	0.33	32177092752	2675072919	0.08	3087892574	0.1	246815168	246815168	6999922	127028841	112786405	0.97	98224618	0.4	7332	30	10192	12710	0	0.02	0.866	0.94	18.245	Female	African-American	89	1042	9.1	AFF	1	2001	0	0	0	1
B13T2	14630	21	N702	11	11_1_2015	2015-12-07	3019	L007;L008	2	125PE	illumina.Hiseq2000	121066582	42963945	7621506	0.35	15254389332	2426363603	0.16	1679587374	0.11	113445076	113445076	2986625	56295407	54163044	0.97	49888638	0.44	20458	180	26831	34240	0.02	0.03	0.888	0.952	23.808	Male	Caucasian	59	1344	20.4	Control	0	2003	1	0	1	0
B140T1	14629	20	N707	10	11_1_2015	2016-03-04	3227	A_L004;B_L004	2	151PE	illumina.Hiseq2000	167291138	60075267	8053373	0.36	25260961838	3445445477	0.14	3096481687	0.12	159237765	159237765	6106913	93163464	59967388	0.96	48082764	0.3	15416	97	20455	24908	0.01	0.03	0.905	0.942	18.816	Male	Caucasian	83	1207	33.8	SCZ	1	1992	0	0	0	0
B141T1	14629	19	N708	10	11_1_2015	2016-03-04	3227	A_L004;B_L004	2	151PE	illumina.Hiseq2000	184869132	79818024	8796596	0.43	27915238932	3956406701	0.14	4404394724	0.16	176072536	176072536	4256950	91603800	80211786	0.98	77516223	0.44	26526	151	37215	47649	0.02	0.04	0.885	0.939	17.69	Female	Caucasian	85	1130	4.3	Control	0	1996	0	0	0	0
B142T1	14629	19	N701	10	11_1_2015	2016-03-04	3227	A_L005;B_L005	2	151PE	illumina.Hiseq2000	178531376	70516186	6962967	0.39	26958237776	3226999070	0.12	3654213727	0.14	171568409	171568409	5959605	92964530	72644274	0.97	66940787	0.39	22614	132	30724	38460	0.02	0.04	0.899	0.944	19.395	Female	African-American	73	1162	10.4	SCZ	1	1993	0	0	1	0
B143T1	14631	19	N702	11	11_1_2015	2016-03-04	3227	A_L005;B_L005	2	151PE	illumina.Hiseq2000	175977548	84305407	5673160	0.48	26572609748	3232082451	0.12	4647759504	0.17	170304388	170304388	14758964	87097104	68448320	0.91	63127776	0.37	11676	69	16935	19950	0.01	0.03	0.873	0.921	13.537	Female	Caucasian	68	1174	24	Control	0	2004	0	0	0	0
B144T1	14629	19	N703	10	11_1_2015	2016-03-04	3227	A_L005;B_L005	2	151PE	illumina.Hiseq2000	173566790	72948459	6934090	0.42	26208585290	3172337589	0.12	3849938685	0.15	166632700	166632700	4569276	93137009	68926415	0.97	63490163	0.38	35190	211	46432	57827	0.03	0.05	0.902	0.947	20.554	Male	Caucasian	73	1001	3.3	SCZ	3	1992	0	0	0	0
B145T1	14631	19	N704	11	11_1_2015	2016-03-04	3227	A_L005;B_L005	2	151PE	illumina.Hiseq2000	170803688	71952189	6481217	0.42	25791356888	3049218657	0.12	3793673637	0.15	164322471	164322471	8088792	76593820	79639859	0.95	81949206	0.5	13304	81	18467	24070	0.01	0.02	0.844	0.91	11.938	Male	Caucasian	42	1272	18.8	Control	0	2005	1	0	0	0
B146T1	14630	19	N705	10	11_1_2015	2016-03-04	3227	A_L005;B_L005	2	151PE	illumina.Hiseq2000	195424984	94796756	6194885	0.49	29509172584	3334642866	0.11	5132823028	0.17	189230099	189230099	3782367	87417806	98029926	0.98	104108215	0.55	22446	119	30664	39453	0.02	0.03	0.854	0.944	19.735	Male	Caucasian	85	1196	5.3	Control	0	2003	0	0	0	0
B147T1	14629	19	N706	9	11_1_2015	2016-03-04	3227	A_L005;B_L005	2	151PE	illumina.Hiseq2000	139493776	48038749	6736431	0.34	21063560176	2734127480	0.13	2387606232	0.11	132757345	132757345	2686074	63166633	66904638	0.98	69598766	0.52	18288	138	26348	34690	0.01	0.03	0.898	0.961	29.14	Female	Caucasian	71	1204	5.5	SCZ	1	1992	0	0	0	0
B148T1	14631	19	N707	9	11_1_2015	2016-03-04	3227	A_L005;B_L005	2	151PE	illumina.Hiseq2000	165082314	75258788	5774754	0.46	24927429414	2934814225	0.12	4035044399	0.16	159307560	159307560	5220631	83784302	70302627	0.97	66324253	0.42	16396	103	23562	31439	0.01	0.03	0.908	0.956	25.348	Male	Caucasian	86	1170	6.6	Control	2	2008	0	0	0	0
B149T1	14630	19	N708	9	11_1_2015	2016-03-04	3227	A_L005;B_L005	2	151PE	illumina.Hiseq2000	177429178	73813547	7329730	0.42	26791805878	3314024672	0.12	3830512646	0.14	170099448	170099448	4236527	84217006	81645915	0.98	80211731	0.47	9128	54	13574	18844	0.01	0.02	0.893	0.954	24.366	Male	African-American	86	1061	15.4	SCZ	3	1993	0	0	0	1
B14T1	14630	20	N702	12	6_1_2015	2015-09-30	2863	L001;L002	2	125PE	illumina.Hiseq2000	219920980	94738697	7329604	0.43	27710043480	2491229729	0.09	3773616135	0.14	212591376	212591376	6034100	103081344	103475932	0.97	101455124	0.48	56557	266	71874	85940	0.04	0.04	0.865	0.938	17.567	Male	Caucasian	92	1176	20	Control	0.5	2003	0	0	0	0
B150T1	14629	19	N701	10	11_1_2015	2016-03-04	3227	A_L006;B_L006	2	151PE	illumina.Hiseq2000	193527382	77361443	7526192	0.4	29222634682	3597644569	0.12	4128798911	0.14	186001190	186001190	8154342	118540997	59305851	0.96	39574392	0.21	14933	80	20937	27182	0.01	0.03	0.911	0.939	17.49	Male	Caucasian	79	1356	7.4	SCZ	3	2006	0	0	0	0
B151T1	14630	19	N702	9	11_1_2015	2016-03-04	3227	A_L006;B_L006	2	151PE	illumina.Hiseq2000	163559954	75516410	5459376	0.46	24697553054	2939860563	0.12	4077048044	0.17	158100578	158100578	3713161	94764464	59622953	0.98	48694290	0.31	21441	136	31108	40969	0.02	0.04	0.926	0.962	28.922	Female	Caucasian	90	876	1.8	Control	1	2003	0	0	0	0
B152T1	14630	19	N703	10	11_1_2015	2016-03-04	3227	A_L006;B_L006	2	151PE	illumina.Hiseq2000	147596332	58456384	6781388	0.4	22287046132	2804151201	0.13	3063893505	0.14	140814944	140814944	4330365	79978861	56505718	0.97	50190888	0.36	30033	213	39082	48514	0.04	0.05	0.911	0.946	19.877	Male	Asian	65	1462	36.8	SCZ	0	1996	0	0	1	0
B153T1	14630	19	N704	10	11_1_2015	2016-03-04	3227	A_L006;B_L006	2	151PE	illumina.Hiseq2000	166881144	69073962	6645332	0.41	25199052744	3148778950	0.12	3742741305	0.15	160235812	160235812	7106992	94215258	58913562	0.96	46398377	0.29	6124	38	8547	10657	0	0.02	0.903	0.938	17.406	Female	African-American	98	1314	48	SCZ	3	2003	0	0	0	1
B154T1	14630	19	N705	9	11_1_2015	2016-03-04	3227	A_L006;B_L006	2	151PE	illumina.Hiseq2000	172824762	71504833	7472838	0.41	26096539062	3239909895	0.12	3751994209	0.14	165351924	165351924	6143320	89253521	69955083	0.96	63481285	0.38	7782	47	9894	12254	0.01	0.02	0.901	0.951	22.723	Male	Caucasian	79	1069	46.7	SCZ	3	1993	1	0	1	0
B155T1	14629	19	N706	12	11_1_2015	2016-03-04	3227	A_L006;B_L006	2	151PE	illumina.Hiseq2000	204763016	97459662	6973463	0.48	30919215416	3874886164	0.13	5529386498	0.18	197789553	197789553	12106974	119099598	66582981	0.94	52490205	0.27	39476	200	59733	77241	0.04	0.05	0.836	0.866	7.789	Female	Caucasian	90	1003	4.2	Control	1	1991	0	0	0	0
B156T1	14631	19	N707	11	11_1_2015	2016-03-04	3227	A_L006;B_L006	2	151PE	illumina.Hiseq2000	190501760	86899932	6285650	0.46	28765765760	3392091130	0.12	4761604857	0.17	184216110	184216110	6414788	106390037	71411285	0.97	59925369	0.33	12322	67	17136	22165	0.01	0.03	0.878	0.919	13.101	Female	Caucasian	86	1004	11.5	Control	0.5	2008	1	0	0	0
B157T1	14631	19	N708	9	11_1_2015	2016-03-04	3227	A_L006;B_L006	2	151PE	illumina.Hiseq2000	165364608	66033206	6040161	0.4	24970055808	2940192185	0.12	3442620470	0.14	159324447	159324447	4604206	88149372	66570869	0.97	61059577	0.38	8344	52	10467	12797	0.01	0.02	0.916	0.961	28.423	Female	Hispanic	81	908	19.4	Control	1	2004	0	1	0	0
B158T1	14631	20	N701	10	11_1_2015	2016-03-04	3227	A_L007;B_L007	2	151PE	illumina.Hiseq2000	195525350	104843688	5299966	0.54	29524327850	3491796343	0.12	5933191851	0.2	190225384	190225384	4723829	87628244	97873311	0.98	104914791	0.55	24144	127	31862	40792	0.02	0.03	0.85	0.946	20.762	Male	Caucasian	53	1528	17.5	Control	0	2006	0	0	0	0
B159T1	14632	19	N702	8	11_1_2015	2016-03-04	3227	A_L007;B_L007	2	151PE	illumina.Hiseq2000	140687178	62935422	5972443	0.45	21243763878	2772009110	0.13	3320953700	0.16	134714735	134714735	4779035	66263676	63672024	0.96	65084826	0.48	26020	193	37108	48352	0.03	0.04	0.893	0.957	26.479	Female	Caucasian	95	1136	7.6	Control	0	2011	0	0	0	0
B15T1	14631	18	N703	10	6_1_2015	2015-09-30	2863	L001;L002	2	125PE	illumina.Hiseq2000	223397364	74262994	9252341	0.33	28148067864	2627953288	0.09	2723614173	0.1	214145023	214145023	6189461	101974010	105981552	0.97	104746247	0.49	41715	195	54678	65629	0.04	0.04	0.829	0.891	9.768	Male	Hispanic	58	1238	12.3	Control	0	2003	0	0	0	0
B160T1	14630	19	N703	9	11_1_2015	2016-03-04	3227	A_L007;B_L007	2	151PE	illumina.Hiseq2000	165470194	69967590	7170907	0.42	24985999294	3227489624	0.13	3696055973	0.15	158299287	158299287	6536282	92626536	59136469	0.96	47282616	0.3	5602	35	7836	10126	0	0.02	0.909	0.955	25.016	Female	African-American	85	1118	48.1	SCZ	4	2002	0	0	0	0
B161T1	14630	20	N704	10	11_1_2015	2016-03-04	3227	A_L007;B_L007	2	151PE	illumina.Hiseq2000	185222764	78759526	7604109	0.43	27968637364	3647953916	0.13	4264365980	0.15	177618655	177618655	9023323	105115680	63479652	0.95	50218267	0.28	28434	160	35746	42881	0.03	0.04	0.899	0.936	17.008	Male	Caucasian	93	1020	17.7	SCZ	3	1998	0	0	0	0
B162T1	14630	20	N705	9	11_1_2015	2016-03-04	3227	A_L007;B_L007	2	151PE	illumina.Hiseq2000	175761240	76306603	6476331	0.43	26539947240	3160964363	0.12	3938834257	0.15	169284909	169284909	4223322	85391660	79669927	0.98	79219335	0.47	27267	161	37450	42325	0.02	0.04	0.894	0.958	27.022	Male	Caucasian	68	1040	14.6	SCZ	1	1997	0	0	0	0
B163T1	14632	20	N706	9	11_1_2015	2016-03-04	3227	A_L007;B_L007	2	151PE	illumina.Hiseq2000	159396268	64489625	6243623	0.4	24068836468	2952439608	0.12	3245869173	0.13	153152645	153152645	3989769	84678648	64484228	0.97	58365192	0.38	20899	137	29071	33226	0.02	0.03	0.918	0.962	30.063	Male	Caucasian	101	1120	11.8	Control	0.5	2012	0	0	0	0
B164T1	14631	20	N707	9	11_1_2015	2016-03-04	3227	A_L007;B_L007	2	151PE	illumina.Hiseq2000	164081286	69733476	6916201	0.42	24776274186	3192085447	0.13	3691087804	0.15	157165085	157165085	5700143	83326684	68138258	0.96	61681225	0.39	14987	95	20694	23587	0.01	0.03	0.903	0.951	22.397	Male	Caucasian	74	1238	19.2	Control	0	2006	1	0	1	0
B165T1	14629	19	N708	10	11_1_2015	2016-03-04	3227	A_L007;B_L007	2	151PE	illumina.Hiseq2000	206646170	90774554	8642266	0.44	31203571670	4165993181	0.13	4995764337	0.16	198003904	198003904	6989107	108078823	82935974	0.96	76659550	0.39	31941	161	42996	52605	0.03	0.04	0.882	0.93	15.315	Male	Caucasian	84	1144	5.3	SCZ	9	1991	0	0	0	0
B166T1	14631	19	N701	10	11_1_2015	2016-03-04	3227	A_L008;B_L008	2	151PE	illumina.Hiseq2000	162391894	76712394	3887268	0.47	24521175994	2358815291	0.1	4095662876	0.17	158504626	158504626	5491231	84951905	68061490	0.97	63091588	0.4	15329	97	21614	25200	0.01	0.03	0.903	0.952	23.227	Male	Caucasian	47	1144	27	SCZ	0.5	2010	0	0	0	1
B167T1	14629	20	N702	10	11_1_2015	2016-03-04	3227	A_L008;B_L008	2	151PE	illumina.Hiseq2000	138435984	62950729	3550100	0.45	20903833584	2080693244	0.1	3305873336	0.16	134885884	134885884	4336795	68969706	61579383	0.97	61539650	0.46	27493	204	36419	45970	0.03	0.04	0.905	0.959	27.608	Male	Caucasian	74	1374	20.6	SCZ	4	1992	0	0	0	0
B168T1	14631	19	N703	10	11_1_2015	2016-03-04	3227	A_L008;B_L008	2	151PE	illumina.Hiseq2000	175553658	89238335	4871286	0.51	26508602358	2706564797	0.1	4867748014	0.18	170682372	170682372	5406979	86280716	78994677	0.97	77008122	0.45	15073	88	22462	30518	0.01	0.03	0.885	0.947	20.781	Male	Caucasian	62	1504	23.7	Control	0	2007	0	0	0	0
B169T1	14630	20	N704	10	11_1_2015	2016-03-04	3227	A_L008;B_L008	2	151PE	illumina.Hiseq2000	179583098	86046111	4864055	0.48	27117047798	2692850619	0.1	4604458427	0.17	174719043	174719043	4174833	75114706	95429504	0.98	105068248	0.6	37314	214	50228	63529	0.02	0.03	0.853	0.949	22.093	Male	Caucasian	68	1076	3.5	SCZ	3	2000	0	0	0	1
B16T1	14631	18	N704	10	6_1_2015	2015-09-30	2863	L001;L002	2	125PE	illumina.Hiseq2000	203398666	77755300	5932569	0.38	25628231916	2043969223	0.08	3031309051	0.12	197466097	197466097	6881395	100435646	90149056	0.97	82238905	0.42	13377	68	18511	23154	0.01	0.02	0.876	0.937	17.26	Male	Caucasian	58	1518	19.5	BP	0.5	2004	0	0	0	0
B170T1	14630	20	N705	10	11_1_2015	2016-03-04	3227	A_L008;B_L008	2	151PE	illumina.Hiseq2000	171478458	70293590	5803614	0.41	25893247158	2670446679	0.1	3574443618	0.14	165674844	165674844	6123333	82652705	76898806	0.96	74829618	0.45	29826	180	41163	51395	0.03	0.04	0.863	0.944	19.794	Female	African-American	49	1270	11.3	Control	0.5	2003	1	0	0	0
B171T1	14630	19	N706	10	11_1_2015	2016-03-04	3227	A_L008;B_L008	2	151PE	illumina.Hiseq2000	173440424	73610856	6943024	0.42	26189504024	3020011387	0.12	3886256063	0.15	166497400	166497400	8153282	87472353	70871765	0.95	67414144	0.4	33043	199	48218	55415	0.03	0.04	0.876	0.922	13.734	Male	Caucasian	66	1304	33.3	SCZ	1	1996	0	0	0	0
B172T1	14629	19	N707	10	11_1_2015	2016-03-04	3227	A_L008;B_L008	2	151PE	illumina.Hiseq2000	209682694	90864862	7009346	0.43	31662086794	3458559953	0.11	4895687506	0.15	202673348	202673348	5716919	116716485	80239944	0.97	74032812	0.37	56843	281	79001	96655	0.06	0.06	0.889	0.928	14.941	Female	Hispanic	74	969	3	Control	1	1991	0	0	0	0
B174T1	14630	19	N701	10	11_1_2015	2016-04-18	3359	A_L001;B_L001	2	151PE	illumina.Hiseq4000	208419774	98774299	6210900	0.47	31471385874	2800467758	0.09	5371290517	0.17	202208874	202208874	6158927	108219624	87830323	0.97	82721623	0.42	23432	116	32412	40460	0.02	0.03	0.88	0.93	16.55	Male	Caucasian	86	1401	14.1	SCZ	3	1997	0	1	1	0
B175T1	14631	20	N702	9	11_1_2015	2016-04-18	3359	A_L001;B_L001	2	151PE	illumina.Hiseq4000	160313892	72154905	5069549	0.45	24207397692	2145796801	0.09	3803456983	0.16	155244343	155244343	3666187	87042964	64535192	0.98	58494161	0.39	19392	125	27453	35416	0.02	0.04	0.91	0.96	26.95	Male	Caucasian	84	1164	11.4	Control	0.5	2005	0	0	0	0
B176T1	14631	20	N703	10	11_1_2015	2016-04-18	3359	A_L001;B_L001	2	151PE	illumina.Hiseq4000	146589268	66656309	5970173	0.45	22134979468	2282806984	0.1	3654554947	0.17	140619095	140619095	6386258	83820271	50412566	0.95	40189613	0.3	11199	80	14959	18410	0.01	0.03	0.88	0.92	13.91	Male	Hispanic	85	1020	16.2	Control	2	2008	1	0	0	0
B177T1	14629	20	N704	10	11_1_2015	2016-04-18	3359	A_L001;B_L001	2	151PE	illumina.Hiseq4000	159609960	68404994	5606253	0.43	24101103960	2160795338	0.09	3588470344	0.15	154003707	154003707	4127981	82921104	66954622	0.97	63292810	0.42	27171	176	35459	44033	0.03	0.04	0.89	0.94	18.26	Male	African-American	84	1051	10.8	SCZ	3	1992	0	0	0	0
B178T1	14630	20	N705	10	11_1_2015	2016-04-18	3359	A_L001;B_L001	2	151PE	illumina.Hiseq4000	190348270	95701494	6102408	0.5	28742588770	2709714471	0.09	5344974192	0.19	184245862	184245862	4790106	91330298	88125458	0.97	89943305	0.5	28670	156	41460	47376	0.02	0.03	0.86	0.93	14.44	Male	Caucasian	41	1157	23.1	SCZ	0.5	2000	0	0	0	1
B179T1	14629	20	N706	9	11_1_2015	2016-04-18	3359	A_L001;B_L001	2	151PE	illumina.Hiseq4000	146599040	71606538	4159065	0.49	22136455040	1951950291	0.09	3913993895	0.18	142439975	142439975	3862287	78180822	60396866	0.97	55380378	0.4	7463	52	9488	11655	0.01	0.02	0.91	0.96	30.99	Male	Caucasian	82	1081	48.3	SCZ	3	1992	0	0	0	0
B17T1	14629	20	N701	12	11_1_2015	2015-12-07	3019	L001;L002	2	125PE	illumina.Hiseq2000	300895610	140193884	11075136	0.47	42384862260	4627772186	0.11	7167767665	0.17	289820474	289820474	23588326	157537007	108695141	0.92	93785450	0.32	48684	168	66759	81544	0.05	0.06	0.798	0.836	6.391	Male	Caucasian	66	1239	12.1	SCZ	1	1994	0	0	0	0
B180T1	14631	20	N707	9	11_1_2015	2016-04-18	3359	A_L001;B_L001	2	151PE	illumina.Hiseq4000	178681630	85354131	5668501	0.48	26980926130	2364926290	0.09	4600160059	0.17	173013129	173013129	3551035	84343777	85118317	0.98	88629511	0.52	26909	156	37861	47864	0.02	0.03	0.88	0.95	23.49	Male	Caucasian	43	1472	20	Control	0	2005	0	1	0	0
B181T1	14629	19	N708	9	11_1_2015	2016-04-18	3359	A_L001;B_L001	2	151PE	illumina.Hiseq4000	159251566	67823845	5761954	0.43	24046986466	2249111062	0.09	3595421140	0.15	153489612	153489612	4762594	87630819	61096199	0.97	54697689	0.37	5608	37	8386	11130	0	0.02	0.92	0.96	27.94	Male	Caucasian	88	1084	7.7	Control	3	1995	0	0	0	0
B182T1	14631	20	N701	9	11_1_2015	2016-04-18	3359	A_L002;B_L002	2	151PE	illumina.Hiseq4000	163333668	76223919	5411563	0.47	24663383868	2333833923	0.09	4176016860	0.17	157922105	157922105	6641531	84659873	66620701	0.96	60701160	0.4	8420	53	12127	15472	0.01	0.02	0.9	0.95	20.03	Male	African-American	77	1214	15.7	Control	0.5	2007	1	0	0	0
B183T1	14629	20	N702	12	11_1_2015	2016-04-18	3359	A_L002;B_L002	2	151PE	illumina.Hiseq4000	156588896	75662239	3914946	0.48	23644923296	2080053458	0.09	4191092847	0.18	152673950	152673950	5796564	81287921	65589465	0.96	63517160	0.43	23796	156	32323	41685	0.02	0.04	0.86	0.9	10.4	Female	Caucasian	75	1472	5.6	SCZ	2	1992	0	0	0	0
B184T1	14630	19	N703	12	11_1_2015	2016-04-18	3359	A_L002;B_L002	2	151PE	illumina.Hiseq4000	170680646	86762059	5576073	0.51	25772777546	2698496164	0.1	5091277705	0.2	165104573	165104573	18852590	105813719	40438264	0.89	19814524	0.14	30561	185	48153	65864	0.03	0.06	0.83	0.84	6.51	Male	African-American	59	1221	6.4	SCZ	1	1998	0	0	0	0
B185T1	14631	20	N704	9	11_1_2015	2016-04-18	3359	A_L002;B_L002	2	151PE	illumina.Hiseq4000	181823030	94026062	4874330	0.52	27455277530	2446781982	0.09	5282685397	0.19	176948700	176948700	4685970	84286350	87976380	0.97	91322448	0.53	18774	106	26781	34776	0.01	0.03	0.86	0.96	25.39	Male	Caucasian	24	1300	20	Control	0	2004	1	0	0	0
B186T1	14630	20	N705	9	11_1_2015	2016-04-18	3359	A_L002;B_L002	2	151PE	illumina.Hiseq4000	172547840	72173947	6439075	0.42	26054723840	2547932639	0.1	3937577521	0.15	166108765	166108765	4682035	97665801	63760929	0.97	53337828	0.33	30191	182	41055	50659	0.03	0.04	0.9	0.95	22.26	Female	African-American	53	1130	6.3	SCZ	0.5	2001	0	0	0	1
B187T1	14629	20	N706	9	11_1_2015	2016-04-18	3359	A_L002;B_L002	2	151PE	illumina.Hiseq4000	151510816	71359715	5332710	0.47	22878133216	2357615628	0.1	4049659809	0.18	146178106	146178106	4713919	91334488	50129699	0.97	37745612	0.27	14957	102	21709	28396	0.01	0.04	0.92	0.95	22.47	Female	Caucasian	86	1091	33.3	SCZ	3	1991	0	0	0	0
B188T1	14629	20	N707	9	11_1_2015	2016-04-18	3359	A_L002;B_L002	2	151PE	illumina.Hiseq4000	160445822	78360648	5123863	0.49	24227319122	2273879584	0.09	4366962116	0.18	155321959	155321959	3924267	82116995	69280697	0.97	66500882	0.44	15362	99	21464	27188	0.01	0.03	0.88	0.95	20.77	Female	African-American	94	852	5.3	Control	0.5	1993	0	0	0	0
B189T1	14631	20	N708	10	11_1_2015	2016-04-18	3359	A_L002;B_L002	2	151PE	illumina.Hiseq4000	168034370	79534168	4851038	0.47	25373189870	2153924831	0.08	4250044647	0.17	163183332	163183332	3926157	79201533	80055642	0.98	82286180	0.52	24421	150	33527	43461	0.02	0.03	0.88	0.94	19.74	Male	Caucasian	27	1356	13	Control	0	2005	1	0	0	0
B18T1	14631	19	N703	11	11_1_2015	2015-12-07	3019	L001;L002	2	125PE	illumina.Hiseq2000	123919470	53371965	7391689	0.43	15613853220	2196718883	0.14	2287908096	0.15	116527781	116527781	4688672	58991238	52847871	0.96	47066341	0.4	9539	82	14228	19571	0.01	0.03	0.896	0.952	23.466	Female	Caucasian	85	1128	5	Control	0	2009	0	0	0	0
B190T1	14632	20	N701	10	11_1_2015	2016-04-18	3359	A_L003;B_L003	2	151PE	illumina.Hiseq4000	193366760	86041496	6227656	0.44	29198380760	2675234601	0.09	4596553421	0.16	187139104	187139104	6560693	96772020	83806391	0.96	82333086	0.46	29118	156	39689	44511	0.03	0.04	0.87	0.93	15.33	Female	Caucasian	94	1094	11.1	Control	2	2012	0	0	0	0
B191T1	14631	19	N702	10	11_1_2015	2016-04-18	3359	A_L003;B_L003	2	151PE	illumina.Hiseq4000	153724768	76252432	3173750	0.5	23212439968	1754553687	0.08	3978121914	0.17	150551018	150551018	3596928	63873198	83080892	0.98	90707318	0.62	13055	87	16755	21422	0.01	0.02	0.86	0.95	25.82	Male	Hispanic	42	1366	19.9	Control	0	2006	0	0	0	0
B192T1	14632	19	N703	9	11_1_2015	2016-04-18	3359	A_L003;B_L003	2	151PE	illumina.Hiseq4000	164171522	68689042	5194758	0.42	24789899822	2239268601	0.09	3649253285	0.15	158976764	158976764	9624900	102782233	46569631	0.94	28824413	0.19	6195	39	22426	45527	NA	0.02	0.92	0.95	23	Male	Caucasian	54	1500	18	Control	0	1996	0	0	0	0
B193T1	14630	19	N704	9	11_1_2015	2016-04-18	3359	A_L003;B_L003	2	151PE	illumina.Hiseq4000	143467870	64644066	3532530	0.45	21663648370	1708032701	0.08	3341795195	0.15	139935340	139935340	3375562	68906990	67652788	0.98	67314632	0.49	922	7	1675	2495	NA	0.01	0.9	0.96	32.05	Female	Caucasian	91	1196	48.8	SCZ	3	2003	0	0	0	1
B194T1	14630	19	N705	10	11_1_2015	2016-04-18	3359	A_L003;B_L003	2	151PE	illumina.Hiseq4000	192406988	83386157	6521952	0.43	29053455188	2696847867	0.09	4421306701	0.15	185885036	185885036	5322220	103796820	76765996	0.97	71177815	0.39	32410	174	44816	50827	0.03	0.04	0.88	0.93	14.9	Male	Caucasian	60	1368	28.8	Control	0	2002	1	0	0	0
B195T1	14629	19	N706	10	11_1_2015	2016-04-18	3359	A_L003;B_L003	2	151PE	illumina.Hiseq4000	155100874	61881804	4982132	0.4	23420231974	2022982135	0.09	3124784930	0.13	150118742	150118742	3784802	74435157	71898783	0.97	72109004	0.49	21563	144	30804	35410	0.02	0.03	0.89	0.95	20.94	Male	Caucasian	76	1283	49.5	SCZ	2	1995	0	0	0	0
B196T1	14629	19	N707	9	11_1_2015	2016-04-18	3359	A_L003;B_L003	2	151PE	illumina.Hiseq4000	157952486	64178239	5855179	0.41	23850825386	2291508493	0.1	3373150202	0.14	152097307	152097307	3693389	85257829	63146089	0.98	57581360	0.39	15555	102	20026	24876	0.01	0.03	0.91	0.95	22.52	Male	Caucasian	83	1166	25.5	SCZ	3	1992	0	0	0	0
B197T1	14630	20	N708	10	11_1_2015	2016-04-18	3359	A_L003;B_L003	2	151PE	illumina.Hiseq4000	169255048	74250585	4783180	0.44	25557512248	2232060525	0.09	3946662756	0.15	164471868	164471868	5503836	93467058	65500974	0.97	56024328	0.35	7046	43	8753	10781	0	0.02	0.89	0.95	21.01	Male	Hispanic	65	1328	46.1	SCZ	1	2000	0	0	1	0
B198T1	14630	19	N701	9	11_1_2015	2016-04-18	3359	A_L004;B_L004	2	151PE	illumina.Hiseq4000	184937384	104014152	3149989	0.56	27925544984	2593291261	0.09	6155861193	0.22	181787395	181787395	5534843	130072940	46179612	0.97	16251119	0.09	2579	14	4014	5302	NA	0.03	0.94	0.96	25.78	Female	Caucasian	59	1355	10.3	SCZ	1	1998	1	1	0	0
B199T1	14630	19	N702	10	11_1_2015	2016-04-18	3359	A_L004;B_L004	2	151PE	illumina.Hiseq4000	151253808	66720602	4690954	0.44	22839325008	2107399828	0.09	3592627018	0.16	146562854	146562854	5223452	84938858	56400544	0.96	48519675	0.34	20759	142	25589	30649	0.02	0.04	0.91	0.95	20.09	Male	Caucasian	76	1042	16.6	SCZ	2	2000	0	0	0	0
B19T1	14630	21	N704	11	11_1_2015	2015-12-07	3019	L001;L002	2	125PE	illumina.Hiseq2000	125021420	48090478	4968398	0.38	15752698920	1771653877	0.11	1964835025	0.12	120053022	120053022	4636985	60081288	55334749	0.96	51505263	0.43	12383	103	17242	22361	0.01	0.03	0.893	0.951	22.578	Male	Asian	69	1046	7.4	Control	0	2001	0	0	0	0
B1T2	14629	18	N701	8	6_1_2015	2015-09-30	2863	L007;L005;L006	3	125PE	illumina.Hiseq2000	314061029	100150105	8459713	0.32	36496814979	2653092844	0.07	3928957707	0.11	305601316	305601316	11582517	206191128	87827671	0.96	32917459	0.11	4724	16	9666	16821	0	0.03	0.91	0.945	20.062	Female	Caucasian	70	1178	12.3	BP	1	1990	0	1	1	0
B200T1	14630	19	N703	10	11_1_2015	2016-04-18	3359	A_L004;B_L004	2	151PE	illumina.Hiseq4000	157858026	67554444	6578590	0.43	23836561926	2479321818	0.1	3661982265	0.15	151279436	151279436	4385200	87396335	59497901	0.97	52358124	0.36	22255	147	28385	34556	0.02	0.04	0.89	0.93	14.62	Male	Caucasian	84	1135	2.9	Control	4	1999	0	0	0	0
B201T1	14631	20	N704	11	11_1_2015	2016-04-18	3359	A_L004;B_L004	2	151PE	illumina.Hiseq4000	196823250	92149134	6817659	0.47	29720310750	2980307222	0.1	5151765331	0.17	190005591	190005591	8122414	113133041	68750136	0.96	58294834	0.32	48270	254	68856	84968	0.05	0.06	0.86	0.89	9.31	Male	Caucasian	93	1104	3.5	Control	0	2008	0	0	0	0
B202T1	14631	20	N705	9	11_1_2015	2016-04-18	3359	A_L004;B_L004	2	151PE	illumina.Hiseq4000	168236758	78265345	5067564	0.47	25403750458	2337820707	0.09	4268117672	0.17	163169194	163169194	3989729	89824450	69355015	0.98	64418120	0.4	17538	107	24438	31636	0.02	0.03	0.91	0.95	24.05	Male	Caucasian	68	1044	2.8	Control	0.5	2005	1	0	0	1
B203T1	14630	19	N706	9	11_1_2015	2016-04-18	3359	A_L004;B_L004	2	151PE	illumina.Hiseq4000	139185578	61070750	4966895	0.44	21017022278	1992773150	0.09	3249177158	0.15	134218683	134218683	3572891	63569865	67075927	0.97	68357944	0.52	12811	95	17227	22295	0.01	0.02	0.89	0.95	24.41	Male	African-American	58	1384	12	SCZ	3	2000	0	0	1	0
B204T1	14629	19	N707	9	11_1_2015	2016-04-18	3359	A_L004;B_L004	2	151PE	illumina.Hiseq4000	158896554	65696179	5945118	0.41	23993379654	2330292436	0.1	3488092178	0.15	152951436	152951436	4102443	89575933	59273060	0.97	50895037	0.34	14293	93	18335	22492	0.01	0.03	0.91	0.95	22.13	Male	Caucasian	73	1339	50.8	SCZ	3	1992	0	0	0	0
B205T1	14631	20	N708	10	11_1_2015	2016-04-18	3359	A_L004;B_L004	2	151PE	illumina.Hiseq4000	163750090	72351027	4931989	0.44	24726263590	2225787890	0.09	3886567693	0.16	158818101	158818101	3767728	79949057	75101316	0.98	75215622	0.49	20674	130	28501	36426	0.02	0.03	0.89	0.95	20.38	Male	African-American	59	1168	5.7	Control	0	2006	1	0	1	1
B206T1	14631	19	N701	9	11_1_2015	2016-04-18	3359	A_L005;B_L005	2	151PE	illumina.Hiseq4000	161626914	68913552	5993368	0.43	24405664014	2420425971	0.1	3750192141	0.15	155633546	155633546	5990823	80582797	69059926	0.96	67547039	0.45	11452	74	15857	19885	0.01	0.02	0.9	0.96	24.76	Female	Caucasian	59	1440	29.9	SCZ	0.5	2011	0	1	0	1
B207T1	14630	19	N702	10	11_1_2015	2016-04-18	3359	A_L005;B_L005	2	151PE	illumina.Hiseq4000	158738816	74716571	5262316	0.47	23969561216	2262349807	0.09	4006865428	0.17	153476500	153476500	5097314	76190055	72189131	0.97	71256307	0.48	23815	155	34429	39863	0.02	0.03	0.86	0.94	18.8	Male	Hispanic	95	992	4.1	Control	0.5	1999	0	0	0	0
B208T1	14632	19	N703	9	11_1_2015	2016-04-18	3359	A_L005;B_L005	2	151PE	illumina.Hiseq4000	137564538	54496365	6389948	0.4	20772245238	2266437065	0.11	2941674988	0.14	131174590	131174590	5149542	80494437	45530611	0.96	35510711	0.28	11854	90	16597	20858	0.01	0.03	0.92	0.95	23.67	Male	Caucasian	72	932	43.6	SCZ	0.5	2007	0	0	0	1
B209T1	14630	20	N704	10	11_1_2015	2016-04-18	3359	A_L005;B_L005	2	151PE	illumina.Hiseq4000	159809542	70908912	5339855	0.44	24131240842	2278380336	0.09	3859196699	0.16	154469687	154469687	4608827	88511933	61348927	0.97	52666833	0.35	9129	59	12546	15604	0.01	0.03	0.91	0.95	20.12	Male	Caucasian	85	1042	15.2	SCZ	0	2001	0	0	0	1
B20T2	14631	21	N705	10	11_1_2015	2015-12-07	3109	L002	1	125PE	illumina.Hiseq4000	165210920	78875923	3424290	0.48	24946848920	1988111907	0.08	4197499727	0.17	161786630	161786630	4608525	74015529	83162576	0.97	88354420	0.55	18233	113	24026	30274	0.01	0.03	0.857	0.933	16.216	Male	Caucasian	71	1410	21.7	Control	0	2005	0	0	0	0
B210T1	14630	19	N705	10	11_1_2015	2016-04-18	3359	A_L005;B_L005	2	151PE	illumina.Hiseq4000	186046812	90029858	6565769	0.48	28093068612	2896591683	0.1	5070785344	0.18	179481043	179481043	6450103	92223519	80807421	0.96	78415320	0.45	19311	108	28663	38683	0.02	0.03	0.87	0.93	14.18	Female	Caucasian	102	1026	7.1	Control	0	1996	0	0	0	0
B211T1	14630	17	N706	9	11_1_2015	2016-04-18	3359	A_L005;B_L005	2	151PE	illumina.Hiseq4000	156279138	68310802	5681564	0.44	23598149838	2325262756	0.1	3677247463	0.16	150597574	150597574	5280510	83841806	61475258	0.96	57260614	0.39	7534	50	10508	13736	0.01	0.02	0.91	0.96	25.61	Female	African-American	97	1338	31.7	SCZ	3	2003	0	0	0	0
B212T1	14631	19	N707	10	11_1_2015	2016-04-18	3359	A_L005;B_L005	2	151PE	illumina.Hiseq4000	181211118	82229374	5992312	0.45	27362878818	2646011403	0.1	4478172287	0.16	175218806	175218806	4897019	103593702	66728085	0.97	54838160	0.32	29620	169	43405	56429	0.03	0.04	0.9	0.94	18.77	Male	African-American	92	846	3.2	Control	3	2005	0	0	0	0
B213T1	14630	19	N708	10	11_1_2015	2016-04-18	3359	A_L005;B_L005	2	151PE	illumina.Hiseq4000	185380770	89533657	6129243	0.48	27992496270	2794634810	0.1	4951284666	0.18	179251527	179251527	5611820	105895919	67743788	0.97	55531495	0.32	20469	114	29194	38218	0.02	0.04	0.9	0.94	16.89	Male	Caucasian	93	1100	4.2	Control	0.5	2003	0	0	0	0
B214T1	14631	19	N701	9	11_1_2015	2016-04-18	3359	A_L006;B_L006	2	151PE	illumina.Hiseq4000	136965872	59121978	5165751	0.43	20681846672	2113622817	0.1	3212317064	0.16	131800121	131800121	4592965	78135757	49071399	0.97	38736514	0.3	16634	126	26426	37137	0.01	0.04	0.91	0.95	21.01	Male	African-American	60	874	47.5	SCZ	1	2010	0	0	1	0
B215T1	14629	20	N702	11	11_1_2015	2016-04-18	3359	A_L006;B_L006	2	151PE	illumina.Hiseq4000	155269516	72872304	5266278	0.47	23445696916	2357261087	0.1	3980497671	0.17	150003238	150003238	8011213	88595941	53396084	0.95	45138470	0.32	41318	275	54273	66832	0.05	0.06	0.87	0.9	10.78	Male	Caucasian	73	1309	7.9	SCZ	2	1994	0	0	1	0
B216T1	14631	19	N703	10	11_1_2015	2016-04-18	3359	A_L006;B_L006	2	151PE	illumina.Hiseq4000	138336480	65731325	5135493	0.48	20888808480	2195504567	0.11	3668463186	0.18	133200987	133200987	7421292	74916739	50862956	0.94	42347980	0.34	8133	61	11277	14236	0.01	0.03	0.89	0.93	15.61	Male	Hispanic	51	1260	31.9	SCZ	1	2005	1	0	1	1
B217T1	14631	19	N704	10	11_1_2015	2016-04-18	3359	A_L006;B_L006	2	151PE	illumina.Hiseq4000	185140230	101324940	5063078	0.55	27956174730	2709806079	0.1	5783231861	0.21	180077152	180077152	8097333	87649472	84330347	0.96	85425741	0.5	22159	123	31072	39782	0.02	0.03	0.84	0.92	12.87	Male	Caucasian	66	1370	23.9	Control	0	2005	0	0	0	0
B218T1	14630	20	N705	10	11_1_2015	2016-04-18	3359	A_L006;B_L006	2	151PE	illumina.Hiseq4000	199120288	89454760	6255442	0.45	30067163488	2677741144	0.09	4692314942	0.16	192864846	192864846	5696866	95890444	91277536	0.97	92508221	0.49	27887	145	39580	50541	0.02	0.03	0.88	0.93	16.35	Female	African-American	56	1236	43.5	SCZ	0.5	2010	1	0	1	0
B219T1	14629	19	N706	11	11_1_2015	2016-04-18	3359	A_L006;B_L006	2	151PE	illumina.Hiseq4000	169051030	81932635	5383421	0.48	25526705530	2548374120	0.1	4570097314	0.18	163667609	163667609	8598614	97128368	57940627	0.95	46624678	0.3	10681	65	15633	20888	0.01	0.03	0.87	0.9	10.19	Female	Caucasian	82	1010	3.8	Control	0	1995	0	0	0	0
B21T1	14629	21	N706	12	11_1_2015	2015-12-07	3019	L001;L002	2	125PE	illumina.Hiseq2000	196747548	97986793	9415478	0.5	24790191048	3181714415	0.13	4354777918	0.18	187332070	187332070	9724139	94316949	83290982	0.95	72877994	0.39	33243	178	47097	60604	0.02	0.04	0.876	0.938	17.454	Male	Caucasian	86	1221	5.3	SCZ	0.5	1994	0	0	0	0
B220T1	14629	19	N707	10	11_1_2015	2016-04-18	3359	A_L006;B_L006	2	151PE	illumina.Hiseq4000	173354670	84801774	5413711	0.49	26176555170	2583598146	0.1	4753288395	0.18	167940959	167940959	5155953	98696864	64088142	0.97	55037904	0.34	22723	135	31967	40534	0.02	0.04	0.89	0.93	14.64	Female	Caucasian	77	1398	3.8	Control	0.5	1991	0	0	0	0
B221T1	14630	19	N708	10	11_1_2015	2016-04-18	3359	A_L006;B_L006	2	151PE	illumina.Hiseq4000	168724834	77114504	5867812	0.46	25477449934	2468698422	0.1	4133798999	0.16	162857022	162857022	5868764	90331150	66657108	0.96	60177035	0.38	17340	106	23247	29261	0.02	0.03	0.89	0.94	16.61	Male	Caucasian	61	912	18.8	Control	0	1989	0	0	0	0
B222T1	14630	19	N701	10	11_1_2015	2016-04-18	3359	A_L007;B_L007	2	151PE	illumina.Hiseq4000	212370624	114109366	5585109	0.54	32067964224	3195826499	0.1	6600728429	0.21	206785515	206785515	6508468	103816775	96460272	0.97	94983580	0.47	25722	124	35624	45106	0.02	0.03	0.86	0.94	17.59	Male	Caucasian	76	1164	2.9	Control	0.5	2002	1	0	1	0
B223T1	14630	19	N702	10	11_1_2015	2016-04-18	3359	A_L007;B_L007	2	151PE	illumina.Hiseq4000	137821134	61046108	5472922	0.44	20810991234	2190932751	0.11	3277955006	0.16	132348212	132348212	6204538	66231699	59911975	0.95	59018264	0.47	21195	160	29799	34424	0.02	0.03	0.87	0.92	13.16	Male	Caucasian	68	1216	8.9	SCZ	2	2002	0	0	0	0
B224T1	14629	19	N703	10	11_1_2015	2016-04-18	3359	A_L007;B_L007	2	151PE	illumina.Hiseq4000	147546296	66278378	5770703	0.45	22279490696	2236535302	0.1	3561148212	0.16	141775593	141775593	5581370	67969037	68225186	0.96	69084636	0.51	10670	75	15307	20176	0.01	0.02	0.88	0.94	17.46	Female	Caucasian	89	1210	4.8	Control	0	1992	0	0	0	0
B225T1	14629	19	N704	9	11_1_2015	2016-04-18	3359	A_L007;B_L007	2	151PE	illumina.Hiseq4000	164035660	66986376	4997731	0.41	24769384660	2169035644	0.09	3441092421	0.14	159037929	159037929	4627566	91381778	63028585	0.97	55462867	0.36	6597	41	8425	10496	0	0.02	0.92	0.96	28.41	Female	Caucasian	71	1055	14.4	SCZ	1	1990	0	0	0	0
B226T1	14631	20	N705	9	11_1_2015	2016-04-18	3359	A_L007;B_L007	2	151PE	illumina.Hiseq4000	180798298	77565893	6439485	0.43	27300542998	2696742333	0.1	4124746978	0.15	174358813	174358813	4261203	103466503	66631107	0.98	55791298	0.33	17451	100	25251	33195	0.02	0.03	0.91	0.95	22.75	Male	Caucasian	54	1482	14.8	SCZ	0.5	2009	0	0	0	1
B227T1	14630	19	N706	10	11_1_2015	2016-04-18	3359	A_L007;B_L007	2	151PE	illumina.Hiseq4000	165065010	77016781	5769352	0.47	24924816510	2452928248	0.1	4154377526	0.17	159295658	159295658	6112032	81864644	71318982	0.96	70580347	0.46	18514	116	25290	32393	0.02	0.03	0.88	0.93	15.85	Female	Caucasian	62	1492	25.8	SCZ	3	2002	0	1	0	1
B228T1	14631	19	N707	10	11_1_2015	2016-04-18	3359	A_L007;B_L007	2	151PE	illumina.Hiseq4000	144172352	67529128	4061599	0.47	21770025152	1994315128	0.09	3642458615	0.17	140110753	140110753	6290595	80414860	53405298	0.96	44001286	0.33	6780	48	10654	15153	0	0.03	0.92	0.95	22.21	Male	Hispanic	46	1164	14.8	Control	0	2006	0	0	0	0
B229T1	14629	19	N708	11	11_1_2015	2016-04-18	3359	A_L007;B_L007	2	151PE	illumina.Hiseq4000	182022600	80488816	5772788	0.44	27485412600	2583726296	0.09	4305228918	0.16	176249812	176249812	5670454	94376212	76203146	0.97	71418196	0.42	15538	88	21471	26867	0.01	0.03	0.88	0.93	14.2	Male	Caucasian	81	1247	11.7	Control	4	1995	1	0	1	0
B22T1	14630	20	N707	10	11_1_2015	2015-12-07	3019	L001;L002	2	125PE	illumina.Hiseq2000	100410982	37172179	4038806	0.37	12651783732	1414817366	0.11	1432027135	0.11	96372176	96372176	3749151	52821498	39801527	0.96	32498515	0.34	6557	68	9523	12433	0.01	0.03	0.928	0.972	42.712	Male	Caucasian	70	1324	14.3	SCZ	1	2001	0	1	1	0
B230T1	14631	19	N701	10	11_1_2015	2016-04-18	3359	A_L008;B_L008	2	151PE	illumina.Hiseq4000	200824652	100497174	5837741	0.5	30324522452	2790284643	0.09	5482771713	0.18	194986911	194986911	5354678	107940907	81691326	0.97	74001932	0.39	13514	69	18749	24103	0.01	0.03	0.89	0.93	15.45	Female	Caucasian	62	1120	23.7	SCZ	0	2006	1	0	0	1
B231T1	14630	19	N702	9	11_1_2015	2016-04-18	3359	A_L008;B_L008	2	151PE	illumina.Hiseq4000	152963888	67244939	5398990	0.44	23097547088	2192898489	0.09	3534714867	0.15	147564898	147564898	4436742	81116728	62011428	0.97	56498441	0.39	11625	79	14560	17847	0.01	0.03	0.91	0.96	25.86	Male	Hispanic	78	1088	8	Control	0	2002	0	0	0	0
B232T1	14631	19	N703	9	11_1_2015	2016-04-18	3359	A_L008;B_L008	2	151PE	illumina.Hiseq4000	155112252	70817159	4765460	0.46	23421950052	2034454849	0.09	3700856276	0.16	150346792	150346792	5463762	77368807	67514223	0.96	65948655	0.46	11265	75	17892	22686	0.01	0.02	0.9	0.96	27.49	Male	Caucasian	60	1448	20.2	Control	0	2007	0	0	0	0
B233T1	14629	20	N704	9	11_1_2015	2016-04-18	3359	A_L008;B_L008	2	151PE	illumina.Hiseq4000	163950588	73929836	5549564	0.45	24756538788	2265106627	0.09	3919374219	0.16	158401024	158401024	3725621	84174284	70501119	0.98	67079081	0.43	24907	157	37492	49138	0.02	0.04	0.9	0.96	25.36	Female	Caucasian	64	1362	6.5	SCZ	1	2005	0	0	1	0
B234T1	14629	19	N705	9	11_1_2015	2016-04-18	3359	A_L008;B_L008	2	151PE	illumina.Hiseq4000	163310576	65549860	6402797	0.4	24659896976	2323822530	0.09	3326829305	0.13	156907779	156907779	3977288	80040472	72890019	0.97	74075611	0.48	34187	218	43599	52869	0.04	0.04	0.9	0.95	22.74	Male	Caucasian	86	1216	7	SCZ	1	1993	0	0	1	0
B235T1	14630	20	N706	10	11_1_2015	2016-04-18	3359	A_L008;B_L008	2	151PE	illumina.Hiseq4000	157516444	79665247	5732531	0.51	23784983044	2746998324	0.12	4712791642	0.2	151783913	151783913	5328472	94545345	51910096	0.96	40132278	0.27	43821	289	61704	76831	0.05	0.06	0.88	0.91	11.63	Female	Caucasian	82	1107	29	Control	0	2000	0	1	0	0
B236T1	14631	19	N707	9	11_1_2015	2016-04-18	3359	A_L008;B_L008	2	151PE	illumina.Hiseq4000	180434114	83933358	6041803	0.47	27245551214	2594264983	0.1	4545844561	0.17	174392311	174392311	6008665	94258750	74124896	0.97	66209100	0.39	19990	115	27690	35842	0.02	0.03	0.89	0.95	22.97	Male	African-American	96	970	6.5	Control	0	2006	0	0	0	0
B237T1	14629	19	N708	9	11_1_2015	2016-04-18	3359	A_L008;B_L008	2	151PE	illumina.Hiseq4000	138911998	55246910	6051463	0.4	20975711698	2205406253	0.11	2931402367	0.14	132860535	132860535	4467556	79589291	48803688	0.97	40127430	0.31	19103	144	27241	30978	0.02	0.04	0.92	0.96	25.11	Male	Caucasian	95	1416	40.4	SCZ	3	1993	0	0	0	0
B238T1	14629	19	N701	9	11_1_2015	2016-04-27	3389	A_L001;B_L001	2	151PE	illumina.Hiseq4000	204981514	80829897	7332881	0.39	30952208614	2910497165	0.09	4331006846	0.14	197648633	197648633	5919888	120634136	71094609	0.97	57781717	0.3	17105	87	22889	28010	0.01	0.03	0.91	0.94	19.01	Female	Caucasian	86	920	5.5	SCZ	0	1990	1	0	0	0
B23T1	14631	20	N708	10	11_1_2015	2015-12-07	3019	L001;L002	2	125PE	illumina.Hiseq2000	154385058	56069497	7592867	0.36	19452517308	2438486000	0.13	2219228461	0.11	146792191	146792191	5625351	78518796	62648044	0.96	52354110	0.36	4773	33	7331	8307	0	0.02	0.906	0.958	26.976	Female	Caucasian	81	1139	42.3	SCZ	1	1992	0	0	0	0
B240T1	14630	19	N703	9	11_1_2015	2016-04-27	3389	A_L001;B_L001	2	151PE	illumina.Hiseq4000	193206558	87172676	6398866	0.45	29174190258	2793226256	0.1	4812068484	0.16	186807692	186807692	6168611	115025343	65613738	0.97	47113356	0.26	7716	41	10934	13938	0.01	0.03	0.92	0.95	21.26	Male	Caucasian	75	1146	5.8	SCZ	3	2002	0	0	0	0
B241T1	14629	19	N705	9	11_1_2015	2016-04-27	3389	A_L001;B_L001	2	151PE	illumina.Hiseq4000	213535912	94653174	8276046	0.44	32243922712	3207062453	0.1	5133357932	0.16	205259866	205259866	5607732	112960613	86691521	0.97	82507726	0.41	41097	200	57345	70280	0.04	0.05	0.89	0.93	15.82	Male	Caucasian	61	1437	2.8	SCZ	3	1993	1	1	1	0
B242T1	14629	19	N706	9	11_1_2015	2016-04-27	3389	A_L001;B_L001	2	151PE	illumina.Hiseq4000	144275536	52702368	6730753	0.37	21785605936	2276069699	0.1	2683990682	0.12	137544783	137544783	5398499	92156602	39989682	0.96	21740564	0.16	655	5	991	1382	NA	0.02	0.92	0.94	19.08	Male	Caucasian	87	1290	50	SCZ	4	1992	0	0	0	0
B243T1	14631	20	N707	9	11_1_2015	2016-04-27	3389	A_L001;B_L001	2	151PE	illumina.Hiseq4000	220296348	95861687	6483988	0.44	33264748548	2808676744	0.08	5028003399	0.15	213812360	213812360	5953880	117115946	90742534	0.97	83388465	0.4	18443	86	26695	34786	0.01	0.03	0.9	0.95	21.77	Female	Caucasian	96	1064	7.3	Control	0.5	2008	0	0	0	0
B244T1	14630	19	N708	10	11_1_2015	2016-04-27	3389	A_L001;B_L001	2	151PE	illumina.Hiseq4000	219380724	98229247	6485217	0.45	33126489324	2982817645	0.09	5341138704	0.16	212895507	212895507	8461711	127289810	77143986	0.96	61175474	0.3	14940	70	20247	25295	0.01	0.03	0.9	0.93	14.74	Female	Caucasian	79	1178	10.1	Control	3	2005	0	0	0	0
B245T1	14629	20	N701	10	11_1_2015	2016-04-27	3389	A_L002;B_L002	2	151PE	illumina.Hiseq4000	177207882	86292804	4455545	0.49	26758390182	2473128881	0.09	4890342777	0.18	172752337	172752337	4789106	90842749	77120482	0.97	74508839	0.44	21918	127	30304	38569	0.02	0.03	0.87	0.93	14.35	Male	Caucasian	64	1330	47.7	SCZ	0.5	1991	0	0	0	0
B246T1	14629	19	N702	10	11_1_2015	2016-04-27	3389	A_L002;B_L002	2	151PE	illumina.Hiseq4000	163776930	75815996	5298302	0.46	24730316430	2334725687	0.09	4106003646	0.17	158478628	158478628	4577622	73375708	80525298	0.97	84542926	0.55	33414	211	48004	62448	0.03	0.04	0.86	0.93	15.62	Male	Caucasian	77	939	11.8	SCZ	1	1995	0	0	0	0
B247T1	14631	20	N703	9	11_1_2015	2016-04-27	3389	A_L002;B_L002	2	151PE	illumina.Hiseq4000	146374038	64855757	5547387	0.44	22102479738	2202301152	0.1	3499310441	0.16	140826651	140826651	4147203	80177510	56501938	0.97	48086952	0.35	11033	78	14968	18711	0.01	0.03	0.91	0.95	22.65	Male	Caucasian	78	1942	26.1	SCZ	0.5	2005	0	0	0	0
B248T1	14631	19	N704	9	11_1_2015	2016-04-27	3389	A_L002;B_L002	2	151PE	illumina.Hiseq4000	161948856	73985520	4780702	0.46	24454277256	2034615909	0.08	3846998121	0.16	157168154	157168154	3528956	64832867	88806331	0.98	98652542	0.64	9268	59	12075	15397	0	0.02	0.85	0.95	24.81	Female	Caucasian	78	1012	16	AFF	0	2004	0	0	0	0
B249T1	14630	19	N705	9	11_1_2015	2016-04-27	3389	A_L002;B_L002	2	151PE	illumina.Hiseq4000	170430650	80529403	5965554	0.47	25735028150	2494471962	0.1	4359500753	0.17	164465096	164465096	4386425	85213317	74865354	0.97	73248451	0.46	23134	141	30331	37928	0.02	0.03	0.88	0.94	18.93	Male	Caucasian	73	1282	8.8	SCZ	4	2001	0	0	0	1
B24T1	14629	19	N701	11	11_1_2015	2015-12-07	3019	L003;L004	2	125PE	illumina.Hiseq2000	140714396	45562887	10750901	0.32	17730013896	5250834225	0.3	1672879783	0.09	129963495	129963495	6290846	69076749	54595900	0.95	42823690	0.33	11587	89	16802	19421	0.01	0.03	0.907	0.962	31.733	Male	Caucasian	87	1022	11.2	SCZ	3	1992	0	0	0	0
B250T1	14631	19	N706	9	11_1_2015	2016-04-27	3389	A_L002;B_L002	2	151PE	illumina.Hiseq4000	170146124	77764673	5432846	0.46	25692064724	2344189643	0.09	4146535591	0.16	164713278	164713278	4706433	79732174	80274671	0.97	82107903	0.51	22163	135	29768	37946	0.02	0.03	0.89	0.95	24.2	Male	Caucasian	95	1184	10.2	Control	0	2006	0	0	0	0
B251T1	14629	19	N707	10	11_1_2015	2016-04-27	3389	A_L002;B_L002	2	151PE	illumina.Hiseq4000	179304988	76745537	6312273	0.43	27075053188	2682077098	0.1	4172275102	0.15	172992715	172992715	8322871	115761016	48908828	0.95	26833594	0.16	1786	10	2812	3652	NA	0.02	0.9	0.92	13.3	Female	Caucasian	73	1090	10	Control	1	1988	0	0	0	0
B252T1	14631	19	N708	9	11_1_2015	2016-04-27	3389	A_L002;B_L002	2	151PE	illumina.Hiseq4000	185361356	92769403	5095400	0.5	27989564756	2515612367	0.09	5081470665	0.18	180265956	180265956	3803431	77877944	98584581	0.98	106081580	0.6	11660	65	15936	20169	0.01	0.02	0.86	0.96	25.84	Male	Caucasian	39	1380	20.6	Control	0.5	2005	1	0	0	0
B253T1	14629	19	N701	10	11_1_2015	2016-04-27	3389	A_L003;B_L003	2	151PE	illumina.Hiseq4000	190849362	96304861	5653744	0.5	28818253662	2778618256	0.1	5499358452	0.19	185195618	185195618	10880251	102763911	71551456	0.94	64477222	0.37	38294	207	54577	69242	0.04	0.05	0.87	0.9	10.93	Female	Caucasian	82	1005	5.7	Control	0	1995	0	0	0	0
B254T1	14629	19	N702	10	11_1_2015	2016-04-27	3389	A_L003;B_L003	2	151PE	illumina.Hiseq4000	133175692	55414427	4969775	0.42	20109529492	1964454002	0.1	2970055507	0.15	128205917	128205917	3865635	68461770	55878512	0.97	53225611	0.43	23280	182	31329	39838	0.02	0.04	0.88	0.92	13.59	Male	Caucasian	58	1238	6.7	SCZ	1	1990	0	0	1	0
B255T1	14629	19	N703	9	11_1_2015	2016-04-27	3389	A_L003;B_L003	2	151PE	illumina.Hiseq4000	150839772	58130066	5757152	0.39	22776805572	2178735422	0.1	3051070724	0.13	145082620	145082620	6261005	89352021	49469594	0.96	36775975	0.26	5543	38	7709	9435	0	0.03	0.92	0.95	20.83	Male	Caucasian	84	983	23.8	SCZ	3	1992	0	0	0	0
B256T1	14631	19	N704	10	11_1_2015	2016-04-27	3389	A_L003;B_L003	2	151PE	illumina.Hiseq4000	180403252	90749142	4308241	0.5	27240891052	2152064027	0.08	4889543237	0.18	176095011	176095011	3622034	72045568	100427409	0.98	112509432	0.65	24959	142	36526	48794	0.02	0.03	0.83	0.94	18.61	Male	Caucasian	41	1464	10.7	Control	0.5	2007	0	0	0	0
B257T1	14629	20	N705	11	11_1_2015	2016-04-27	3389	A_L003;B_L003	2	151PE	illumina.Hiseq4000	195947536	91661673	5589769	0.47	29588077936	2658226582	0.09	5077533070	0.17	190357767	190357767	7380998	101590973	81385796	0.96	76900289	0.42	43564	229	61937	69673	0.04	0.05	0.85	0.9	10.69	Male	African-American	68	1214	5.6	SCZ	3	1993	1	0	1	0
B258T1	14629	19	N706	10	11_1_2015	2016-04-27	3389	A_L003;B_L003	2	151PE	illumina.Hiseq4000	154829716	60871036	6054164	0.39	23379287116	2371275548	0.1	3315004751	0.14	148775552	148775552	4921580	95973705	47880267	0.97	36504689	0.25	40390	271	60845	70441	0.04	0.05	0.91	0.94	16.39	Male	Caucasian	63	1223	6.2	SCZ	1	1992	0	0	1	0
B259T1	14629	20	N707	10	11_1_2015	2016-04-27	3389	A_L003;B_L003	2	151PE	illumina.Hiseq4000	192251678	87356332	6267111	0.45	29030003378	2682686877	0.09	4755227034	0.16	185984567	185984567	5014329	95681789	85288449	0.97	85968034	0.48	42554	229	55574	67639	0.04	0.05	0.86	0.92	13.34	Female	Caucasian	102	962	3.8	Control	5	1994	0	0	0	0
B25T2	14630	19	N702	10	11_1_2015	2015-12-07	3109	L001	1	125PE	illumina.Hiseq4000	161149072	71849192	3539203	0.45	24333509872	2021275488	0.08	3858780596	0.16	157609869	157609869	6446775	77465974	73697120	0.96	72538879	0.46	5506	35	7111	9133	0	0.02	0.879	0.943	19.359	Male	Caucasian	68	1380	48.1	SCZ	3	2002	0	1	0	1
B260T1	14630	20	N708	11	11_1_2015	2016-04-27	3389	A_L003;B_L003	2	151PE	illumina.Hiseq4000	194069824	85924428	5999677	0.44	29304543424	2649332558	0.09	4652592089	0.16	188070147	188070147	5773461	110592905	71703781	0.97	62568727	0.34	38532	205	54166	68018	0.04	0.05	0.87	0.9	10.87	Female	African-American	81	899	4	Control	0	1996	0	0	0	0
B261T1	14629	19	N701	12	11_1_2015	2016-04-27	3389	A_L004;B_L004	2	151PE	illumina.Hiseq4000	195435150	106353253	5011127	0.54	29510707650	2872946269	0.1	6224868955	0.21	190424023	190424023	22518761	119844012	48061250	0.88	27188121	0.16	24313	128	34496	45474	0.03	0.05	0.75	0.77	4.35	Male	African-American	72	869	1.6	Control	1	1994	0	0	0	0
B264T1	14629	19	N704	9	11_1_2015	2016-04-27	3389	A_L004;B_L004	2	151PE	illumina.Hiseq4000	165042464	68673696	6136245	0.42	24921412064	2373008656	0.1	3703507005	0.15	158906219	158906219	3330496	77658135	77917588	0.98	79288403	0.51	31310	197	45354	58920	0.03	0.04	0.89	0.95	22.09	Male	Caucasian	81	1299	34	SCZ	0	1992	0	0	0	0
B265T1	14631	19	N705	9	11_1_2015	2016-04-27	3389	A_L004;B_L004	2	151PE	illumina.Hiseq4000	188165214	83711186	6464058	0.44	28412947314	2657143173	0.09	4544036036	0.16	181701156	181701156	4530959	88470403	88699794	0.98	89663404	0.51	18753	103	25998	33260	0.01	0.03	0.88	0.95	20.96	Male	Caucasian	82	1202	28	SCZ	0	2006	0	0	0	1
B266T1	14629	20	N706	9	11_1_2015	2016-04-27	3389	A_L004;B_L004	2	151PE	illumina.Hiseq4000	183845622	89560675	5350311	0.49	27760688922	2383440670	0.09	4829511254	0.17	178495311	178495311	3331678	83550173	91613460	0.98	97669861	0.56	25145	141	32936	40735	0.02	0.03	0.87	0.95	24.11	Male	Caucasian	75	1457	11	SCZ	0	1994	0	0	0	0
B267T1	14629	20	N707	9	11_1_2015	2016-04-27	3389	A_L004;B_L004	2	151PE	illumina.Hiseq4000	164231072	73081899	6154445	0.44	24798891872	2488388796	0.1	4074596161	0.16	158076627	158076627	3976402	88627303	65472922	0.97	62782211	0.41	31934	202	42818	51881	0.04	0.05	0.9	0.94	19.01	Male	Caucasian	75	1102	2	Control	1	1994	0	0	0	0
B268T1	14631	20	N708	9	11_1_2015	2016-04-27	3389	A_L004;B_L004	2	151PE	illumina.Hiseq4000	169166360	74127868	6383109	0.44	25544120360	2476387410	0.1	4035412038	0.16	162783251	162783251	3300678	77791179	81691394	0.98	85807884	0.54	41396	254	56007	70405	0.03	0.04	0.88	0.95	21.21	Female	Hispanic	75	1036	3.3	Control	0.5	2009	1	0	0	0
B269T1	14631	19	N701	11	4_1_2016	2016-04-27	3389	A_L005;B_L005	2	151PE	illumina.Hiseq4000	198825612	86161815	5762921	0.43	30022667412	2590404974	0.09	4557126995	0.15	193062691	193062691	11322304	102767688	78972699	0.94	74016687	0.41	23950	124	32853	41035	0.02	0.04	0.87	0.92	12.94	Male	African-American	48	739	23.6	Control	0	1990	0	0	0	0
B26T1	14629	20	N703	11	11_1_2015	2015-12-07	3019	L003;L004	2	125PE	illumina.Hiseq2000	131786316	38686974	13277944	0.29	16605075816	5229768441	0.31	1386789457	0.08	118508372	118508372	11120861	68345216	39042295	0.91	24867000	0.21	12554	106	18943	25734	0.01	0.04	0.944	0.973	43.538	Female	Caucasian	80	984	2.3	Control	1	1991	0	0	0	0
B270T1	14630	19	N702	11	4_1_2016	2016-04-27	3389	A_L005;B_L005	2	151PE	illumina.Hiseq4000	136262414	64694977	3369806	0.47	20575624514	1735168006	0.08	3479647457	0.17	132892608	132892608	4890472	71527559	56474577	0.96	52913180	0.41	17431	131	24117	32377	0.01	0.03	0.9	0.95	20.03	Female	Caucasian	89	1125	9.6	SCZ	4	2000	0	0	0	0
B271T1	14631	19	N703	12	4_1_2016	2016-04-27	3389	A_L005;B_L005	2	151PE	illumina.Hiseq4000	184652316	96260332	4986830	0.52	27882499716	2576636004	0.09	5428723567	0.19	179665486	179665486	7850972	93351969	78462545	0.96	74290638	0.43	25590	142	36629	47796	0.02	0.04	0.84	0.89	9.55	Female	Caucasian	91	1144	5	Control	0	2005	0	0	0	0
B272T1	14629	20	N704	11	4_1_2016	2016-04-27	3389	A_L005;B_L005	2	151PE	illumina.Hiseq4000	158229764	74696482	3860412	0.47	23892694364	2065345364	0.09	4159108242	0.17	154369352	154369352	4136649	85523598	64709105	0.97	58202223	0.39	14685	95	19591	24979	0.01	0.03	0.89	0.94	17.54	Female	Caucasian	94	1108	25.8	SCZ	4	2008	0	1	1	0
B273T1	14632	19	N705	10	4_1_2016	2016-04-27	3389	A_L005;B_L005	2	151PE	illumina.Hiseq4000	199449978	91306778	6447634	0.46	30116946678	2746870656	0.09	4903729941	0.16	193002344	193002344	5929526	98719553	88353265	0.97	87802797	0.47	25944	134	33695	41371	0.02	0.04	0.87	0.93	14.95	Male	Caucasian	70	1146	9.8	SCZ	1	2010	1	0	1	0
B274T1	14632	20	N706	9	4_1_2016	2016-04-27	3389	A_L005;B_L005	2	151PE	illumina.Hiseq4000	160571266	63644585	5450237	0.4	24246261166	2263136776	0.09	3340448448	0.14	155121029	155121029	4672687	94917976	55530366	0.97	44088098	0.29	5593	36	8075	10220	0	0.03	0.93	0.96	27.29	Female	Caucasian	99	974	14.8	Control	1	2012	0	0	0	0
B275T1	14630	19	N707	10	4_1_2016	2016-04-27	3389	A_L005;B_L005	2	151PE	illumina.Hiseq4000	158316622	74944114	3928447	0.47	23905809922	1983910790	0.08	4069770717	0.17	154388175	154388175	4349228	71508787	78530160	0.97	81548519	0.54	23285	151	31618	40974	0.02	0.03	0.88	0.95	22.37	Male	Caucasian	73	1194	7.2	SCZ	0	2001	0	0	0	1
B276T1	14629	20	N708	10	4_1_2016	2016-04-27	3389	A_L005;B_L005	2	151PE	illumina.Hiseq4000	162688266	66970755	5361323	0.41	24565928166	2204288494	0.09	3494186397	0.14	157326943	157326943	3665028	82742165	70919750	0.98	69215407	0.45	26143	166	34551	43378	0.02	0.04	0.9	0.95	21.55	Female	Caucasian	86	1289	20.4	Control	1	1995	0	0	0	0
B277T1	14631	19	N701	11	4_1_2016	2016-04-27	3389	A_L006;B_L006	2	151PE	illumina.Hiseq4000	185810818	83471968	5314108	0.45	28057433518	2529407256	0.09	4588133827	0.16	180496710	180496710	9024905	101121928	70349877	0.95	62583795	0.36	36933	205	51757	64923	0.03	0.04	0.88	0.92	13.24	Female	African-American	70	1198	12	SCZ	0	2008	0	0	0	1
B278T1	14630	20	N702	10	4_1_2016	2016-04-27	3389	A_L006;B_L006	2	151PE	illumina.Hiseq4000	154126398	74533296	4716334	0.48	23273086098	2247430936	0.1	4201325884	0.18	149410064	149410064	5453956	76077272	67878836	0.96	66991521	0.47	14387	96	19565	24799	0.01	0.03	0.89	0.95	21.94	Female	Caucasian	90	984	5.9	Control	2	2003	0	0	0	1
B279T1	14630	19	N703	12	4_1_2016	2016-04-27	3389	A_L006;B_L006	2	151PE	illumina.Hiseq4000	192400924	123838719	4137115	0.64	29052539524	3275817136	0.11	7740192966	0.27	188263809	188263809	13731571	101521827	73010411	0.93	61381840	0.35	23888	127	40222	59021	0.02	0.04	0.84	0.88	8.46	Male	Caucasian	66	1134	8.4	SCZ	9	1998	0	0	1	0
B27T1	14630	20	N704	11	11_1_2015	2015-12-07	3019	L003;L004	2	125PE	illumina.Hiseq2000	145950226	42166010	9600535	0.29	18389728476	5184766484	0.28	1449950217	0.08	136349691	136349691	6389936	70156890	59802865	0.95	49394175	0.36	5844	43	8535	11114	0	0.02	0.914	0.97	42.167	Female	Caucasian	90	1008	7.8	SCZ	0.5	2001	0	0	0	1
B280T1	14631	17	N704	11	4_1_2016	2016-04-27	3389	A_L006;B_L006	2	151PE	illumina.Hiseq4000	142974196	51646210	5227433	0.36	21589103596	1931752192	0.09	2616584332	0.12	137746763	137746763	4001563	77264690	56480510	0.97	49664857	0.37	5096	37	7100	9710	0	0.02	0.89	0.93	15.66	Female	Caucasian	60	1160	24	AFF	1	2005	0	0	1	1
B282T1	14630	19	N706	10	4_1_2016	2016-04-27	3389	A_L006;B_L006	2	151PE	illumina.Hiseq4000	153648814	71151180	3970990	0.46	23200970914	1917599409	0.08	3793962601	0.16	149677824	149677824	3998297	76027353	69652174	0.97	69221775	0.48	26363	176	35007	44532	0.02	0.04	0.9	0.95	24.04	Female	Caucasian	84	961	18.5	Control	0	1998	0	0	0	0
B283T1	14629	19	N707	11	4_1_2016	2016-04-27	3389	A_L006;B_L006	2	151PE	illumina.Hiseq4000	182933324	85082362	5689592	0.47	27622931924	2526706732	0.09	4662232998	0.17	177243732	177243732	6145877	96761625	74336230	0.97	68187001	0.4	16945	96	24255	32324	0.01	0.03	0.88	0.92	13.39	Male	Hispanic	93	1149	27.5	SCZ	3	1993	0	0	0	0
B284T1	14630	20	N708	11	4_1_2016	2016-04-27	3389	A_L006;B_L006	2	151PE	illumina.Hiseq4000	162557922	81447908	3924256	0.5	24546246222	2034901854	0.08	4412781944	0.18	158633666	158633666	3913335	83562323	71158008	0.98	69114398	0.45	28073	177	40776	46731	0.03	0.04	0.89	0.94	19.07	Male	Asian	73	1184	14.9	Control	0	2004	0	0	0	0
B285T1	14632	19	N701	11	4_1_2016	2016-04-27	3389	A_L007;B_L007	2	151PE	illumina.Hiseq4000	154191392	79521406	3403654	0.52	23282900192	1923283450	0.08	4340513475	0.19	150787738	150787738	6142635	78335405	66309698	0.96	65106402	0.45	35024	232	50486	56871	0.04	0.05	0.88	0.94	17.16	Female	Caucasian	76	1098	5.3	BP	1	2010	1	0	0	1
B286T1	14631	19	N702	10	4_1_2016	2016-04-27	3389	A_L007;B_L007	2	151PE	illumina.Hiseq4000	175182846	80849851	5993484	0.46	26452609746	2623837755	0.1	4445398174	0.17	169189362	169189362	4770762	92365508	72053092	0.97	68509786	0.42	32065	190	44649	56505	0.03	0.04	0.89	0.94	17.94	Female	Caucasian	67	1222	16.5	Control	0	2005	0	0	0	0
B287T1	14629	19	N703	10	4_1_2016	2016-04-27	3389	A_L007;B_L007	2	151PE	illumina.Hiseq4000	174222484	78958935	5903655	0.45	26307595084	2585348791	0.1	4400447314	0.17	168318829	168318829	9462237	105720163	53136429	0.94	36815366	0.23	11594	69	15711	19578	0.01	0.03	0.91	0.94	17.54	Female	Caucasian	76	1060	8.8	Control	5	1991	0	0	0	0
B288T1	14631	19	N704	10	4_1_2016	2016-04-27	3389	A_L007;B_L007	2	151PE	illumina.Hiseq4000	181878670	78570004	5745812	0.43	27463679170	2459576083	0.09	4172682266	0.15	176132858	176132858	5880752	95897279	74354827	0.97	69391143	0.41	19072	108	25601	29129	0.02	0.03	0.9	0.94	18.69	Male	Caucasian	51	1488	13.8	Control	0	2006	0	0	0	0
B289T1	14631	20	N705	11	4_1_2016	2016-04-27	3389	A_L007;B_L007	2	151PE	illumina.Hiseq4000	173514248	79155025	5667918	0.46	26200651448	2429964669	0.09	4288001592	0.16	167846330	167846330	7147025	79304973	81394332	0.96	85067999	0.53	24057	143	32676	40428	0.02	0.03	0.85	0.92	13.28	Male	Caucasian	52	1218	22.2	AFF	0	2004	0	0	0	0
B28T1	14629	19	N705	11	11_1_2015	2015-12-07	3019	L003;L004	2	125PE	illumina.Hiseq2000	162857102	44053149	13265162	0.27	20519994852	5820042936	0.28	1509265055	0.07	149591940	149591940	7396083	88409880	53785977	0.95	36044953	0.24	6097	41	8809	11305	0	0.03	0.937	0.969	37.449	Female	Hispanic	82	1182	3.4	Control	0.5	1995	0	0	0	0
B291T1	14631	19	N707	10	4_1_2016	2016-04-27	3389	A_L007;B_L007	2	151PE	illumina.Hiseq4000	176903528	79840330	5691670	0.45	26712432728	2407082575	0.09	4248065151	0.16	171211858	171211858	4477481	87407844	79326533	0.97	80219027	0.48	41160	240	58531	73512	0.04	0.05	0.89	0.94	18.38	Male	Caucasian	93	1266	6.1	Control	0	2009	1	0	0	0
B292T1	14631	19	N708	12	4_1_2016	2016-04-27	3389	A_L007;B_L007	2	151PE	illumina.Hiseq4000	186769854	90021269	6133988	0.48	28202247954	2893348904	0.1	5131256917	0.18	180635866	180635866	12262675	106973227	61399964	0.93	48329606	0.29	21291	118	31162	41888	0.02	0.04	0.85	0.88	8.62	Female	Hispanic	77	992	4	BP	0.5	2009	0	0	0	1
B293T1	14631	20	N701	11	4_1_2016	2016-04-27	3389	A_L008;B_L008	2	151PE	illumina.Hiseq4000	207231656	98256256	6502668	0.47	31291980056	2802228657	0.09	5283350971	0.17	200728988	200728988	13753302	95418108	91557578	0.93	91505313	0.49	13330	66	18145	23773	0.01	0.02	0.86	0.91	12.32	Male	Caucasian	51	1434	21.3	BP	0.5	2005	0	0	0	0
B294T1	14631	20	N702	11	4_1_2016	2016-04-27	3389	A_L008;B_L008	2	151PE	illumina.Hiseq4000	160562646	71264044	5466311	0.44	24244959546	2274520842	0.09	3791679076	0.16	155096335	155096335	8297120	89111092	57688123	0.95	48811555	0.33	19519	126	27325	35360	0.02	0.04	0.89	0.92	13.32	Female	Hispanic	57	1082	16.6	Control	0	2008	0	0	0	0
B295T1	14631	20	N703	11	4_1_2016	2016-04-27	3389	A_L008;B_L008	2	151PE	illumina.Hiseq4000	136273298	59403459	4527248	0.44	20577267998	1805538650	0.09	3114285923	0.15	131746050	131746050	4197179	67618290	59930581	0.97	58552612	0.46	13486	102	18735	23517	0.01	0.03	0.89	0.94	18.33	Male	Caucasian	62	1159	20.8	BP	0	2005	0	0	1	1
B297T1	14631	20	N705	11	4_1_2016	2016-04-27	3389	A_L008;B_L008	2	151PE	illumina.Hiseq4000	187757988	88870797	5965172	0.47	28351456188	2547064905	0.09	4773541280	0.17	181792816	181792816	11784844	86846754	83161218	0.94	84959687	0.5	18810	103	25333	31933	0.02	0.03	0.86	0.92	13.23	Female	Caucasian	59	1064	21.8	BP	0.5	2005	0	0	0	0
B298T1	14630	19	N706	11	4_1_2016	2016-04-27	3389	A_L008;B_L008	2	151PE	illumina.Hiseq4000	178376350	81111541	7231481	0.45	26934828850	2935452261	0.11	4605770853	0.17	171144869	171144869	8290580	100194219	62660070	0.95	50405600	0.31	14101	82	20441	26691	0.01	0.03	0.87	0.9	10.27	Female	African-American	75	1030	6.5	Control	1	2000	0	0	0	0
B29T1	14629	19	N706	11	11_1_2015	2015-12-07	3019	L003;L004	2	125PE	illumina.Hiseq2000	167179140	51226789	13569734	0.31	21064571640	6153684726	0.29	1814107328	0.09	153609406	153609406	7979661	82283713	63346032	0.95	50982849	0.33	32743	213	45011	56713	0.03	0.05	0.92	0.968	37.849	Male	African-American	69	1080	4.3	Control	0.5	1995	0	0	0	0
B2T2	14629	18	N702	9	6_1_2015	2015-09-30	2863	L007;L005;L006	3	125PE	illumina.Hiseq2000	328009547	109913141	8874624	0.34	37934992947	2756036859	0.07	4256583214	0.11	319134923	319134923	11034201	204797577	103303145	0.97	62589052	0.2	21580	68	29560	36223	0.02	0.04	0.88	0.919	13.165	Female	Caucasian	63	1000	3.5	BP	3	1991	0	0	0	0
B300T1	14631	19	N708	11	4_1_2016	2016-04-27	3389	A_L008;B_L008	2	151PE	illumina.Hiseq4000	149612132	62875441	5256075	0.42	22591431932	2039404737	0.09	3270350082	0.14	144356057	144356057	5858121	74077195	64420741	0.96	61644130	0.45	13077	91	19291	26297	0.01	0.03	0.89	0.94	17.51	Female	Caucasian	28	1415	22.8	AFF	0	2004	1	0	0	0
B30T2	14631	19	N707	10	11_1_2015	2015-12-07	3109	L001	1	125PE	illumina.Hiseq4000	192112330	85331270	5056895	0.44	29008961830	2662332322	0.09	4694755139	0.16	187055435	187055435	8574036	101248507	77232892	0.95	70830828	0.38	9258	50	15531	24995	0.01	0.03	0.884	0.928	14.759	Female	Caucasian	75	960	21.5	SCZ	0.5	2002	1	0	0	0
B31T1	14631	19	N708	12	11_1_2015	2015-12-07	3019	L003;L004	2	125PE	illumina.Hiseq2000	105195822	35653617	8146644	0.34	13254673572	3965683099	0.3	1260902671	0.1	97049178	97049178	4265816	48522634	44260728	0.96	38100094	0.39	11593	120	15971	21246	0.01	0.03	0.911	0.972	46.878	Male	Caucasian	64	1238	23.3	Control	0	2006	0	0	0	0
B32T1	14629	19	N701	10	11_1_2015	2015-12-07	3019	L005;L006	2	125PE	illumina.Hiseq2000	141993174	45698329	10729841	0.32	17891139924	3956692487	0.22	1690944138	0.09	131263333	131263333	3317293	75543358	52402682	0.97	37755869	0.29	2540	19	4235	6021	0	0.02	0.924	0.97	39.772	Female	Caucasian	89	1000	6.7	Control	2	1991	0	0	0	0
B33T1	14631	20	N702	12	11_1_2015	2015-12-07	3019	L005;L006	2	125PE	illumina.Hiseq2000	135896416	47543091	9701516	0.35	17122948416	3726460354	0.22	1708807061	0.1	126194900	126194900	2376967	58655177	65162756	0.98	62992730	0.5	26869	213	39976	46383	0.02	0.04	0.88	0.956	27.19	Male	Caucasian	73	1345	21.1	Control	0.5	2005	0	0	0	0
B34T1	14630	19	N703	9	11_1_2015	2015-12-07	3019	L005;L006	2	125PE	illumina.Hiseq2000	140019002	40644819	13693525	0.29	17642394252	4253905392	0.24	1452714530	0.08	126325477	126325477	2638198	68432543	55254736	0.98	45476091	0.36	7805	62	11809	16009	0.01	0.03	0.928	0.976	53.857	Male	Caucasian	64	1014	4.3	SCZ	1	1997	0	0	0	0
B35T2	14631	20	N704	9	11_1_2015	2015-12-07	3109	L001	1	125PE	illumina.Hiseq4000	190097898	66421905	5900783	0.35	28704782598	2558400152	0.09	3369337069	0.12	184197115	184197115	6524755	109171808	68500552	0.96	54978626	0.3	1582	9	2345	2954	NA	0.02	0.903	0.942	18.569	Female	Caucasian	88	1390	19.8	SCZ	4	2005	0	0	1	1
B36T1	14631	20	N705	10	11_1_2015	2015-12-07	3019	L005;L006	2	125PE	illumina.Hiseq2000	162807948	53768183	12149365	0.33	20513801448	4272283771	0.21	1975848401	0.1	150658583	150658583	3480587	71257770	75920226	0.98	71123771	0.47	9764	65	13426	17135	0.01	0.02	0.882	0.967	37.995	Male	Caucasian	54	1434	20.9	SCZ	0.5	2006	0	0	1	1
B37T1	14630	19	N706	12	11_1_2015	2015-12-07	3019	L005;L006	2	125PE	illumina.Hiseq2000	162813450	53775710	13336427	0.33	20514494700	4603685545	0.22	2023251767	0.1	149477023	149477023	10835864	89390736	49250423	0.93	31047143	0.21	19245	129	28570	38617	0.02	0.04	0.915	0.942	18.727	Male	Caucasian	84	941	9.6	Control	4	1996	1	0	0	0
B38T2	14630	19	N707	10	11_1_2015	2015-12-07	3109	L002	1	125PE	illumina.Hiseq4000	173680746	68676006	4211457	0.4	26225792646	2193189169	0.08	3548241866	0.14	169469289	169469289	5106414	98198108	66164767	0.97	55057646	0.32	2669	16	4102	5400	0	0.02	0.894	0.933	16.018	Female	Caucasian	81	1076	15.1	SCZ	3	2003	0	0	0	0
B39T1	14631	19	N708	11	11_1_2015	2015-12-07	3019	L005;L006	2	125PE	illumina.Hiseq2000	142825240	52116314	10587700	0.36	17995980240	4029179169	0.22	1884611325	0.1	132237540	132237540	2401868	56977450	72858222	0.98	73008910	0.55	14442	109	21602	25054	0.01	0.02	0.856	0.962	34.032	Female	African-American	73	1305	3	Control	0	2002	1	0	0	0
B3T2	14629	20	N703	8	6_1_2015	2015-09-30	2863	L007;L005;L006	3	125PE	illumina.Hiseq2000	284472778	126552556	7251817	0.44	30935820978	2221797111	0.07	5327380141	0.17	277220961	277220961	7402023	156587215	113231723	0.97	85025619	0.31	42242	152	72017	97011	0.03	0.04	0.858	0.906	11.02	Male	Caucasian	69	1236	6.8	BP	1	1991	0	0	0	0
B40T1	14630	20	N701	10	11_1_2015	2015-12-07	3019	L007;L008	2	125PE	illumina.Hiseq2000	109700678	38567492	6816119	0.35	13822285428	2130970877	0.15	1480587585	0.11	102884559	102884559	2687101	53633626	46563832	0.97	42423419	0.41	22600	220	29196	36362	0.02	0.04	0.909	0.963	31.497	Male	Caucasian	82	1304	11.4	SCZ	3	2001	0	0	0	1
B41T2	14630	20	N703	10	11_1_2015	2015-12-07	3109	L002	1	125PE	illumina.Hiseq4000	186810488	69702213	6090795	0.37	28208383688	2545676752	0.09	3518022625	0.12	180719693	180719693	4748228	96277446	79694019	0.97	75538806	0.42	11390	63	14552	17986	0.01	0.02	0.883	0.929	15.101	Female	Caucasian	77	1068	9.7	SCZ	3	2001	0	0	0	1
B42T1	14629	20	N704	12	11_1_2015	2015-12-07	3019	L007;L008	2	125PE	illumina.Hiseq2000	145647398	54091411	7971631	0.37	18351572148	2725574369	0.15	2122725014	0.12	137675767	137675767	3858710	72382909	61434148	0.97	55210516	0.4	46901	341	62607	78386	0.05	0.05	0.868	0.915	12.543	Male	Caucasian	85	1261	5.3	SCZ	3	1994	0	0	0	0
B43T1	14630	20	N705	10	11_1_2015	2015-12-07	3019	L007;L008	2	125PE	illumina.Hiseq2000	140341358	51503182	9352120	0.37	17683011108	2764888409	0.16	2091938961	0.12	130989238	130989238	3929115	72395374	54664749	0.97	44394170	0.34	10879	83	15687	20812	0.01	0.03	0.914	0.959	27.69	Male	Caucasian	66	1402	7.6	Control	1	2000	0	0	0	1
B44T2	14629	20	N706	10	11_1_2015	2015-12-07	3109	L002	1	125PE	illumina.Hiseq4000	186375172	78827768	4980573	0.42	28142650972	2437260492	0.09	4099027330	0.15	181394599	181394599	3604407	89716841	88073351	0.98	90177961	0.5	41113	227	54596	67980	0.04	0.05	0.855	0.925	14.322	Male	Caucasian	94	1072	2.8	Control	4	1994	0	0	0	0
B45T1	14630	20	N707	10	11_1_2015	2015-12-07	3019	L007;L008	2	125PE	illumina.Hiseq2000	133755090	42335162	7381132	0.32	16853141340	2446013206	0.15	1564225622	0.09	126373958	126373958	3291624	64940684	58141650	0.97	51707512	0.41	11862	94	15206	19113	0.01	0.03	0.906	0.965	33.116	Female	Caucasian	89	1254	45	SCZ	4	1996	0	1	0	1
B46T1	14631	21	N708	10	11_1_2015	2015-12-07	3019	L007;L008	2	125PE	illumina.Hiseq2000	188315478	75545118	11555657	0.4	23727750228	3813338484	0.16	2955256495	0.12	176759821	176759821	3748755	73583902	99427164	0.98	105006615	0.59	13753	78	18546	24161	0.01	0.02	0.848	0.964	34.328	Female	African-American	108	866	4	Control	0.5	2008	0	0	0	0
B47T1	14630	19	N701	11	11_1_2015	2016-02-25	3204	A_L001;B_L001	2	151PE	illumina.Hiseq2000	258672974	112398428	8215236	0.43	39059619074	3534266694	0.09	5930659907	0.15	250457738	250457738	17953867	125913150	106590721	0.93	107637699	0.43	45299	181	63780	79864	0.05	0.05	0.764	0.817	5.793	Female	Caucasian	78	998	4.3	Control	1	2003	0	0	0	0
B48T1	14629	20	N702	11	11_1_2015	2016-02-25	3204	A_L001;B_L001	2	151PE	illumina.Hiseq2000	238914674	100783888	8416221	0.42	36076115774	3614878063	0.1	5556705793	0.15	230498453	230498453	16570036	119935873	93992544	0.93	90021583	0.39	36918	160	47825	58138	0.04	0.05	0.783	0.841	6.648	Male	Caucasian	63	1408	53.6	SCZ	0	1992	0	0	0	0
B49T1	14631	19	N703	9	11_1_2015	2016-02-25	3204	A_L001;B_L001	2	151PE	illumina.Hiseq2000	164958468	74929632	5159985	0.45	24908728668	2383813639	0.1	4151880265	0.17	159798483	159798483	4293985	88439956	67064542	0.97	63087503	0.39	28728	180	43310	57682	0.03	0.04	0.9	0.948	20.871	Female	Caucasian	92	1235	5.8	Control	0	2010	0	0	0	0
B4T2	14629	19	N704	11	6_1_2015	2015-09-30	2863	L007;L005;L006	3	125PE	illumina.Hiseq2000	302586213	89530149	8320973	0.3	33666361113	2335310327	0.07	3520248124	0.1	294265240	294265240	7692870	162337616	124234754	0.97	105816149	0.36	49296	168	63398	74352	0.04	0.04	0.824	0.879	8.716	Female	Caucasian	90	1133	23.4	BP	0.5	1992	0	0	0	0
B50T1	14630	19	N704	10	11_1_2015	2016-02-25	3204	A_L001;B_L001	2	151PE	illumina.Hiseq2000	169976712	69651146	5492249	0.41	25666483512	2410607108	0.09	3780617501	0.15	164484463	164484463	6428322	93518677	64537464	0.96	55983409	0.34	16267	99	20869	25657	0.01	0.03	0.891	0.93	15.103	Male	Caucasian	77	1262	24	SCZ	3	2001	0	1	0	1
B51T1	14630	20	N705	9	11_1_2015	2016-02-25	3204	A_L001;B_L001	2	151PE	illumina.Hiseq2000	158176216	56969259	6432140	0.36	23884608616	2358801451	0.1	2946343379	0.12	151744076	151744076	7469265	82864153	61410658	0.95	56447164	0.37	13979	92	18882	23205	0.01	0.03	0.89	0.935	16.578	Female	Hispanic	65	1390	48.8	SCZ	2	1999	0	1	0	0
B53T1	14629	20	N707	10	11_1_2015	2016-02-25	3204	A_L001;B_L001	2	151PE	illumina.Hiseq2000	118727294	49095308	2903169	0.41	17927821394	1487185918	0.08	2629594974	0.15	115824125	115824125	3896682	64173605	47753838	0.97	42776813	0.37	2401	21	3712	5417	NA	0.02	0.906	0.948	21.107	Female	Caucasian	85	939	3.8	Control	3	1995	0	0	0	0
B54T1	14631	19	N708	9	11_1_2015	2016-02-25	3204	A_L001;B_L001	2	151PE	illumina.Hiseq2000	150524182	56234386	5974159	0.37	22729151482	2292794072	0.1	3005634917	0.13	144550023	144550023	4654719	77892000	62003304	0.97	59169406	0.41	22677	157	32040	40942	0.02	0.04	0.899	0.943	19.024	Male	Caucasian	48	1386	16.8	Control	4	2006	0	0	0	0
B55T1	14629	19	N701	9	11_1_2015	2016-02-25	3204	A_L002;B_L002	2	151PE	illumina.Hiseq2000	168941580	62094363	5341553	0.37	25510178580	2479173149	0.1	3318637277	0.13	163600027	163600027	8198610	105810720	49590697	0.95	29680136	0.18	1541	9	2331	3003	NA	0.02	0.915	0.946	20.071	Male	Caucasian	79	1021	49.9	SCZ	4	1992	0	0	0	0
B56T1	14630	19	N702	9	11_1_2015	2016-02-25	3204	A_L002;B_L002	2	151PE	illumina.Hiseq2000	172997672	69531497	5840981	0.4	26122648472	2536266037	0.1	3707876217	0.14	167156691	167156691	4416979	86611231	76128481	0.97	72789953	0.44	23763	142	34972	46881	0.02	0.04	0.88	0.946	20.334	Female	Caucasian	60	1352	2.9	Control	0	1995	0	1	0	0
B57T1	14629	20	N703	10	11_1_2015	2016-02-25	3204	A_L002;B_L002	2	151PE	illumina.Hiseq2000	212105446	90640311	8197712	0.43	32027922346	3384105542	0.11	4992019365	0.16	203907734	203907734	9482682	121523466	72901586	0.95	64253774	0.32	67701	332	90930	108419	0.08	0.07	0.868	0.9	10.584	Female	Caucasian	69	966	13.7	SCZ	2	1992	0	0	0	0
B58T1	14629	19	N704	9	11_1_2015	2016-02-25	3204	A_L002;B_L002	2	151PE	illumina.Hiseq2000	157163578	54716913	5783600	0.35	23731700278	2265721251	0.1	2777877942	0.12	151379978	151379978	6513057	84406361	60460560	0.96	53880992	0.36	11407	75	14791	17858	0.01	0.03	0.903	0.946	20.237	Male	Caucasian	76	1186	49.2	SCZ	3	1993	0	0	0	0
B59T1	14629	19	N705	9	11_1_2015	2016-02-25	3204	A_L002;B_L002	2	151PE	illumina.Hiseq2000	181076998	67567030	7000983	0.37	27342626698	2824721312	0.1	3609195783	0.13	174076015	174076015	4873330	102760771	66441914	0.97	57024435	0.33	27789	160	37619	46718	0.03	0.04	0.904	0.939	17.417	Female	Caucasian	79	1202	35.2	Control	1	1995	0	0	0	0
B60T1	14630	19	N706	11	11_1_2015	2016-02-25	3204	A_L002;B_L002	2	151PE	illumina.Hiseq2000	142682442	50590075	5975722	0.35	21545048742	2300141690	0.11	2686240867	0.12	136706720	136706720	7010886	84164679	45531155	0.95	34620739	0.25	15072	110	22263	29695	0.02	0.04	0.865	0.891	9.573	Female	Caucasian	73	1080	3.4	Control	0	1997	0	0	0	0
B61T1	14631	19	N707	9	11_1_2015	2016-02-25	3204	A_L002;B_L002	2	151PE	illumina.Hiseq2000	177597170	63947032	7356889	0.36	26817172670	2808170655	0.1	3402077867	0.13	170240281	170240281	5236556	93691924	71311801	0.97	65772895	0.39	17993	106	23800	28917	0.01	0.03	0.889	0.935	16.655	Male	Caucasian	56	1450	22.5	Control	0	2004	0	0	0	1
B62T1	14630	19	N708	9	11_1_2015	2016-02-25	3204	A_L002;B_L002	2	151PE	illumina.Hiseq2000	187471942	74150896	6755864	0.4	28308263242	2845166912	0.1	4010413493	0.14	180716078	180716078	7802083	94369348	78544647	0.96	76154133	0.42	29637	164	40900	45744	0.02	0.03	0.884	0.938	17.463	Male	Caucasian	69	1303	40.2	SCZ	0.5	2000	0	0	0	0
B63T1	14631	20	N701	12	11_1_2015	2016-02-25	3204	A_L003;B_L003	2	151PE	illumina.Hiseq2000	207861042	92176645	5473816	0.44	31387017342	2846432133	0.09	5034453731	0.16	202387226	202387226	12654776	108488377	81244073	0.94	76585159	0.38	39487	195	50649	62063	0.04	0.05	0.78	0.825	5.999	Female	Caucasian	49	1218	20	AFF	0	2004	0	0	0	1
B64T1	14629	20	N702	10	11_1_2015	2016-02-25	3204	A_L003;B_L003	2	151PE	illumina.Hiseq2000	161364990	63170648	3926370	0.39	24366113490	2138027876	0.09	3274125927	0.13	157438620	157438620	7592568	109019156	40826896	0.95	17619408	0.11	823	5	1268	1978	NA	0.02	0.922	0.943	18.59	Female	Caucasian	93	1085	7.3	SCZ	1	1990	0	0	0	0
B65T1	14629	20	N703	10	11_1_2015	2016-02-25	3204	A_L003;B_L003	2	151PE	illumina.Hiseq2000	114023018	41002717	4771688	0.36	17217475718	1824271726	0.11	2184191184	0.13	109251330	109251330	4527568	64408379	40315383	0.96	35191491	0.32	24572	225	35661	46930	0.02	0.04	0.901	0.933	15.936	Female	Caucasian	64	1118	36.1	SCZ	0.5	1994	0	0	0	0
B66T1	14631	19	N704	10	11_1_2015	2016-02-25	3204	A_L003;B_L003	2	151PE	illumina.Hiseq2000	226565190	83040067	7186465	0.37	34211343690	3112684147	0.09	4245443616	0.12	219378725	219378725	8878793	126564732	83935200	0.96	71891891	0.33	7554	34	10716	13859	0.01	0.02	0.872	0.913	12.262	Male	Caucasian	64	1376	23.8	Control	0	2005	0	0	0	0
B67T1	14630	20	N705	11	11_1_2015	2016-02-25	3204	A_L003;B_L003	2	151PE	illumina.Hiseq2000	164584676	67780285	3994831	0.41	24852286076	2002132381	0.08	3468816090	0.14	160589845	160589845	5421149	73703306	81465390	0.97	84049581	0.52	22212	138	29748	38495	0.02	0.03	0.855	0.922	13.849	Male	Caucasian	82	1044	48.6	SCZ	3	2001	0	0	0	1
B68T1	14629	19	N706	10	11_1_2015	2016-02-25	3204	A_L003;B_L003	2	151PE	illumina.Hiseq2000	142200790	55395033	4324632	0.39	21472319290	2046730896	0.1	2960088803	0.14	137876158	137876158	7118324	77235488	53522346	0.95	47001175	0.34	25452	185	34616	43999	0.02	0.04	0.902	0.939	17.736	Male	Caucasian	81	1133	26	SCZ	2	1992	0	0	0	0
B69T1	14629	20	N707	10	11_1_2015	2016-02-25	3204	A_L003;B_L003	2	151PE	illumina.Hiseq2000	189402864	73865119	6321494	0.39	28599832464	2840356433	0.1	3998623049	0.14	183081370	183081370	8857917	113192442	61031011	0.95	48271686	0.26	27203	149	38445	48079	0.03	0.05	0.87	0.9	10.46	Female	Caucasian	92	1024	6.8	Control	5	1988	0	0	0	0
B70T1	14629	20	N708	11	11_1_2015	2016-02-25	3204	A_L003;B_L003	2	151PE	illumina.Hiseq2000	184492152	93055422	4778736	0.5	27858314952	2849566732	0.1	5407969628	0.19	179713416	179713416	11792914	99835226	68085276	0.93	60187029	0.33	38576	215	53679	68805	0.04	0.05	0.856	0.892	9.635	Female	Caucasian	96	1099	3.3	Control	0	1991	0	0	0	0
B71T1	14630	19	N701	9	11_1_2015	2016-02-25	3204	A_L004;B_L004	2	151PE	illumina.Hiseq2000	153245566	55879376	4579899	0.36	23140080466	1995419434	0.09	2852004769	0.12	148665667	148665667	3796689	77065010	67803968	0.97	66883043	0.45	5316	36	7352	9148	0	0.02	0.9	0.949	21.393	Female	African-American	81	793	48.4	SCZ	4	2001	0	0	0	0
B72T1	14631	19	N702	10	11_1_2015	2016-02-25	3204	A_L004;B_L004	2	151PE	illumina.Hiseq2000	176544028	65417265	6632670	0.37	26658148228	2716339980	0.1	3478450617	0.13	169911358	169911358	6832489	87545988	75532881	0.96	74247802	0.44	26186	154	33455	40981	0.02	0.04	0.878	0.927	14.655	Female	Caucasian	96	1030	7.8	Control	0	2009	0	0	0	0
B73T1	14630	19	N703	9	11_1_2015	2016-02-25	3204	A_L004;B_L004	2	151PE	illumina.Hiseq2000	173764244	67088378	6422399	0.39	26238400844	2733641109	0.1	3670347408	0.14	167341845	167341845	6033434	100798938	60509473	0.96	48056865	0.29	11240	67	14651	17570	0.01	0.03	0.901	0.938	17.491	Male	Caucasian	75	1404	33	Control	0	2003	0	0	0	0
B74T1	14632	19	N704	12	11_1_2015	2016-02-25	3204	A_L004;B_L004	2	151PE	illumina.Hiseq2000	151943722	62864798	4768925	0.41	22943502022	2278546773	0.1	3496745740	0.15	147174797	147174797	6373258	83076952	57724587	0.96	50911613	0.35	17619	120	24623	31497	0.02	0.04	0.829	0.866	7.789	Male	Caucasian	70	1420	18	Control	0	1996	0	0	0	0
B75T1	14629	19	N705	10	11_1_2015	2016-02-25	3204	A_L004;B_L004	2	151PE	illumina.Hiseq2000	238717920	96267153	8254313	0.4	36046405920	3472079009	0.1	5132954811	0.14	230463607	230463607	5724028	108215842	116523737	0.98	124634722	0.54	40612	176	58248	66007	0.03	0.04	0.825	0.892	9.846	Male	Caucasian	77	1081	3.4	SCZ	2	1994	0	0	0	0
B76T1	14630	19	N706	10	11_1_2015	2016-02-25	3204	A_L004;B_L004	2	151PE	illumina.Hiseq2000	211804182	74769068	7811205	0.35	31982431482	3271017638	0.1	4004141758	0.13	203992977	203992977	7494853	130102594	66395530	0.96	49695923	0.24	14188	70	19578	24401	0.01	0.03	0.895	0.924	13.982	Female	Caucasian	59	1491	21.9	SCZ	1	2000	1	1	0	1
B77T1	14632	19	N707	10	11_1_2015	2016-02-25	3204	A_L004;B_L004	2	151PE	illumina.Hiseq2000	198217648	92254738	4975742	0.47	29930864848	2557456223	0.09	4957979774	0.17	193241906	193241906	4594418	84417706	104229782	0.98	110722628	0.57	29234	151	38964	48951	0.02	0.03	0.799	0.916	12.971	Male	Hispanic	35	1304	7	Control	0	2010	1	0	0	0
B78T1	14631	19	N708	9	11_1_2015	2016-02-25	3204	A_L004;B_L004	2	151PE	illumina.Hiseq2000	116215690	45214647	3364763	0.39	17548569190	1600143997	0.09	2393852167	0.14	112850927	112850927	3256464	63325930	46268533	0.97	40795877	0.36	3401	30	4722	6145	0	0.02	0.914	0.955	24.629	Female	Caucasian	65	1084	40.8	SCZ	0.5	2007	1	0	1	1
B79T1	14629	19	N701	11	11_1_2015	2016-02-25	3204	A_L005;B_L005	2	151PE	illumina.Hiseq2000	146860182	64701425	3562084	0.44	22175887482	2022874652	0.09	3629405094	0.16	143298098	143298098	6541942	91608004	45148152	0.95	32500846	0.23	27349	191	39967	52726	0.03	0.05	0.897	0.922	13.46	Female	Caucasian	79	979	8.6	Control	0	1988	0	0	0	0
B80T1	14631	19	N702	9	11_1_2015	2016-02-25	3204	A_L005;B_L005	2	151PE	illumina.Hiseq2000	132008226	57922567	3530256	0.44	19933242126	1777123628	0.09	3112149921	0.16	128477970	128477970	2933776	61861168	63683026	0.98	66607689	0.52	19078	149	25100	31656	0.02	0.03	0.888	0.957	26.58	Male	Asian	55	1190	21.1	Control	0	2005	0	0	0	0
B81T1	14631	19	N703	9	11_1_2015	2016-02-25	3204	A_L005;B_L005	2	151PE	illumina.Hiseq2000	198852892	77505971	7797093	0.39	30026786692	3066809498	0.1	4183836659	0.14	191055799	191055799	8363631	102719346	79972822	0.96	73366306	0.38	11756	62	14617	17804	0.01	0.03	0.889	0.936	16.723	Male	Caucasian	69	1062	31.8	SCZ	0.5	2006	1	0	0	1
B82T1	14632	19	N704	9	11_1_2015	2016-02-25	3204	A_L005;B_L005	2	151PE	illumina.Hiseq2000	217713698	97083491	6500976	0.45	32874768398	3161610518	0.1	5412340760	0.16	211212722	211212722	9464504	105902718	95845500	0.96	95313861	0.45	20876	99	29047	33597	0.02	0.03	0.868	0.934	16.45	Male	Caucasian	65	1422	25.5	SCZ	2	2010	1	1	0	1
B83T1	14630	19	N705	9	11_1_2015	2016-02-25	3204	A_L005;B_L005	2	151PE	illumina.Hiseq2000	194072248	81706269	5806923	0.42	29304909448	2745177631	0.09	4420265964	0.15	188265325	188265325	6073998	95531865	86659462	0.97	85178492	0.45	13164	70	18240	23461	0.01	0.03	0.885	0.944	19.543	Male	Caucasian	75	1276	5	Control	0	1993	0	0	0	0
B84T1	14629	19	N706	12	11_1_2015	2016-02-25	3204	A_L005;B_L005	2	151PE	illumina.Hiseq2000	166998922	73616312	4379676	0.44	25216837222	2379013923	0.09	4114579987	0.16	162619246	162619246	14029170	90573458	58016618	0.91	49339591	0.3	15142	93	21382	24708	0.01	0.03	0.842	0.875	8.362	Male	Hispanic	73	1160	11.7	SCZ	1	1995	0	0	0	0
B85T1	14630	19	N707	10	11_1_2015	2016-02-25	3204	A_L005;B_L005	2	151PE	illumina.Hiseq2000	185345362	84605104	5233027	0.46	27987149662	2640774879	0.09	4718846955	0.17	180112335	180112335	5501997	92649830	81960508	0.97	81141952	0.45	35101	195	46879	58726	0.03	0.04	0.863	0.923	13.832	Female	Caucasian	41	1286	19.3	Control	0	2004	0	0	0	0
B86T1	14631	19	N708	10	11_1_2015	2016-02-25	3204	A_L005;B_L005	2	151PE	illumina.Hiseq2000	155619222	73219896	4693033	0.47	23498502522	2477642128	0.11	4270540099	0.18	150926189	150926189	4734984	82742239	63448966	0.97	61384777	0.41	20368	135	27705	31560	0.02	0.04	0.877	0.93	15.351	Female	Caucasian	86	1382	7.6	SCZ	2	2010	0	0	0	1
B87T1	14631	19	N701	11	11_1_2015	2016-02-25	3204	A_L006;B_L006	2	151PE	illumina.Hiseq2000	216518160	88339303	5584707	0.41	32694242160	2774172312	0.08	4711999780	0.14	210933453	210933453	8761013	106946656	95225784	0.96	94662171	0.45	26744	127	36034	45368	0.02	0.03	0.836	0.891	9.735	Male	Caucasian	46	1420	30.5	SCZ	0	2005	0	0	0	1
B88T1	14631	20	N702	9	11_1_2015	2016-02-25	3204	A_L006;B_L006	2	151PE	illumina.Hiseq2000	196972766	80675655	5535807	0.41	29742887666	2628499903	0.09	4264333208	0.14	191436959	191436959	5804509	77459711	108172739	0.97	122572854	0.64	15357	80	20121	25347	0.01	0.02	0.835	0.94	18.606	Female	Caucasian	60	1199	14.9	Control	0.5	2007	0	0	0	0
B89T1	14629	19	N703	11	11_1_2015	2016-02-25	3204	A_L006;B_L006	2	151PE	illumina.Hiseq2000	144991248	48496597	5521579	0.33	21893678448	2222476992	0.1	2574180904	0.12	139469669	139469669	8869019	92301849	38298801	0.94	23678565	0.17	19085	137	23749	28750	0.02	0.04	0.881	0.902	10.652	Female	Hispanic	90	997	7.5	Control	1	1995	0	0	0	0
B90T1	14629	19	N704	9	11_1_2015	2016-02-25	3204	A_L006;B_L006	2	151PE	illumina.Hiseq2000	142447592	55443957	4734273	0.39	21509586392	2103580710	0.1	3032658618	0.14	137713319	137713319	5017710	75852858	56842751	0.96	51931383	0.38	18664	136	26773	34875	0.02	0.03	0.897	0.942	18.825	Male	African-American	67	1085	5.6	Control	0	1993	0	0	0	0
B91T1	14630	19	N705	9	11_1_2015	2016-02-25	3204	A_L006;B_L006	2	151PE	illumina.Hiseq2000	154280408	56503869	5352532	0.37	23296341608	2255537150	0.1	3005909160	0.13	148927876	148927876	5827800	78719822	64380254	0.96	60576523	0.41	9518	64	12917	15867	0.01	0.02	0.892	0.938	17.492	Male	Caucasian	79	1338	9.2	SCZ	3	2000	0	0	0	1
B92T1	14630	19	N706	9	11_1_2015	2016-02-25	3204	A_L006;B_L006	2	151PE	illumina.Hiseq2000	189240650	74688467	6367517	0.39	28575338150	2845830338	0.1	4079514585	0.14	182873133	182873133	5846212	103001637	74025284	0.97	66958948	0.37	19969	109	26815	33115	0.02	0.03	0.891	0.933	16.068	Male	Caucasian	92	1222	48.6	SCZ	4	2000	0	0	0	1
B93T1	14630	17	N707	9	11_1_2015	2016-02-25	3204	A_L006;B_L006	2	151PE	illumina.Hiseq2000	188207526	76194043	5682095	0.4	28419336426	2692270265	0.09	4168983453	0.15	182525431	182525431	14187507	100784187	67553737	0.92	59268229	0.32	37526	206	49104	59829	0.04	0.05	0.902	0.937	16.933	Female	African-American	81	1038	2.3	Control	0.5	1997	0	0	0	0
B94T1	14629	19	N708	10	11_1_2015	2016-02-25	3204	A_L006;B_L006	2	151PE	illumina.Hiseq2000	172399632	67097776	5539129	0.39	26032344432	2617637796	0.1	3740934287	0.14	166860503	166860503	8806077	100680809	57373617	0.95	45485734	0.27	6228	37	7643	9168	0	0.02	0.889	0.923	13.861	Female	Caucasian	84	1258	44.4	SCZ	2	1992	0	0	0	0
B95T1	14631	19	N701	9	11_1_2015	2016-02-25	3204	A_L007;B_L007	2	151PE	illumina.Hiseq2000	217146826	88642010	5638482	0.41	32789170726	2738408558	0.08	4590292494	0.14	211508344	211508344	6062144	99160652	106285548	0.97	110097417	0.52	18352	87	25044	28576	0.01	0.03	0.863	0.935	16.706	Male	Caucasian	62	1166	34.1	SCZ	1	2005	1	1	1	1
B96T1	14631	19	N702	10	11_1_2015	2016-02-25	3204	A_L007;B_L007	2	151PE	illumina.Hiseq2000	167847274	67211939	4928850	0.4	25344938374	2375526874	0.09	3593077261	0.14	162918424	162918424	7643292	88652875	66622257	0.95	60381559	0.37	7571	47	11274	13019	0.01	0.02	0.887	0.928	14.722	Female	Caucasian	81	1094	9.5	Control	0	2005	0	0	0	0
B97T1	14631	19	N703	10	11_1_2015	2016-02-25	3204	A_L007;B_L007	2	151PE	illumina.Hiseq2000	144975562	72072446	2383689	0.5	21891309862	1633744107	0.07	3904021413	0.18	142591873	142591873	3702758	61538053	77351062	0.97	85222899	0.6	29956	210	43759	49946	0.03	0.03	0.839	0.941	19.211	Male	Caucasian	49	1436	14.2	Control	0	2004	0	0	0	0
B98T1	14629	19	N704	9	11_1_2015	2016-02-25	3204	A_L007;B_L007	2	151PE	illumina.Hiseq2000	141843598	51581077	4476835	0.36	21418383298	2012867931	0.09	2719904684	0.13	137366763	137366763	5576160	77878191	53912412	0.96	46033224	0.34	4797	35	6863	8565	0	0.02	0.908	0.946	20.232	Male	Caucasian	73	1036	50.6	SCZ	3	1992	0	0	0	0
B99T1	14632	19	N705	8	11_1_2015	2016-02-25	3204	A_L007;B_L007	2	151PE	illumina.Hiseq2000	139384862	49304941	4870091	0.35	21047114162	2027625817	0.1	2537112239	0.12	134514771	134514771	5529290	79702543	49282938	0.96	39668838	0.29	4220	31	5447	6787	0	0.02	0.914	0.95	21.743	Male	Caucasian	76	1114	47.3	SCZ	2	2009	0	1	0	1
B9T1	14630	18	N701	8	6_1_2015	2015-09-30	2863	L007;L008	2	125PE	illumina.Hiseq2000	237192064	130279945	5708712	0.55	29886200064	2370911393	0.08	5668696352	0.19	231483352	231483352	6486298	110551442	114445612	0.97	107942060	0.47	37285	161	50968	59407	0.03	0.04	0.846	0.927	15.05	Male	Caucasian	84	1259	17.7	SCZ	4	2001	0	1	0	1
[truncated: 57 more columns]
